# Supplementary material for: Breed-dependent microRNA expression in the primary culture of skeletal muscle cells subjected to myogenic differentiation
Source: BMC Genomics. 2018 Jan 31;19:109. doi: 10.1186/s12864-018-4492-5 (PMC5793348; doi:10.1186/s12864-018-4492-5)
Supplement: Supplementary file 1 — Real-time qPCR primers for selected genes. (XLS 38 kb) [file 12864_2018_4492_MOESM1_ESM.xls]

## Sheet: Arkusz1
Additional file 1: Table S1. Real-Time qPCR primers for selected genes
Gene symbol	Accession number	Forward primer	Reverse primer	Annealing temp. (°C)	Annealing time (sec.)	MgCl2 conc.	PCR product length
Myf5	NM_174116	5'ATGCCATCCGCTACATTGAG3'	5'ACGCTGTCAAAACTGCTGCT3'	60°C	10s	2mM	178
Myod	AB_110599	5'CTATGATGACCCGTGTTTCG3'	5'GTTAGTCGTCTTGCGTTTGC3'	56°C	10s	2mM	235
Myog	NM_001111325	5'GATAAAGCAAGGGACCAGAGTG3'	5'GGCATAGGAAGAGATGAACAGG3'	60°C	10s	2mM	183
Mstn	NM_001001525	5'CACTGGTGTGGCAAGTTGT3'	5'CTTCTGCTCGCTGTTCTCA3'	58°C	10s	2mM	218
Gapdh	NM_001034034	5'GTTTGTGATGGGCGTGAACC3'	5'GTCTTCTGGGTGGCAGTGAT3'	58°C	10s	2mM	198
