# Supplementary material for: Breed-dependent microRNA expression in the primary culture of skeletal muscle cells subjected to myogenic differentiation
Source: BMC Genomics. 2018 Jan 31;19:109. doi: 10.1186/s12864-018-4492-5 (PMC5793348; doi:10.1186/s12864-018-4492-5)
Supplement: Supplementary file 2 — Differences in miRNA expression in primary cultures of skeletal muscle cells originating from both HER/LIM breeds, when compared to the HF breed (FDR ≤ 0.05). (XLS 69 kb) [file 12864_2018_4492_MOESM2_ESM.xls]

## Sheet: 94 miRNAs NO FC cut-off
Additional file 2: Table S2. Differences in miRNA expression in primary cultures of skeletal muscle cells originating from both HER/LIM breeds, when compared to the HF breed (FDR≤0.05)
systematic_name	p (Corr)	FC ([HER] vs [HF])	Log FC ([HER] vs [HF])	FC (abs) ([HER] vs [HF])	Regulation ([HER] vs [HF])	Regulation ([LIM] vs [HF])	FC ([LIM] vs [HF])	Log FC ([LIM] vs [HF])	FC (abs) ([LIM] vs [HF])	active_sequence	chr	control_type	mirbase accession No	start
bta-let-7i	0.04736411	-1.4426452	-0.52871656	1.4426452	down	up	1.0062323	0.0089633465	1.0062323	AACAGCACAAACTACTACCTC		0	MIMAT0003851
bta-miR-1	1.8663127E-6	12.435623	3.636407	12.435623	up	up	14.665891	3.8743927	14.665891	ATACATACTTCTTTACATTCC		0	MIMAT0009214
bta-miR-100	0.014505958	-1.2917917	-0.36937338	1.2917917	down	down	-1.1156216	-0.1578477	1.1156216	CACAAGTTCGGATCTACGG		0	MIMAT0009215
bta-miR-101	8.3706703E-7	-2.0788991	-1.0558197	2.0788991	down	down	-1.408835	-0.49450275	1.408835	TTCAGTTATCACAGTACTGT		0	MIMAT0003520
bta-miR-103	0.0029462562	-2.9302602	-1.5510287	2.9302602	down	down	-1.4942385	-0.57941043	1.4942385	TCATAGCCCTGTACAATG		0	MIMAT0003521
bta-miR-1247-3p	0.043319907	1.5656792	0.6467886	1.5656792	up	down	-1.2033283	-0.26703024	1.2033283	GCTCCAGTCCCGA		0	MIMAT0025550
bta-miR-125a	2.502325E-4	-2.2250614	-1.1538452	2.2250614	down	down	-1.6995424	-0.7651464	1.6995424	CACAGGTTAAAGGGTC		0	MIMAT0003538
bta-miR-125b	2.5310437E-5	-1.426587	-0.51256776	1.426587	down	down	-1.1195027	-0.16285801	1.1195027	TCACAAGTTAGGGTCTC		0	MIMAT0003539
bta-miR-128	6.664208E-5	4.5139103	2.1743777	4.5139103	up	up	4.78017	2.257062	4.78017	AAAGAGACCGGTTCACTGT		0	MIMAT0003541
bta-miR-133a	1.6753452E-6	11.633793	3.5402496	11.633793	up	up	12.568288	3.6517162	12.568288	CAGCTGGTTGAAGGGGAC		0	MIMAT0009225
bta-miR-133b	5.70066E-6	11.528474	3.5271297	11.528474	up	up	12.121933	3.5995479	12.121933	TAGCTGGTTGAAGGGGACC		0	MIMAT0009226
bta-miR-139	3.0723793E-13	123.07905	6.9434414	123.07905	up	up	126.10872	6.978524	126.10872	ACTGGAGACACGTGC		0	MIMAT0003788
bta-miR-140	0.030776585	-1.3712403	-0.45548135	1.3712403	down	down	-1.243843	-0.3148043	1.243843	TCCGTGGTTCTACCC		0	MIMAT0003789
bta-miR-145	0.032164905	-3.380623	-1.7572892	3.380623	down	down	-2.8235126	-1.497491	2.8235126	AGGGATTCCTGGGAAAAC		0	MIMAT0003542
bta-miR-149-5p	0.0010630467	1.918821	0.9402201	1.918821	up	up	1.6144873	0.69107604	1.6144873	GGGAGTGAAGACACGGAG		0	MIMAT0024570
bta-miR-151-3p	0.002479927	-1.3668753	-0.4508816	1.3668753	down	down	-1.3061016	-0.38526714	1.3061016	CCTCAAGGAGCTTCAGT	chr14	0	MIMAT0003524	2275133
bta-miR-151-5p	1.5047751E-4	-1.4194685	-0.5053509	1.4194685	down	down	-1.3324744	-0.41410774	1.3324744	ACTAGACTGTGAGCTCC	chr14	0	MIMAT0003523	2275097
bta-miR-15a	7.701212E-4	-1.4651601	-0.55105835	1.4651601	down	down	-1.2105244	-0.27563214	1.2105244	ACAAACCATTATGTGCTGC		0	MIMAT0004334
bta-miR-16a	0.012639405	-1.4002118	-0.4856451	1.4002118	down	down	-1.1921396	-0.25355327	1.1921396	CACCAATATTTACGTGCT		0	MIMAT0009242
bta-miR-184	0.032699186	-10.290708	-3.3632703	10.290708	down	up	5.141245	2.3621178	5.141245	ACCCTTATCAGTTCTCCGTCCA		0	MIMAT0009246
bta-miR-185	1.0443536E-5	-1.7579615	-0.81390345	1.7579615	down	down	-1.4090401	-0.4947127	1.4090401	TCAGGAACTGCCTTTCT		0	MIMAT0009247
bta-miR-186	4.2168717E-4	-1.3689404	-0.45305955	1.3689404	down	down	-1.2528987	-0.32526982	1.2528987	AGCCCAAAAGGAGAATTCTTT		0	MIMAT0003818
bta-miR-188	0.003633054	1.7728308	0.82605493	1.7728308	up	up	1.4527768	0.5388131	1.4527768	ACCCTCCACCATGCA		0	MIMAT0009249
bta-miR-193a-3p	0.02774726	-1.4432554	-0.5293267	1.4432554	down	down	-1.2525034	-0.32481456	1.2525034	ACTGGGACTTTGTAGGC	chr19	0	MIMAT0003795	18311094
bta-miR-194	0.042537645	-14.828559	-3.8903065	14.828559	down	down	-2.553686	-1.352581	2.553686	TCCACATGGAGTTGCT		0	MIMAT0009254
bta-miR-196a	0.042537645	-1.4549534	-0.54097295	1.4549534	down	down	-1.0602968	-0.08446813	1.0602968	CCCAACAACATGAAACTACCTA		0	MIMAT0009255
bta-miR-199a-3p	0.00391417	-4.985565	-2.3177571	4.985565	down	down	-1.7068108	-0.7713032	1.7068108	TAACCAATGTGCAGACTACT		0	MIMAT0003746
bta-miR-199a-5p	0.001312007	-5.38265	-2.4283166	5.38265	down	down	-1.8317705	-0.8732388	1.8317705	AACAGGTAGTCTGAACAC		0	MIMAT0003544
bta-miR-199c	0.0029214162	-5.947426	-2.5722654	5.947426	down	down	-1.8867943	-0.9159371	1.8867943	CCAATGTGCAGACTACT		0	MIMAT0011871
bta-miR-206	1.0651215E-5	11.595874	3.5355396	11.595874	up	up	13.363922	3.7402716	13.363922	CCACACACTTCCTTAC		0	MIMAT0009260
bta-miR-21-3p	0.007793107	-1.5788445	-0.65886915	1.5788445	down	down	-1.4793274	-0.5649414	1.4793274	AGACAGCCCATCGAC	chr19	0	MIMAT0003745	10049187
bta-miR-21-5p	0.032164905	-1.4981527	-0.5831847	1.4981527	down	down	-1.4791776	-0.56479526	1.4791776	AGTCAACATCAGTCTGATAA	chr19	0	MIMAT0003528	10049145
bta-miR-214	0.0042119958	-4.124245	-2.04413	4.124245	down	down	-1.7278404	-0.78897	1.7278404	ACTGCCTGTCTGT		0	MIMAT0003825
bta-miR-22-3p	2.0724609E-4	-1.3049657	-0.38401195	1.3049657	down	down	-1.2941949	-0.37205496	1.2941949	CAGTTCTTCAACTGGC		0	MIMAT0012536
bta-miR-221	0.035012025	-1.7296082	-0.7904452	1.7296082	down	down	-1.4412173	-0.52728784	1.4412173	AAACCCAGCAGACAATG		0	MIMAT0003529
bta-miR-222	0.04736411	-2.5257668	-1.3367215	2.5257668	down	down	-2.1197178	-1.0838722	2.1197178	ACCCAGTAGCCAG		0	MIMAT0003530
bta-miR-224	0.011542217	-3.181195	-1.6695688	3.181195	down	down	-1.4220821	-0.50800467	1.4220821	TAAACGGAACCACTAGTGACT		0	MIMAT0009271
bta-miR-2286	0.0037696534	1.4692944	0.5551235	1.4692944	up	up	1.0674938	0.09422767	1.0674938	ACACATCGTTCCGCC		0	MIMAT0011793
bta-miR-2332	0.005728328	-1.2738464	-0.3491913	1.2738464	down	down	-1.1782885	-0.23669279	1.1782885	CTTTGTCTCCAAGACC		0	MIMAT0011865
bta-miR-2373-3p	0.002336905	1.4355406	0.52159405	1.4355406	up	down	-1.0410016	-0.057972193	1.0410016	GGCTCTTCCACGTG	chr22	0	MIMAT0011919	58438008
bta-miR-2392	0.032164905	1.3686142	0.45271587	1.3686142	up	down	-1.053309	-0.07492876	1.053309	TGCACCCCTCACCC		0	MIMAT0011945
bta-miR-23b-3p	1.3570592E-4	-1.3911096	-0.4762361	1.3911096	down	down	-1.2823116	-0.35874677	1.2823116	GTGGTAATCCCTGGC	chr8	0	MIMAT0003852	85962090
bta-miR-24-3p	1.6753452E-6	-1.4455758	-0.53164434	1.4455758	down	down	-1.2834109	-0.3599832	1.2834109	CTGTTCCTGCTGAACTGA		0	MIMAT0003840
bta-miR-2407	0.017938137	2.243279	1.1656091	2.243279	up	up	1.1328862	0.18000293	1.1328862	CCAGCCCTTCCCA		0	MIMAT0011965
bta-miR-2411-3p	0.006856801	-1.2272544	-0.29543436	1.2272544	down	down	-1.6936599	-0.76014423	1.6936599	GGATGTGGGAGTAAGAC	chr3	0	MIMAT0011973	17653086
bta-miR-2428	0.0068624006	1.9076425	0.9317908	1.9076425	up	up	1.2488024	0.3205452	1.2488024	ACCTCCGCCGCA		0	MIMAT0011998
bta-miR-2439-3p	0.0065829325	31.427614	4.973961	31.427614	up	up	7.9795976	2.996316	7.9795976	TCTGCCTACCTGTCTTC	chr5	0	MIMAT0012014	118997212
bta-miR-2441	0.0045594904	1.5076998	0.5923493	1.5076998	up	up	1.1890036	0.249753	1.1890036	CTCCCACTGTCCTGT		0	MIMAT0012016
bta-miR-2454-5p	0.015900876	1.4409186	0.52698874	1.4409186	up	up	1.1057155	0.14498019	1.1057155	GCCTCCTGCCTGG	chr7	0	MIMAT0012035	13154986
bta-miR-2469	0.0010696322	83.80748	6.389007	83.80748	up	up	11.25154	3.4920506	11.25154	AAGCCGCAGGCCC		0	MIMAT0012059
bta-miR-2474	0.002160361	1.809475	0.85557115	1.809475	up	up	1.0975478	0.13428366	1.0975478	TCTCCTTCCAGCTGG		0	MIMAT0012065
bta-miR-2483-3p	0.007793107	1.5753596	0.65568113	1.5753596	up	up	1.048546	0.06839013	1.048546	TCTCTCAACCAACCAGA	chrX	0	MIMAT0012076	3009896
bta-miR-26a	1.4974168E-4	-1.6700224	-0.73986745	1.6700224	down	down	-1.4249754	-0.510937	1.4249754	AGCCTATCCTGGATT		0	MIMAT0003516
bta-miR-26b	0.009911253	-1.3445889	-0.42716515	1.3445889	down	down	-1.2941046	-0.37195414	1.2941046	AACCTATCCTGAATTACTTG		0	MIMAT0003531
bta-miR-27a-3p	6.2427076E-5	-1.4977779	-0.58282375	1.4977779	down	down	-1.2413778	-0.31194234	1.2413778	CGGAACTTAGCCACT	chr7	0	MIMAT0003532	10102361
bta-miR-27b	3.861718E-5	-1.5663272	-0.6473856	1.5663272	down	down	-1.4106201	-0.49632955	1.4106201	GCAGAACTTAGCCACTGT		0	MIMAT0003546
bta-miR-28	0.0012661767	-1.3662596	-0.45023155	1.3662596	down	down	-1.6672604	-0.73747945	1.6672604	CTCAATAGACTGTGAGCTCC		0	MIMAT0009272
bta-miR-29a	0.0012661767	-1.6849124	-0.7526736	1.6849124	down	down	-1.347345	-0.43011928	1.347345	TAACCGATTTCAGATGGTGC		0	MIMAT0003518
bta-miR-29b	0.0020801811	-1.9381579	-0.95468616	1.9381579	down	down	-1.3659955	-0.44995272	1.3659955	AACACTGATTTCAAATGGTGC		0	MIMAT0003828
bta-miR-29b_v12.0	0.032164905	-18.128117	-4.180157	18.128117	down	down	-4.2383375	-2.0834985	4.2383375	AAACACTGATTTCAAATGGT	chr16	0	MIMAT0003828	73886713
bta-miR-29c	0.0034093608	-1.5023152	-0.58718747	1.5023152	down	down	-1.2500397	-0.32197386	1.2500397	TAACCGATTTCAAATGGTGCTA		0	MIMAT0003829
bta-miR-301a	0.01580227	1.3866187	0.4715712	1.3866187	up	up	1.615302	0.69180393	1.615302	ATGCTTTGACAATACTATTGC		0	MIMAT0009276
bta-miR-30a-5p	0.0061444687	2.1401103	1.0976851	2.1401103	up	up	2.509261	1.3272625	2.509261	AGCTTCCAGTCGAGG		0	MIMAT0003841
bta-miR-30b-5p	6.2427076E-5	-1.2918061	-0.36938953	1.2918061	down	down	-1.1096925	-0.15015987	1.1096925	AGCTGAGTGTAGGATGTT	chr14	0	MIMAT0003547	6477887
bta-miR-30c	0.015413642	-1.2942978	-0.3721696	1.2942978	down	down	-1.1496565	-0.20120287	1.1496565	GCTGAGAGTGTAGGATGT		0	MIMAT0003850
bta-miR-30f	0.014452625	2.1409764	1.098269	2.1409764	up	up	2.8588326	1.5154262	2.8588326	AGCTGAGAGTGTAGGGT		0	MIMAT0009282
bta-miR-31	0.0019946669	-16.567137	-4.0502524	16.567137	down	down	-213.80798	-7.740172	213.80798	AGCTATGCCAGCATCTT		0	MIMAT0003548
bta-miR-32	1.5047751E-4	-1.447802	-0.53386426	1.447802	down	down	-1.1158392	-0.15812922	1.1158392	ATGCAACTTAGTCATGTGC		0	MIMAT0009283
bta-miR-324	0.04770633	1.2013949	0.26471043	1.2013949	up	up	1.3018215	0.38053155	1.3018215	ACACCAATGCCCTAGGG		0	MIMAT0009285
bta-miR-33a	0.042537645	-1.7208434	-0.78311586	1.7208434	down	down	-1.0415525	-0.05873561	1.0415525	TGCAATGCAACTACAATGCAC		0	MIMAT0009294
bta-miR-3431	0.031567298	-16.709854	-4.0626273	16.709854	down	down	-1.9226271	-0.943079	1.9226271	ACATCCACAAGGCTGA		0	MIMAT0017394
bta-miR-361	0.0037696534	-1.450376	-0.53642696	1.450376	down	down	-1.3019239	-0.3806451	1.3019239	GTACCCCTGGAGATTC		0	MIMAT0003830
bta-miR-362-3p	0.0020611584	1.7884108	0.8386781	1.7884108	up	up	1.4854816	0.5709307	1.4854816	GAATCCTTGAATAGGTGTG		0	MIMAT0012548
bta-miR-362-5p	6.643659E-4	1.9438455	0.95891356	1.9438455	up	up	1.7728772	0.8260926	1.7728772	ACTCACACCTAGGTTCC	chrX	0	MIMAT0009298	54771244
bta-miR-378b	0.0019961167	2.421081	1.2756515	2.421081	up	up	2.3783631	1.249969	2.3783631	GCCTTCTGACTCCAAG		0	MIMAT0025535
bta-miR-378c	0.0043311203	2.2450967	1.1667776	2.2450967	up	up	2.183347	1.1265414	2.183347	ACTTCTGACTCCAAGTC		0	MIMAT0025551
bta-miR-423-5p	0.0028722503	-1.1293058	-0.17543626	1.1293058	down	down	-1.150633	-0.20242774	1.150633	AAAGTCTCGCTCTCTGC		0	MIMAT0012537
bta-miR-424-5p	2.1212161E-5	2.0897536	1.0633328	2.0897536	up	up	1.6757325	0.74479187	1.6757325	TCAAAACATGAATTGCTGC		0	MIMAT0013593
bta-miR-449a	0.048238926	21.206701	4.4064484	21.206701	up	up	10.530364	3.3964834	10.530364	ACCAGCTAACAATACACTGC		0	MIMAT0009320
bta-miR-450a	3.0975486E-4	1.6806298	0.749002	1.6806298	up	up	1.2740562	0.3494289	1.2740562	ATATTAGGAACACATCGCAA		0	MIMAT0003834
bta-miR-486	0.0020611584	51.740856	5.693232	51.740856	up	up	35.065037	5.1319613	35.065037	CTCGGGGCAGCTCA		0	MIMAT0009329
bta-miR-487b	1.9361787E-6	1.6571777	0.7287283	1.6571777	up	down	-1.0755321	-0.105050564	1.0755321	AAGTGGATGACCCTGTAC		0	MIMAT0003847
bta-miR-489	9.5825054E-4	1.8021057	0.84968364	1.8021057	up	up	1.1841502	0.24385214	1.1841502	GTCGCCATATATGTGATG		0	MIMAT0009942
bta-miR-500	0.0052385447	1.7253538	0.7868923	1.7253538	up	up	1.3442855	0.4268396	1.3442855	TCTCACCCAGGTAGCA		0	MIMAT0009337
bta-miR-503-5p	0.012639405	15.692185	3.9719744	15.692185	up	up	15.706413	3.9732819	15.706413	CAGTACTGTTCCCGC		0	MIMAT0025557
bta-miR-532	0.006326343	1.857911	0.8936814	1.857911	up	up	1.7558914	0.81220365	1.7558914	ACGGTCCTACACTCAAG		0	MIMAT0003848
bta-miR-542-5p	0.025940979	8.769792	3.1325426	8.769792	up	up	25.041819	4.6462674	25.041819	CTCGTGACATGATGATC		0	MIMAT0013594
bta-miR-6119-5p	0.02774726	-1.1208113	-0.16454339	1.1208113	down	up	1.0690981	0.0963943	1.0690981	AGTCAAATCAATTTTTTACCT		0	MIMAT0024588
bta-miR-660	5.175371E-4	2.4915	1.3170146	2.4915	up	up	2.2622805	1.1777778	2.2622805	CAGCTCCGATATGCAA		0	MIMAT0004344
bta-miR-671	0.042537645	1.5570985	0.6388602	1.5570985	up	down	-1.0488867	-0.06885886	1.0488867	CTCCAGCCCCTCC		0	MIMAT0009365
bta-miR-877	0.0057164	14.576631	3.8655853	14.576631	up	down	-1.0256544	-0.0365448	1.0256544	CCCTGCGCCATCT		0	MIMAT0009381
bta-miR-99a-5p	0.012973643	-1.3535564	-0.43675494	1.3535564	down	down	-1.0146035	-0.020916075	1.0146035	ACAAGATCGGATCTACGG	chr1	0	MIMAT0003537	20136995
bta-miR-99b	0.0020611584	-1.6266611	-0.7019137	1.6266611	down	down	-1.4009626	-0.4864185	1.4009626	CGCAAGGTCGGTTCTA		0	MIMAT0004345
bta-miR-9_v13.0	0.02774726	-40.645134	-5.3450108	40.645134	down	down	-16.447363	-4.0397844	16.447363	TCATACAGCTAGATAACCA	chr7	0	MIMAT0009389	89436770
