# Supplementary material for: Breed-dependent microRNA expression in the primary culture of skeletal muscle cells subjected to myogenic differentiation
Source: BMC Genomics. 2018 Jan 31;19:109. doi: 10.1186/s12864-018-4492-5 (PMC5793348; doi:10.1186/s12864-018-4492-5)
Supplement: Supplementary file 4 — Target gene prediction for identified miRNAs (TargetScan; Pathway Studio Web, Elsevier, Netherlands). (XLS 2245 kb) [file 12864_2018_4492_MOESM4_ESM.xls]

## Sheet: TARGETSCAN CS -0.3
Additional file 4: Table S4. Target gene prediction for identified miRNAs (TargetScan; Pathway Studio Web, Elsevier, USA)
Ortholog of target gene	Representative transcript	Gene name	3P-seq tags + 5	Conserved sites total	Conserved 8mer sites	Conserved 7mer-m8 sites	Conserved 7mer-A1 sites	Poorly conserved sites total	Poorly conserved 8mer sites	Poorly conserved 7mer-m8 sites	Poorly conserved 7mer-A1 sites	6mer sites	Representative miRNA	Cumulative weighted context++ score	Total context++ score	Aggregate PCT	Previous TargetScan publication(s)
ONECUT1	ENST00000560699.2	one cut homeobox 1	10	13	8	4	1	1	0	1	0	0	bta-miR-9-5p	-1.07	-4.35	> 0.99	2011
ONECUT2	ENST00000491143.2	one cut homeobox 2	847	13	8	2	3	2	0	0	2	3	bta-miR-9-5p	-3.83	-4.15	> 0.99	2011
COL3A1	ENST00000304636.3	collagen, type III, alpha 1	215	2	2	0	0	0	0	0	0	2	bta-miR-29b	-1.39	-2.57	> 0.99	2011
TET3	ENST00000409262.3	tet methylcytosine dioxygenase 3	1437	8	3	4	1	1	0	1	0	3	bta-miR-29b	-2.35	-2.37	> 0.99	2009, 2011
AGO2	ENST00000220592.5	argonaute RISC catalytic component 2	350	1	0	0	1	1	0	1	0	4	bta-miR-29c	-0.18	-2.21	0.95
TET1	ENST00000373644.4	tet methylcytosine dioxygenase 1	5	4	0	3	1	0	0	0	0	1	bta-miR-29b	-2.2	-2.2	> 0.99	2009, 2011
AGO2	ENST00000220592.5	argonaute RISC catalytic component 2	350	4	0	4	0	0					bta-miR-2469	-0.18	-2.19	N/A
AGO2	ENST00000220592.5	argonaute RISC catalytic component 2	350	2	0	1	1	1	0	1	0	1	bta-miR-30b-5p	-0.17	-2.09	0.92
COL1A1	ENST00000225964.5	collagen, type I, alpha 1	73360	3	0	0	3	1	0	0	1	0	bta-miR-29b	-1.67	-2.08	> 0.99	2011
MDM4	ENST00000391947.2	Mdm4 p53 binding protein homolog (mouse)	443	4	3	0	1	1	0	0	1	1	bta-miR-34b	-1.83	-1.94	0.97	2011
PGAP1	ENST00000354764.4	post-GPI attachment to proteins 1	106	1	1	0	0	4	3	0	1	0	bta-miR-222	-0.99	-1.76	0.1	2009, 2011
AGO2	ENST00000220592.5	argonaute RISC catalytic component 2	350	2	0	2	0	2					bta-miR-660	-0.16	-1.74	N/A
AGO2	ENST00000220592.5	argonaute RISC catalytic component 2	350	1	1	0	0	0	0	0	0	1	bta-miR-221	-0.15	-1.63	0.68
FAM76A	ENST00000373954.6	family with sequence similarity 76, member A	173	3	2	0	1	1	0	1	0	0	bta-miR-449b	-1.39	-1.55	> 0.99	2009, 2011
SCN2B	ENST00000278947.5	sodium channel, voltage-gated, type II, beta subunit	5	3	2	0	1	2	0	1	1	2	bta-miR-34c	-1.54	-1.54	> 0.99	2009, 2011
ATAD2B	ENST00000238789.5	ATPase family, AAA domain containing 2B	11	3	3	0	0	0	0	0	0	0	bta-miR-29b	-1.13	-1.52	> 0.99	2009, 2011
COL1A2	ENST00000297268.6	collagen, type I, alpha 2	877	2	1	0	1	0	0	0	0	1	bta-miR-29b	-1.19	-1.48	0.99	2011
AGO2	ENST00000220592.5	argonaute RISC catalytic component 2	350	2	0	0	2	0	0	0	0	3	bta-miR-128	-0.14	-1.45	0.94	2011
PRX	ENST00000291825.7	periaxin	17	7	1	0	6	1					bta-miR-542-5p	-1.42	-1.42	N/A
PPP1R11	ENST00000376773.1	protein phosphatase 1, regulatory (inhibitor) subunit 11	17	2	2	0	0	0	0	0	0	1	bta-miR-34b	-0.39	-1.4	0.99	2011
PI15	ENST00000260113.2	peptidase inhibitor 15	12	5	3	2	0	0	0	0	0	1	bta-miR-29b	-1.34	-1.34	> 0.99	2009, 2011
AGO2	ENST00000220592.5	argonaute RISC catalytic component 2	350	2	0	1	1	2					bta-miR-2439-3p	-0.13	-1.31	N/A
AC145676.2	ENST00000514988.1	Uncharacterized protein	5	2	0	2	0	0					bta-miR-542-5p	-1.29	-1.29	N/A
SYT1	ENST00000457153.2	synaptotagmin I	13	4	1	2	1	0	0	0	0	2	bta-miR-449b	-1.28	-1.28	> 0.99	2009, 2011
POGK	ENST00000367875.1	pogo transposable element with KRAB domain	377	2	0	0	2	3	1	0	2	3	bta-miR-1	-0.93	-1.25	0.91	2011
TMEM41A	ENST00000296254.3	transmembrane protein 41A	382	2	2	0	0	1	0	1	0	1	bta-miR-31	-0.64	-1.24	0.57	2011
YBX3	ENST00000279550.7	Y box binding protein 3	631	2	2	0	0	0	0	0	0	0	bta-miR-9-5p	-1.21	-1.23	0.92	2011
AGO2	ENST00000220592.5	argonaute RISC catalytic component 2	350	1	0	1	0	1	0	0	1	0	bta-miR-1	-0.13	-1.22	0.84
BOD1L2	ENST00000585477.1	biorientation of chromosomes in cell division 1-like 2	5	2	0	2	0	0					bta-miR-542-5p	-1.22	-1.22	N/A
HCN3	ENST00000368358.3	hyperpolarization activated cyclic nucleotide-gated potassium channel 3	41	3	2	0	1	2	0	1	1	0	bta-miR-34b	-1.21	-1.21	> 0.99	2011
PRR26	ENST00000381489.5	proline rich 26	5	2	1	0	1	0					bta-miR-2469	-1.18	-1.18	N/A
GORASP1	ENST00000319283.3	golgi reassembly stacking protein 1, 65kDa	102	2	1	0	1	0	0	0	0	0	bta-miR-128	-1.05	-1.18	0.78	2009, 2011
POU2F2	ENST00000342301.4	POU class 2 homeobox 2	5	2	1	1	0	0	0	0	0	3	bta-miR-9-5p	-0.48	-1.16	0.72
TET2	ENST00000545826.1	tet methylcytosine dioxygenase 2	558	4	2	2	0	0	0	0	0	1	bta-miR-29b	-1.16	-1.16	> 0.99	2011
VAMP2	ENST00000316509.6	vesicle-associated membrane protein 2 (synaptobrevin 2)	1840	3	1	2	0	0	0	0	0	1	bta-miR-34b	-1.12	-1.15	0.98	2009, 2011
EIF4E3	ENST00000425534.3	eukaryotic translation initiation factor 4E family member 3	475	5	1	2	2	4					bta-miR-2439-3p	-0.73	-1.13	N/A
DNMT3A	ENST00000380746.4	DNA (cytosine-5-)-methyltransferase 3 alpha	221	3	0	2	1	2	0	2	0	8	bta-miR-29d-3p	-0.22	-1.13	> 0.99	2009, 2011
GLRB	ENST00000541722.1	glycine receptor, beta	118	4	4	0	0	1					bta-miR-2439-3p	-0.86	-1.12	N/A
TNXB	ENST00000375244.3	tenascin XB	5	1	1	0	0	0	0	0	0	0	bta-miR-30a-5p	-1.12	-1.12	0.73	2011
GABRA1	ENST00000428797.2	gamma-aminobutyric acid (GABA) A receptor, alpha 1	5	3	1	1	1	1	1	0	0	0	bta-miR-222	-1.11	-1.11	0.76	2009, 2011
SLC10A7	ENST00000264986.3	solute carrier family 10, member 7	77	2	2	0	0	3	0	1	2	1	bta-miR-194	-0.81	-1.1	0.14	2011
FLJ00104	ENST00000446344.1	HCG1980662; Uncharacterized protein	60	1	1	0	0	0	0	0	0	0	bta-miR-145	-1.1	-1.1	0.67
MYO5A	ENST00000399231.3	myosin VA (heavy chain 12, myoxin)	573	2	1	1	0	4	2	2	0	0	bta-miR-145	-0.78	-1.1	0.91	2011
PKIA	ENST00000396418.2	protein kinase (cAMP-dependent, catalytic) inhibitor alpha	542	6	2	2	2	1					bta-miR-2439-3p	-0.28	-1.09	N/A
SZRD1	ENST00000401089.3	SUZ RNA binding domain containing 1	137	3	3	0	0	0	0	0	0	0	bta-miR-128	-1.09	-1.09	> 0.99	2009, 2011
AP3S2	ENST00000336418.4	adaptor-related protein complex 3, sigma 2 subunit	985	1	1	0	0	3	1	2	0	1	bta-miR-34b	-0.72	-1.08	0.31
AP1S2	ENST00000329235.2	adaptor-related protein complex 1, sigma 2 subunit	357	2	2	0	0	0	0	0	0	0	bta-miR-9-5p	-1.08	-1.08	> 0.99	2011
ADAMTS17	ENST00000268070.4	ADAM metallopeptidase with thrombospondin type 1 motif, 17	19	3	1	2	0	1	0	1	0	2	bta-miR-29b	-1	-1.07	> 0.99	2009, 2011
SEC61B	ENST00000498603.1	Sec61 beta subunit	32	1	1	0	0	0	0	0	0	0	bta-miR-133a	-1.05	-1.05	0.9	2011
ENTPD5	ENST00000334696.6	ectonucleoside triphosphate diphosphohydrolase 5	105	3	3	0	0	0					bta-miR-378b	-0.97	-1.05	N/A
ZNF544	ENST00000599227.1	zinc finger protein 544	173	2	2	0	0	0					bta-miR-378b	-1.02	-1.04	N/A
CDKN1B	ENST00000228872.4	cyclin-dependent kinase inhibitor 1B (p27, Kip1)	587	2	2	0	0	0	0	0	0	0	bta-miR-222	-1.04	-1.04	0.9	2009, 2011
LHFP	ENST00000379589.3	lipoma HMGIC fusion partner	5	2	1	1	0	0	0	0	0	0	bta-miR-133a	-1.03	-1.03	0.81	2011
DEFB126	ENST00000382398.3	defensin, beta 126	5	1	1	0	0	0					bta-miR-542-5p	-1.03	-1.03	N/A
FAM105B	ENST00000284274.4	family with sequence similarity 105, member B	247	1	1	0	0	3	0	3	0	2	bta-miR-29b	-0.1	-1.03	0.77	2009, 2011
TTPA	ENST00000260116.4	tocopherol (alpha) transfer protein	5	4	1	1	2	1					bta-miR-2469	-0.3	-1.02	N/A
ELN	ENST00000252034.7	elastin	445	3	2	1	0	0	0	0	0	0	bta-miR-29b	-1.02	-1.02	> 0.99	2009, 2011
UTP14C	ENST00000521776.2	UTP14, U3 small nucleolar ribonucleoprotein, homolog C (yeast)	174	1	1	0	0	1					bta-miR-2439-3p	-0.85	-1.01	N/A
GNB4	ENST00000232564.3	guanine nucleotide binding protein (G protein), beta polypeptide 4	343	1	1	0	0	2	1	0	1	0	bta-miR-133a	-0.61	-1.01	0.89	2011
CISD1	ENST00000333926.5	CDGSH iron sulfur domain 1	367	3	1	2	0	0					bta-miR-660	-0.11	-1.01	N/A
RNF146	ENST00000356799.2	ring finger protein 146	1504	1	1	0	0	1	0	0	1	1	bta-miR-9-5p	-0.85	-1.01	< 0.1
LIMD2	ENST00000259006.3	LIM domain containing 2	90	1	1	0	0	1	1	0	0	1	bta-miR-34b	-0.57	-0.99	0.89	2009, 2011
AP000889.3	ENST00000600612.1	HCG2032453; Uncharacterized protein; cDNA FLJ25337 fis, clone TST00714	5	1	1	0	0	0					bta-miR-542-5p	-0.99	-0.99	N/A
AK1	ENST00000373176.1	adenylate kinase 1	1343	2	1	0	1	1					bta-miR-542-5p	-0.02	-0.99	N/A
ID4	ENST00000378700.3	inhibitor of DNA binding 4, dominant negative helix-loop-helix protein	3400	3	1	1	1	0	0	0	0	0	bta-miR-9-5p	-0.12	-0.99	0.91	2011
ABRACL	ENST00000367660.3	ABRA C-terminal like	3336	1	1	0	0	2	0	1	1	0	bta-miR-145	-0.79	-0.99	0.69	2009, 2011
GPX8	ENST00000296734.6	glutathione peroxidase 8 (putative)	2107	1	1	0	0	1	1	0	0	0	bta-miR-449b	-0.41	-0.98	0.48	2011
CNN2	ENST00000263097.4	calponin 2	699	1	1	0	0	1	0	1	0	0	bta-miR-133a	-0.98	-0.98	0.89	2011
STXBP6	ENST00000396700.1	syntaxin binding protein 6 (amisyn)	40	2	1	1	0	0	0	0	0	0	bta-miR-133a	-0.58	-0.98	0.89	2011
ZBTB20	ENST00000462705.1	zinc finger and BTB domain containing 20	5	4	1	0	3	0	0	0	0	7	bta-miR-128	-0.02	-0.98	> 0.99
COL5A2	ENST00000374866.3	collagen, type V, alpha 2	4327	2	1	0	1	0	0	0	0	1	bta-miR-29b	-0.57	-0.98	> 0.99	2009, 2011
SH2D1A	ENST00000371139.4	SH2 domain containing 1A	5	1	1	0	0	1	0	1	0	1	bta-miR-31	-0.98	-0.98	0.32	2011
PAIP2	ENST00000394795.2	poly(A) binding protein interacting protein 2	2034	2	1	1	0	0	0	0	0	0	bta-miR-128	-0.97	-0.97	0.88	2011
AC002451.1	ENST00000601424.1	Protein LOC100996577	5	1	1	0	0	2	1	1	0	0	bta-miR-30e-5p	-0.97	-0.97	0.48
GABRB1	ENST00000295454.3	gamma-aminobutyric acid (GABA) A receptor, beta 1	5	3	3	0	0	1	0	1	0	4	bta-miR-30b-5p	-0.45	-0.97	0.96	2009, 2011
TIMM8B	ENST00000504148.2	translocase of inner mitochondrial membrane 8 homolog B (yeast)	12	1	1	0	0	1	0	1	0	0	bta-miR-29c	-0.77	-0.97	0.74	2011
SATB2	ENST00000417098.1	SATB homeobox 2	820	2	2	0	0	0	0	0	0	0	bta-miR-34b	-0.82	-0.95	0.98	2009, 2011
TNFSF11	ENST00000405262.2	tumor necrosis factor (ligand) superfamily, member 11	12	2	1	0	1	1					bta-miR-378b	-0.95	-0.95	N/A
COL5A1	ENST00000371817.3	collagen, type V, alpha 1	3111	3	2	1	0	1	0	1	0	3	bta-miR-29b	-0.48	-0.95	> 0.99
BNIP2	ENST00000267859.3	BCL2/adenovirus E1B 19kDa interacting protein 2	1255	1	1	0	0	3	0	3	0	2	bta-miR-194	-0.7	-0.95	0.49	2011
ABHD17C	ENST00000258884.4	abhydrolase domain containing 17C	406	2	2	0	0	1	0	0	1	2	bta-miR-145	-0.95	-0.95	0.78	2009, 2011
GJA1	ENST00000282561.3	gap junction protein, alpha 1, 43kDa	1732	2	2	0	0	0	0	0	0	1	bta-miR-1	-0.94	-0.94	0.93	2011
PGRMC1	ENST00000217971.7	progesterone receptor membrane component 1	762	1	1	0	0	1	1	0	0	0	bta-miR-1	-0.82	-0.94	0.75	2011
PTBP1	ENST00000350092.4	polypyrimidine tract binding protein 1	7007	2	1	0	1	0	0	0	0	0	bta-miR-133a	-0.92	-0.94	0.99
TTC30A	ENST00000355689.5	tetratricopeptide repeat domain 30A	30	3	1	1	1	0					bta-miR-378b	-0.19	-0.94	N/A
STX2	ENST00000392373.2	syntaxin 2	216	1	1	0	0	3	1	0	2	0	bta-miR-30e-5p	-0.78	-0.94	0.73	2009, 2011
CIAPIN1	ENST00000565961.1	cytokine induced apoptosis inhibitor 1	423	1	1	0	0	1	1	0	0	0	bta-miR-31	-0.93	-0.94	0.29
FAM177A1	ENST00000280987.4	family with sequence similarity 177, member A1	765	2	1	1	0	1					bta-miR-660	-0.52	-0.93	N/A
MKRN3	ENST00000314520.3	makorin ring finger protein 3	18	3	3	0	0	0	0	0	0	0	bta-miR-30a-5p	-0.93	-0.93	0.97	2011
POU6F2	ENST00000518318.2	POU class 6 homeobox 2	5	4	0	3	1	1	0	0	1	2	bta-miR-9-5p	-0.93	-0.93	> 0.99
SHKBP1	ENST00000291842.5	SH3KBP1 binding protein 1	649	1	1	0	0	0	0	0	0	0	bta-miR-449b	-0.01	-0.92	0.79	2009, 2011
CYP3A5	ENST00000339843.2	cytochrome P450, family 3, subfamily A, polypeptide 5	5	2	0	1	1	1					bta-miR-378b	-0.92	-0.92	N/A
RP11-383H13.1	ENST00000521467.1	Protein LOC100132891; cDNA FLJ53548	26	1	1	0	0	0					bta-miR-378b	-0.29	-0.92	N/A
GNG10	ENST00000374293.4	guanine nucleotide binding protein (G protein), gamma 10	407	1	1	0	0	1	1	0	0	0	bta-miR-30b-5p	-0.54	-0.92	0.63	2011
SUV420H2	ENST00000255613.3	suppressor of variegation 4-20 homolog 2 (Drosophila)	265	2	2	0	0	0	0	0	0	0	bta-miR-29b	-0.92	-0.92	0.99	2009, 2011
C17orf102	ENST00000357754.1	chromosome 17 open reading frame 102	5	1	0	1	0	3	0	1	2	0	bta-miR-31	-0.92	-0.92	0.3
FKBP1B	ENST00000380991.4	FK506 binding protein 1B, 12.6 kDa	232	1	0	1	0	1	0	1	0	0	bta-miR-449a	-0.89	-0.91	0.49	2009, 2011
SGCZ	ENST00000382080.1	sarcoglycan, zeta	5	1	1	0	0	0					bta-miR-542-5p	-0.91	-0.91	N/A
EED	ENST00000327320.4	embryonic ectoderm development	142	2	2	0	0	0	0	0	0	0	bta-miR-30b-5p	-0.91	-0.91	> 0.99	2009, 2011
DLGAP1	ENST00000400145.2	discs, large (Drosophila) homolog-associated protein 1	8	2	2	0	0	0	0	0	0	0	bta-miR-30a-5p	-0.91	-0.91	0.64	2011
POU2F1	ENST00000367866.2	POU class 2 homeobox 1	83	6	4	2	0	6	0	2	4	5	bta-miR-9-5p	-0.84	-0.91	> 0.99	2011
C4orf3	ENST00000399075.4	chromosome 4 open reading frame 3	2330	2	2	0	0	0					bta-miR-2469	-0.3	-0.9	N/A
RRAS	ENST00000246792.3	related RAS viral (r-ras) oncogene homolog	267	1	1	0	0	0	0	0	0	0	bta-miR-449b	-0.03	-0.9	0.88	2009, 2011
ARCN1	ENST00000534182.2	archain 1	1139	1	1	0	0	1	0	1	0	0	bta-miR-1	-0.9	-0.9	0.95	2011
ARPC5	ENST00000359856.6	actin related protein 2/3 complex, subunit 5, 16kDa	677	1	0	0	1	1	1	0	0	2	bta-miR-133a	-0.8	-0.9	0.69
XKR6	ENST00000304437.2	XK, Kell blood group complex subunit-related family, member 6	5	2	0	2	0	0	0	0	0	1	bta-miR-29b	-0.9	-0.9	0.97	2009, 2011
KRT80	ENST00000313234.5	keratin 80	617	1	1	0	0	3	1	1	1	1	bta-miR-31	-0.9	-0.9	0.55	2009, 2011
RNF146	ENST00000356799.2	ring finger protein 146	1504	3	0	1	2	1					bta-miR-2469	-0.89	-0.89	N/A
C15orf38-AP3S2	ENST00000398333.3	C15orf38-AP3S2 readthrough	985	1	1	0	0	3	1	2	0	1	bta-miR-34b	-0.59	-0.89	0.31
ZC3H14	ENST00000251038.5	zinc finger CCCH-type containing 14	395	1	1	0	0	1	0	1	0	0	bta-miR-133b	-0.05	-0.89	0.76	2011
CNR2	ENST00000374472.4	cannabinoid receptor 2 (macrophage)	5	2	1	0	1	0					bta-miR-542-5p	-0.89	-0.89	N/A
ANKRA2	ENST00000296785.3	ankyrin repeat, family A (RFXANK-like), 2	134	2	1	1	0	0	0	0	0	1	bta-miR-30b-5p	-0.83	-0.89	0.65	2011
ONECUT3	ENST00000382349.4	one cut homeobox 3	5	3	3	0	0	2	0	0	2	6	bta-miR-9-5p	-0.89	-0.89	> 0.99
RFESD	ENST00000513950.2	Rieske (Fe-S) domain containing	15	1	1	0	0	2	0	2	0	2	bta-miR-9-5p	-0.41	-0.89	0.34	2011
AKT3	ENST00000366539.1	v-akt murine thymoma viral oncogene homolog 3	168	1	1	0	0	2	1	0	1	0	bta-miR-29b	-0.58	-0.89	0.98	2009, 2011
EIF5	ENST00000216554.3	eukaryotic translation initiation factor 5	970	1	1	0	0	1	1	0	0	2	bta-miR-31	-0.26	-0.89	0.59	2009, 2011
FAM107B	ENST00000378470.1	family with sequence similarity 107, member B	403	1	1	0	0	3	0	2	1	0	bta-miR-194	-0.76	-0.89	< 0.1	2011
FSCN1	ENST00000382361.3	fascin homolog 1, actin-bundling protein (Strongylocentrotus purpuratus)	192	4	2	0	2	0	0	0	0	0	bta-miR-145	-0.89	-0.89	> 0.99	2009, 2011
PSAT1	ENST00000376588.3	phosphoserine aminotransferase 1	11	1	1	0	0	2	2	0	0	0	bta-miR-145	-0.72	-0.89	0.45	2009, 2011
SESN3	ENST00000536441.1	sestrin 3	260	2	2	0	0	1	1	0	0	1	bta-miR-221	-0.52	-0.89	0.88	2009, 2011
SMIM14	ENST00000295958.5	small integral membrane protein 14	601	1	1	0	0	1	0	1	0	1	bta-miR-1	-0.57	-0.88	0.97	2011
CASC3	ENST00000264645.7	cancer susceptibility candidate 3	493	1	1	0	0	2	0	2	0	2	bta-miR-128	-0.88	-0.88	0.87	2009, 2011
NOVA1	ENST00000465357.2	neuro-oncological ventral antigen 1	5	2	0	0	2	0	0	0	0	4	bta-miR-128	-0.88	-0.88	0.9	2011
TBC1D15	ENST00000550746.1	TBC1 domain family, member 15	1164	2	1	1	0	2	0	2	0	0	bta-miR-30e-5p	-0.44	-0.88	0.99	2009, 2011
YTHDC1	ENST00000344157.4	YTH domain containing 1	307	1	1	0	0	1	1	0	0	0	bta-miR-30b-5p	-0.36	-0.88	0.95	2009, 2011
COL9A1	ENST00000357250.6	collagen, type IX, alpha 1	9	2	1	1	0	0	0	0	0	1	bta-miR-29b	-0.84	-0.88	0.99	2009, 2011
TMEM183A	ENST00000367242.3	transmembrane protein 183A	241	1	1	0	0	1	1	0	0	0	bta-miR-29b	-0.8	-0.88	0.95	2011
SH3BGRL2	ENST00000369838.4	SH3 domain binding glutamic acid-rich protein like 2	32	2	1	0	1	1	0	0	1	0	bta-miR-31	-0.45	-0.88	0.58	2009, 2011
CETN3	ENST00000283122.3	centrin, EF-hand protein, 3	498	1	1	0	0	0	0	0	0	0	bta-miR-133a	-0.87	-0.87	0.9	2011
FCN2	ENST00000350339.2	ficolin (collagen/fibrinogen domain containing lectin) 2	5	3	0	0	3	2					bta-miR-542-5p	-0.68	-0.87	N/A
B3GNT5	ENST00000326505.3	UDP-GlcNAc:betaGal beta-1,3-N-acetylglucosaminyltransferase 5	57	3	3	0	0	1	0	0	1	0	bta-miR-30e-5p	-0.87	-0.87	0.99	2009, 2011
ITGB8	ENST00000222573.4	integrin, beta 8	17	3	1	2	0	0	0	0	0	1	bta-miR-145	-0.71	-0.87	0.97	2011
FLOT2	ENST00000394906.2	flotillin 2	37	2	1	1	0	1	0	1	0	1	bta-miR-34a	-0.86	-0.86	0.89	2009, 2011
HRSP12	ENST00000254878.3	heat-responsive protein 12	209	1	1	0	0	0	0	0	0	0	bta-miR-133a	-0.79	-0.86	0.83	2011
MGST1	ENST00000540056.1	microsomal glutathione S-transferase 1	397	1	1	0	0	0					bta-miR-660	-0.64	-0.86	N/A
LHX8	ENST00000294638.5	LIM homeobox 8	18	2	2	0	0	0	0	0	0	0	bta-miR-30b-5p	-0.86	-0.86	0.98	2009, 2011
KLHL20	ENST00000209884.4	kelch-like family member 20	324	2	2	0	0	0	0	0	0	0	bta-miR-30e-5p	-0.82	-0.86	> 0.99	2011
PHLDB2	ENST00000431670.2	pleckstrin homology-like domain, family B, member 2	588	2	2	0	0	0	0	0	0	1	bta-miR-9-5p	-0.84	-0.86	0.36	2011
NFIA	ENST00000403491.3	nuclear factor I/A	5	3	1	2	0	0	0	0	0	2	bta-miR-29b	-0.86	-0.86	> 0.99	2009, 2011
COL11A1	ENST00000370096.3	collagen, type XI, alpha 1	160	2	0	2	0	0	0	0	0	0	bta-miR-29b	-0.86	-0.86	0.97	2009, 2011
EIF4E2	ENST00000258416.3	eukaryotic translation initiation factor 4E family member 2	650	1	1	0	0	0	0	0	0	0	bta-miR-29b	-0.86	-0.86	< 0.1	2009, 2011
YPEL2	ENST00000312655.4	yippee-like 2 (Drosophila)	62	2	0	2	0	1	0	1	0	0	bta-miR-29b	-0.86	-0.86	0.98	2009, 2011
SMIM15	ENST00000339020.3	small integral membrane protein 15	1037	1	1	0	0	0	0	0	0	1	bta-miR-449b	-0.78	-0.85	0.87
SNTB2	ENST00000336278.4	syntrophin, beta 2 (dystrophin-associated protein A1, 59kDa, basic component 2)	254	1	1	0	0	2	1	0	1	0	bta-miR-449b	-0.59	-0.85	0.87	2009, 2011
MYBPHL	ENST00000357155.1	myosin binding protein H-like	5	2	1	1	0	0					bta-miR-660	-0.85	-0.85	N/A
INO80D	ENST00000403263.1	INO80 complex subunit D	5	2	1	0	1	2	0	0	2	0	bta-miR-30e-5p	-0.85	-0.85	0.93	2009, 2011
COL4A5	ENST00000361603.2	collagen, type IV, alpha 5	715	2	2	0	0	0	0	0	0	0	bta-miR-29b	-0.83	-0.85	> 0.99	2009, 2011
MCMBP	ENST00000360003.3	minichromosome maintenance complex binding protein	1411	1*	0	0	0	0	0	0	0	1	bta-miR-29b	-0.8	-0.85	< 0.1	2011
HMGN3	ENST00000275036.7	high mobility group nucleosomal binding domain 3	2124	1	0	1	0	1	0	1	0	0	bta-miR-29b	-0.72	-0.85	0.88	2009, 2011
C4orf29	ENST00000388795.5	chromosome 4 open reading frame 29	67	2	0	2	0	0	0	0	0	1	bta-miR-29b	-0.18	-0.85	0.98
AMACR	ENST00000335606.6	alpha-methylacyl-CoA racemase	308	2	1	1	0	1					bta-miR-2469	-0.36	-0.84	N/A
OCLM	ENST00000574641.1	oculomedin	5	1	1	0	0	0					bta-miR-2439-3p	-0.84	-0.84	N/A
BDNF	ENST00000439476.2	brain-derived neurotrophic factor	2696	3	1	2	0	0	0	0	0	0	bta-miR-1	-0.67	-0.84	0.98	2011
XKR4	ENST00000327381.6	XK, Kell blood group complex subunit-related family, member 4	5	9	2	4	3	0					bta-miR-378b	-0.84	-0.84	N/A
SRD5A3	ENST00000264228.4	steroid 5 alpha-reductase 3	402	1	0	1	0	3	0	2	1	0	bta-miR-9-5p	-0.6	-0.84	0.63	2011
HRK	ENST00000257572.5	harakiri, BCL2 interacting protein (contains only BH3 domain)	19	3	1	2	0	0	0	0	0	0	bta-miR-29d-3p	-0.84	-0.84	> 0.99
PPIC	ENST00000306442.4	peptidylprolyl isomerase C (cyclophilin C)	1030	1	1	0	0	0	0	0	0	1	bta-miR-29b	-0.57	-0.84	0.95	2009, 2011
STX17	ENST00000259400.6	syntaxin 17	510	2	1	1	0	1	0	0	1	0	bta-miR-29b	-0.49	-0.84	0.98	2011
IFFO1	ENST00000436152.2	intermediate filament family orphan 1	552	1	1	0	0	1	1	0	0	1	bta-miR-29c	-0.48	-0.84	0.94	2009, 2011
TFRC	ENST00000540528.1	transferrin receptor	296	1	1	0	0	1	0	0	1	1	bta-miR-31	-0.8	-0.84	0.16	2009, 2011
TMEM109	ENST00000227525.3	transmembrane protein 109	4675	1	1	0	0	1	1	0	0	1	bta-miR-34b	-0.83	-0.83	0.43	2009, 2011
RP11-160N1.10	ENST00000377548.2		5	1	1	0	0	1	1	0	0	0	bta-miR-30c	-0.83	-0.83	0.3
GID8	ENST00000266069.3	GID complex subunit 8	515	1	0	1	0	2	0	2	0	1	bta-miR-29b	-0.28	-0.83	0.87	2009, 2011
SNX15	ENST00000377244.3	sorting nexin 15	341	1	1	0	0	1	0	1	0	0	bta-miR-34b	-0.82	-0.82	0.91	2009, 2011
CAMK4	ENST00000282356.4	calcium/calmodulin-dependent protein kinase IV	73	1	1	0	0	2	1	1	0	0	bta-miR-449b	-0.56	-0.82	0.88
TSN	ENST00000536142.1	translin	886	1	1	0	0	1	0	1	0	0	bta-miR-34b	-0.42	-0.82	0.85	2009, 2011
DESI1	ENST00000263256.6	desumoylating isopeptidase 1	1513	1	0	0	1	2	0	1	1	2	bta-miR-503-5p	-0.38	-0.82	0.91
SH3BGRL3	ENST00000319041.6	SH3 domain binding glutamic acid-rich protein like 3	8719	1	0	1	0	2	0	1	1	0	bta-miR-1	-0.82	-0.82	0.86	2011
COL8A1	ENST00000261037.3	collagen, type VIII, alpha 1	601	1	1	0	0	1	0	1	0	0	bta-miR-133a	-0.71	-0.82	0.32
NCMAP	ENST00000374392.2	noncompact myelin associated protein	17	3	1	2	0	0					bta-miR-378b	-0.7	-0.82	N/A
FKBP14	ENST00000222803.5	FK506 binding protein 14, 22 kDa	939	1	0	1	0	2	1	0	1	0	bta-miR-30e-5p	-0.66	-0.82	0.91
ADAMTS9	ENST00000295903.4	ADAM metallopeptidase with thrombospondin type 1 motif, 9	5	2	1	0	1	0	0	0	0	0	bta-miR-29b	-0.82	-0.82	> 0.99	2009, 2011
IFI30	ENST00000407280.3	interferon, gamma-inducible protein 30	1011	1	1	0	0	0	0	0	0	0	bta-miR-29b	-0.81	-0.82	0.9	2009, 2011
CLSTN2	ENST00000458420.3	calsyntenin 2	119	1	1	0	0	2	0	1	1	3	bta-miR-31	-0.42	-0.82	0.38
FLI1	ENST00000527786.2	Fli-1 proto-oncogene, ETS transcription factor	116	3	2	1	0	1	0	0	1	0	bta-miR-145	-0.82	-0.82	> 0.99	2009, 2011
SLC35G2	ENST00000446465.2	solute carrier family 35, member G2	249	1	1	0	0	0	0	0	0	0	bta-miR-34b	-0.81	-0.81	0.65	2009, 2011
TMX1	ENST00000457354.2	thioredoxin-related transmembrane protein 1	3176	2	0	1	1	1	1	0	0	0	bta-miR-128	-0.81	-0.81	0.93	2009, 2011
FAM115A	ENST00000355951.2	family with sequence similarity 115, member A	5	2	2	0	0	0					bta-miR-378b	-0.44	-0.81	N/A
NIT2	ENST00000394140.4	nitrilase family, member 2	133	2	1	1	0	1					bta-miR-378b	-0.16	-0.81	N/A
NASP	ENST00000350030.3	nuclear autoantigenic sperm protein (histone-binding)	8	3	0	3	0	0	0	0	0	0	bta-miR-29b	-0.81	-0.81	0.99	2009, 2011
TMED5	ENST00000479918.1	transmembrane emp24 protein transport domain containing 5	612	1	1	0	0	3	0	1	2	0	bta-miR-194	-0.52	-0.81	0.33	2011
PVRL1	ENST00000264025.3	poliovirus receptor-related 1 (herpesvirus entry mediator C)	50	1*	0	0	0	0	0	0	0	0	bta-miR-222	-0.81	-0.81	ORF	2011
CYB5B	ENST00000512062.1	cytochrome b5 type B (outer mitochondrial membrane)	2472	4	0	2	2	0					bta-miR-2469	-0.37	-0.8	N/A
FAM122A	ENST00000394264.3	family with sequence similarity 122A	1277	1	1	0	0	0	0	0	0	1	bta-miR-6519	-0.76	-0.8	0.18
TNFRSF9	ENST00000377507.3	tumor necrosis factor receptor superfamily, member 9	16	1	1	0	0	0					bta-miR-542-5p	-0.8	-0.8	N/A
TDG	ENST00000392872.3	thymine-DNA glycosylase	201	2	1	1	0	0	0	0	0	1	bta-miR-29b	-0.8	-0.8	0.9	2009, 2011
HIF3A	ENST00000377670.4	hypoxia inducible factor 3, alpha subunit	5	2	0	1	1	1	1	0	0	0	bta-miR-29b	-0.8	-0.8	> 0.99	2009, 2011
TECTB	ENST00000369422.3	tectorin beta	5	1	1	0	0	1	0	1	0	0	bta-miR-29b	-0.8	-0.8	0.94
CYB561D1	ENST00000496961.1	cytochrome b561 family, member D1	105	2	1	0	1	1	0	0	1	1	bta-miR-31	-0.8	-0.8	0.16
CLTA	ENST00000433436.2	clathrin, light chain A	167	1	1	0	0	0	0	0	0	0	bta-miR-133a	-0.79	-0.79	0.87	2011
FOSL2	ENST00000379619.1	FOS-like antigen 2	2255	2	0	2	0	1	0	0	1	1	bta-miR-133a	-0.47	-0.79	0.98
SIX5	ENST00000560168.1	SIX homeobox 5	47	1	1	0	0	2					bta-miR-542-5p	-0.69	-0.79	N/A
ESPN	ENST00000377828.1	espin	513	2	0	2	0	1					bta-miR-542-5p	-0.3	-0.79	N/A
PIP4K2A	ENST00000376573.4	phosphatidylinositol-5-phosphate 4-kinase, type II, alpha	632	3	1	0	2	1	0	0	1	1	bta-miR-30b-5p	-0.77	-0.79	> 0.99	2009, 2011
COL5A3	ENST00000264828.3	collagen, type V, alpha 3	5	3	1	2	0	0	0	0	0	0	bta-miR-29b	-0.79	-0.79	> 0.99	2009, 2011
DDX4	ENST00000505374.1	DEAD (Asp-Glu-Ala-Asp) box polypeptide 4	5	1	1	0	0	1	0	1	0	0	bta-miR-31	-0.32	-0.79	0.23
AGO3	ENST00000373191.4	argonaute RISC catalytic component 3	198	1	1	0	0	1	0	0	1	2	bta-miR-31	-0.19	-0.79	0.67
DMRT3	ENST00000190165.2	doublesex and mab-3 related transcription factor 3	21	1	1	0	0	1	0	1	0	0	bta-miR-221	-0.43	-0.79	0.66	2009, 2011
FXYD2	ENST00000528014.1	FXYD domain containing ion transport regulator 2	35	1	1	0	0	0	0	0	0	1	bta-miR-34b	-0.71	-0.78	0.12
RNF11	ENST00000242719.3	ring finger protein 11	5881	3	0	2	1	1					bta-miR-378b	-0.57	-0.78	N/A
SRSF7	ENST00000313117.6	serine/arginine-rich splicing factor 7	16077	1	1	0	0	1	0	1	0	0	bta-miR-30a-5p	-0.73	-0.78	0.95	2009, 2011
DNAJC25-GNG10	ENST00000374294.3	DNAJC25-GNG10 readthrough	407	1	1	0	0	1	1	0	0	0	bta-miR-30b-5p	-0.46	-0.78	0.63	2011
C1QTNF6	ENST00000337843.2	C1q and tumor necrosis factor related protein 6	30	2	0	2	0	2	0	1	1	4	bta-miR-29b	-0.78	-0.78	0.98	2009, 2011
PYURF	ENST00000273968.4	PIGY upstream reading frame	103	1	0	1	0	2	0	0	2	0	bta-miR-31	-0.73	-0.78	< 0.1
PTGFR	ENST00000370756.3	prostaglandin F receptor (FP)	20	2	1	1	0	2	1	0	1	0	bta-miR-145	-0.54	-0.78	0.87	2009, 2011
H2AFV	ENST00000381124.5	H2A histone family, member V	9640	1	1	0	0	0	0	0	0	0	bta-miR-139	-0.77	-0.77	0.37	2011
ZNHIT6	ENST00000431532.2	zinc finger, HIT-type containing 6	201	2	1	0	1	2					bta-miR-2469	-0.26	-0.77	N/A
RAB21	ENST00000261263.3	RAB21, member RAS oncogene family	1823	4	1	1	2	1					bta-miR-2469	-0.13	-0.77	N/A
RASSF8	ENST00000541490.1	Ras association (RalGDS/AF-6) domain family (N-terminal) member 8	1290	5	2	2	1	1					bta-miR-2439-3p	-0.75	-0.77	N/A
CUEDC1	ENST00000577830.1	CUE domain containing 1	1243	2	2	0	0	0	0	0	0	0	bta-miR-34b	-0.75	-0.77	0.98	2009
FOSL2	ENST00000379619.1	FOS-like antigen 2	2255	1	0	1	0	3	0	2	1	0	bta-miR-34a	-0.41	-0.77	0.79
CNOT7	ENST00000361272.4	CCR4-NOT transcription complex, subunit 7	415	1	0	0	1	3	1	1	1	0	bta-miR-9-5p	-0.2	-0.77	0.83
HNRNPF	ENST00000357065.4	heterogeneous nuclear ribonucleoprotein F	240	1	0	0	1	1	1	0	0	0	bta-miR-29b	-0.26	-0.77	0.91	2009, 2011
THAP1	ENST00000345117.2	THAP domain containing, apoptosis associated protein 1	196	1	0	1	0	1	1	0	0	0	bta-miR-449b	-0.07	-0.76	0.5
CCND2	ENST00000261254.3	cyclin D2	66	3	1	0	2	0	0	0	0	3	bta-miR-6519	-0.63	-0.76	0.96
SLC44A1	ENST00000374720.3	solute carrier family 44 (choline transporter), member 1	407	3	2	0	1	0	0	0	0	4	bta-miR-1	-0.74	-0.76	0.99	2011
PTPLAD1	ENST00000261875.5	protein tyrosine phosphatase-like A domain containing 1	11697	2	1	1	0	0	0	0	0	1	bta-miR-206	-0.68	-0.76	0.95	2011
ZNF354A	ENST00000335815.2	zinc finger protein 354A	5	1	1	0	0	0	0	0	0	0	bta-miR-133a	-0.76	-0.76	0.25	2011
RGR	ENST00000359452.4	retinal G protein coupled receptor	5	1	1	0	0	0					bta-miR-542-5p	-0.76	-0.76	N/A
PCP4L1	ENST00000504449.1	Purkinje cell protein 4 like 1	23	1	1	0	0	0					bta-miR-542-5p	-0.55	-0.76	N/A
TAS2R4	ENST00000247881.2	taste receptor, type 2, member 4	9	2	2	0	0	1					bta-miR-660	-0.29	-0.76	N/A
TSPAN19	ENST00000532498.2	tetraspanin 19	8	1	1	0	0	0					bta-miR-378b	-0.76	-0.76	N/A
TMEM218	ENST00000532156.1	transmembrane protein 218	553	2	1	0	1	0					bta-miR-378b	-0.61	-0.76	N/A
PTP4A1	ENST00000370651.3	protein tyrosine phosphatase type IVA, member 1	5740	2	1	1	0	2	1	1	0	1	bta-miR-30e-5p	-0.61	-0.76	0.98	2011
HBP1	ENST00000222574.4	HMG-box transcription factor 1	167	2	1	1	0	0	0	0	0	0	bta-miR-29b	-0.76	-0.76	0.98	2009, 2011
AK4	ENST00000545314.1	adenylate kinase 4	116	1	1	0	0	1	1	0	0	3	bta-miR-31	-0.76	-0.76	0.58	2011
NRAS	ENST00000369535.4	neuroblastoma RAS viral (v-ras) oncogene homolog	551	1	1	0	0	1	0	0	1	0	bta-miR-139	-0.75	-0.75	0.13	2011
RAB40A	ENST00000372633.1	RAB40A, member RAS oncogene family	7	2	0	2	0	0					bta-miR-2439-3p	-0.14	-0.75	N/A
KITLG	ENST00000228280.5	KIT ligand	100	1	1	0	0	2	0	1	1	0	bta-miR-449b	-0.27	-0.75	0.64	2009, 2011
TAGLN2	ENST00000368096.1	transgelin 2	2192	2	0	2	0	0	0	0	0	1	bta-miR-1	-0.75	-0.75	0.89	2011
ACAT2	ENST00000541436.1	acetyl-CoA acetyltransferase 2	5947	1	1	0	0	0	0	0	0	0	bta-miR-133a	-0.02	-0.75	0.31	2011
GRINA	ENST00000313269.5	glutamate receptor, ionotropic, N-methyl D-aspartate-associated protein 1 (glutamate binding)	5637	3	0	1	2	2					bta-miR-542-5p	0	-0.75	N/A
DNAJC25	ENST00000556107.1	DnaJ (Hsp40) homolog, subfamily C , member 25	407	1	1	0	0	1	1	0	0	0	bta-miR-30b-5p	-0.43	-0.75	0.4
COL2A1	ENST00000380518.3	collagen, type II, alpha 1	1518	1	1	0	0	0	0	0	0	0	bta-miR-29b	-0.74	-0.75	0.93	2009, 2011
ENTPD7	ENST00000370489.4	ectonucleoside triphosphate diphosphohydrolase 7	136	1	1	0	0	1	0	1	0	1	bta-miR-29b	-0.62	-0.75	0.94
MARK3	ENST00000303622.9	MAP/microtubule affinity-regulating kinase 3	1468	1	1	0	0	0	0	0	0	0	bta-miR-29b	-0.12	-0.75	0.89	2009, 2011
CDIP1	ENST00000564828.1	cell death-inducing p53 target 1	1857	1	0	1	0	2	0	0	2	2	bta-miR-31	-0.58	-0.75	0.31	2009, 2011
MBTD1	ENST00000586178.1	mbt domain containing 1	113	3	2	0	1	0	0	0	0	1	bta-miR-145	-0.75	-0.75	0.82	2009, 2011
DPY30	ENST00000342166.5	dpy-30 homolog (C. elegans)	935	1	1	0	0	0	0	0	0	0	bta-miR-139	-0.74	-0.74	0.14	2009, 2011
VHL	ENST00000256474.2	von Hippel-Lindau tumor suppressor, E3 ubiquitin protein ligase	2386	2	2	0	0	0					bta-miR-2469	-0.6	-0.74	N/A
MCM9	ENST00000316068.3	minichromosome maintenance complex component 9	17	4	2	2	0	1					bta-miR-2469	-0.52	-0.74	N/A
ELMOD1	ENST00000265840.7	ELMO/CED-12 domain containing 1	24	1	0	1	0	1	0	1	0	0	bta-miR-34a	-0.74	-0.74	0.73	2009, 2011
CBFA2T3	ENST00000327483.5	core-binding factor, runt domain, alpha subunit 2; translocated to, 3	7	1	1	0	0	0	0	0	0	2	bta-miR-449b	-0.5	-0.74	0.89	2009, 2011
TMSB4X	ENST00000451311.2	thymosin beta 4, X-linked	5	1	1	0	0	0	0	0	0	0	bta-miR-206	-0.74	-0.74	0.77	2011
PLEKHA3	ENST00000234453.5	pleckstrin homology domain containing, family A (phosphoinositide binding specific) member 3	767	1	1	0	0	1	1	0	0	2	bta-miR-133a	-0.53	-0.74	0.9
SERPINE3	ENST00000524365.1	serpin peptidase inhibitor, clade E (nexin, plasminogen activator inhibitor type 1), member 3	5	1	1	0	0	0					bta-miR-542-5p	-0.74	-0.74	N/A
PPIE	ENST00000324379.5	peptidylprolyl isomerase E (cyclophilin E)	376	1	1	0	0	0					bta-miR-542-5p	-0.03	-0.74	N/A
UBE2E2	ENST00000396703.1	ubiquitin-conjugating enzyme E2E 2	794	2	0	2	0	0	0	0	0	2	bta-miR-128	-0.65	-0.74	0.95	2009, 2011
SPAST	ENST00000315285.3	spastin	239	3	2	0	1	0	0	0	0	2	bta-miR-30e-5p	-0.67	-0.74	> 0.99	2009, 2011
CLCN5	ENST00000376088.3	chloride channel, voltage-sensitive 5	154	3	0	2	1	0	0	0	0	1	bta-miR-29b	-0.29	-0.74	> 0.99	2009, 2011
SYDE2	ENST00000341460.5	synapse defective 1, Rho GTPase, homolog 2 (C. elegans)	72	2	2	0	0	0	0	0	0	0	bta-miR-31	-0.7	-0.74	0.69	2011
C2ORF15	ENST00000302513.2	Uncharacterized protein C2orf15	166	1	1	0	0	2	0	2	0	1	bta-miR-31	-0.24	-0.74	0.21
IPO11	ENST00000409534.1	importin 11	202	1	0	0	1	1	1	0	0	0	bta-miR-31	-0.13	-0.74	0.24
LRRC19	ENST00000380055.5	leucine rich repeat containing 19	5	3	1	1	1	0					bta-miR-2469	-0.73	-0.73	N/A
CDK7	ENST00000256443.3	cyclin-dependent kinase 7	273	2	0	2	0	0					bta-miR-2439-3p	-0.73	-0.73	N/A
MYCN	ENST00000281043.3	v-myc avian myelocytomatosis viral oncogene neuroblastoma derived homolog	73	1	1	0	0	0	0	0	0	1	bta-miR-449b	-0.73	-0.73	0.72	2009, 2011
MRAS	ENST00000289104.4	muscle RAS oncogene homolog	181	2	0	2	0	1	0	0	1	0	bta-miR-34a	-0.64	-0.73	0.83	2011
KCTD16	ENST00000507359.3	potassium channel tetramerization domain containing 16	36	1	1	0	0	2	1	0	1	3	bta-miR-34b	-0.16	-0.73	0.88
PDE8B	ENST00000264917.5	phosphodiesterase 8B	186	1	1	0	0	1	1	0	0	0	bta-miR-133a	-0.4	-0.73	0.65	2011
KRT3	ENST00000417996.2	keratin 3	5	1	1	0	0	1					bta-miR-542-5p	-0.73	-0.73	N/A
IL17RA	ENST00000319363.6	interleukin 17 receptor A	685	1	1	0	0	3					bta-miR-542-5p	-0.13	-0.73	N/A
AL355390.1	ENST00000325811.1	Uncharacterized protein	5	1	1	0	0	0	0	0	0	0	bta-miR-128	-0.73	-0.73	< 0.1
GREM1	ENST00000560677.1	gremlin 1, DAN family BMP antagonist	752	2	1	1	0	0	0	0	0	0	bta-miR-128	-0.29	-0.73	0.96	2009, 2011
UGT2B17	ENST00000317746.2	UDP glucuronosyltransferase 2 family, polypeptide B17	5	1	1	0	0	0					bta-miR-660	-0.73	-0.73	N/A
C9orf9	ENST00000350499.6	chromosome 9 open reading frame 9	44	1	1	0	0	0					bta-miR-378b	-0.73	-0.73	N/A
AC011294.3	ENST00000451905.1	Uncharacterized protein	5	1	1	0	0	0					bta-miR-378b	-0.73	-0.73	N/A
TTPA	ENST00000260116.4	tocopherol (alpha) transfer protein	5	1	1	0	0	2	1	0	1	1	bta-miR-30b-5p	-0.63	-0.73	0.66	2011
REEP3	ENST00000373758.4	receptor accessory protein 3	1095	3	0	3	0	0	0	0	0	2	bta-miR-30b-5p	-0.58	-0.73	0.93	2011
SPCS3	ENST00000503362.1	signal peptidase complex subunit 3 homolog (S. cerevisiae)	1645	2	1	1	0	2	0	0	2	1	bta-miR-30b-5p	-0.22	-0.73	0.93
SESTD1	ENST00000428443.3	SEC14 and spectrin domains 1	478	2	1	0	1	1	0	1	0	1	bta-miR-29b	-0.59	-0.73	> 0.99	2011
KLHL9	ENST00000359039.4	kelch-like family member 9	222	1	0	1	0	2	1	1	0	0	bta-miR-29b	-0.12	-0.73	0.86	2011
DAB2	ENST00000339788.6	Dab, mitogen-responsive phosphoprotein, homolog 2 (Drosophila)	2866	3	2	1	0	0	0	0	0	0	bta-miR-145	-0.53	-0.73	0.98	2009, 2011
CLVS2	ENST00000275162.5	clavesin 2	19	2	1	1	0	1	1	0	0	1	bta-miR-222	-0.7	-0.73	0.71	2009, 2011
EIF5A2	ENST00000474096.1	eukaryotic translation initiation factor 5A2	443	1	1	0	0	0	0	0	0	2	bta-miR-222	-0.69	-0.73	0.54	2009, 2011
RAD51L3-RFFL	ENST00000593039.1	Uncharacterized protein	670	1	1	0	0	2	1	1	0	0	bta-miR-486	-0.33	-0.72	N/A
SERPINF2	ENST00000382061.4	serpin peptidase inhibitor, clade F (alpha-2 antiplasmin, pigment epithelium derived factor), member 2	2334	1	1	0	0	1	0	1	0	0	bta-miR-34a	-0.72	-0.72	0.83	2009, 2011
LGI1	ENST00000542308.1	leucine-rich, glioma inactivated 1	5	1	0	0	1	1	0	1	0	0	bta-miR-449c	-0.72	-0.72	0.64	2009, 2011
NOTCH1	ENST00000277541.6	notch 1	88	1	0	1	0	1	0	1	0	1	bta-miR-449a	-0.55	-0.72	0.84	2009, 2011
PARM1	ENST00000513238.1	prostate androgen-regulated mucin-like protein 1	161	1	0	1	0	3	0	3	0	1	bta-miR-449a	-0.54	-0.72	0.45	2009, 2011
ORAI2	ENST00000356387.2	ORAI calcium release-activated calcium modulator 2	217	1	1	0	0	2	0	1	1	1	bta-miR-34b	-0.44	-0.72	0.88	2009
HNF4A	ENST00000316099.4	hepatocyte nuclear factor 4, alpha	915	2	1	1	0	3	0	3	0	0	bta-miR-34a	-0.39	-0.72	0.85
TWF1	ENST00000552521.1	twinfilin actin-binding protein 1	72	2	1	0	1	1	0	0	1	0	bta-miR-1	-0.72	-0.72	0.88	2011
DNAAF3	ENST00000524407.2	dynein, axonemal, assembly factor 3	25	1	1	0	0	0					bta-miR-542-5p	-0.72	-0.72	N/A
AP005482.1	ENST00000400514.2	Uncharacterized protein	44	1	1	0	0	0					bta-miR-542-5p	-0.59	-0.72	N/A
IRAK1BP1	ENST00000607739.1	interleukin-1 receptor-associated kinase 1 binding protein 1	30	1	1	0	0	0					bta-miR-542-5p	-0.58	-0.72	N/A
YWHAB	ENST00000353703.4	tyrosine 3-monooxygenase/tryptophan 5-monooxygenase activation protein, beta polypeptide	272	1	1	0	0	0	0	0	0	1	bta-miR-128	-0.69	-0.72	0.82	2009, 2011
SH3BGRL2	ENST00000369838.4	SH3 domain binding glutamic acid-rich protein like 2	32	1	1	0	0	2	0	1	1	1	bta-miR-128	-0.59	-0.72	0.9	2009, 2011
NABP1	ENST00000410026.2	nucleic acid binding protein 1	938	3	2	0	1	2					bta-miR-660	-0.08	-0.72	N/A
DESI2	ENST00000302550.11	desumoylating isopeptidase 2	147	2	2	0	0	0	0	0	0	0	bta-miR-30b-5p	-0.72	-0.72	> 0.99	2011
ERP29	ENST00000261735.3	endoplasmic reticulum protein 29	1210	1	1	0	0	0	0	0	0	0	bta-miR-29b	-0.72	-0.72	0.84	2009, 2011
C4orf32	ENST00000309733.5	chromosome 4 open reading frame 32	325	1	1	0	0	0	0	0	0	0	bta-miR-29b	-0.27	-0.72	0.95	2009, 2011
HIF1AN	ENST00000299163.6	hypoxia inducible factor 1, alpha subunit inhibitor	1545	2	2	0	0	1	1	0	0	3	bta-miR-31	-0.49	-0.72	0.68	2009, 2011
ZDHHC18	ENST00000374142.4	zinc finger, DHHC-type containing 18	268	1	1	0	0	1	0	1	0	2	bta-miR-31	-0.05	-0.72	0.58	2009, 2011
RALGDS	ENST00000372050.3	ral guanine nucleotide dissociation stimulator	143	1	1	0	0	2	0	2	0	0	bta-miR-34a	-0.71	-0.71	0.44	2009, 2011
ASCL1	ENST00000266744.3	achaete-scute complex homolog 1 (Drosophila)	5	2	0	1	1	0	0	0	0	0	bta-miR-34b	-0.71	-0.71	0.86	2009, 2011
RCAN1	ENST00000482533.1	regulator of calcineurin 1	715	1	1	0	0	0	0	0	0	0	bta-miR-449c	-0.71	-0.71	0.88	2009, 2011
KCNK10	ENST00000340700.5	potassium channel, subfamily K, member 10	5	1	0	0	1	1	0	0	1	3	bta-miR-503-5p	-0.28	-0.71	0.86
SLC10A7	ENST00000264986.3	solute carrier family 10, member 7	77	2	1	1	0	0	0	0	0	1	bta-miR-206	-0.54	-0.71	0.88	2011
PROSER2	ENST00000277570.5	proline and serine-rich protein 2	61	1	1	0	0	0					bta-miR-542-5p	-0.71	-0.71	N/A
ZHX3	ENST00000309060.3	zinc fingers and homeoboxes 3	131	3	1	1	1	2					bta-miR-542-5p	-0.24	-0.71	N/A
MZT1	ENST00000377818.3	mitotic spindle organizing protein 1	157	1	1	0	0	2					bta-miR-378b	-0.65	-0.71	N/A
NRP1	ENST00000374875.1	neuropilin 1	586	4	2	1	1	0					bta-miR-378b	-0.31	-0.71	N/A
CCNE2	ENST00000520509.1	cyclin E2	76	2	2	0	0	0	0	0	0	0	bta-miR-30b-5p	-0.69	-0.71	0.81	2009, 2011
GAN	ENST00000568107.2	gigaxonin	185	3	0	2	1	1	0	0	1	1	bta-miR-30a-5p	-0.46	-0.71	> 0.99	2011
MDGA2	ENST00000426342.1	MAM domain containing glycosylphosphatidylinositol anchor 2	5	2	2	0	0	0	0	0	0	0	bta-miR-9-5p	-0.71	-0.71	0.92	2011
PPP1R3D	ENST00000370996.3	protein phosphatase 1, regulatory subunit 3D	132	2	0	1	1	1	0	1	0	1	bta-miR-29b	-0.46	-0.71	0.97	2009, 2011
IGF1	ENST00000337514.6	insulin-like growth factor 1 (somatomedin C)	19	2	2	0	0	0	0	0	0	0	bta-miR-29b	-0.16	-0.71	> 0.99	2009, 2011
KLF13	ENST00000307145.3	Kruppel-like factor 13	5	1	1	0	0	2	1	0	1	1	bta-miR-31	-0.71	-0.71	0.48	2009, 2011
VEZT	ENST00000436874.1	vezatin, adherens junctions transmembrane protein	1054	1	1	0	0	1	1	0	0	0	bta-miR-31	-0.48	-0.71	0.4	2009, 2011
ATP5S	ENST00000245448.6	ATP synthase, H+ transporting, mitochondrial Fo complex, subunit s (factor B)	310	1	1	0	0	1	0	1	0	0	bta-miR-31	-0.01	-0.71	0.55
FAM133B	ENST00000438306.1	family with sequence similarity 133, member B	32	2	1	0	1	1	1	0	0	0	bta-miR-194	-0.59	-0.71	< 0.1	2011
AP1S2	ENST00000329235.2	adaptor-related protein complex 1, sigma 2 subunit	357	1	1	0	0	1	0	1	0	0	bta-miR-139	-0.69	-0.7	0.24	2009, 2011
ZNF229	ENST00000291187.4	zinc finger protein 229	152	3	0	1	2	0					bta-miR-2469	-0.52	-0.7	N/A
TXNDC2	ENST00000357775.5	thioredoxin domain containing 2 (spermatozoa)	5	4	1	2	1	0					bta-miR-2439-3p	-0.7	-0.7	N/A
BTF3	ENST00000380591.3	basic transcription factor 3	417	1	0	0	1	1	0	0	1	1	bta-miR-503-5p	-0.45	-0.7	0.85
TMSB4Y	ENST00000284856.3	thymosin beta 4, Y-linked	5	1	1	0	0	0	0	0	0	0	bta-miR-206	-0.7	-0.7	0.95	2011
METTL21B	ENST00000333012.5	methyltransferase like 21B	51	1	1	0	0	1	0	1	0	0	bta-miR-133a	-0.7	-0.7	0.32	2011
GSG1L	ENST00000380898.2	GSG1-like	5	2	0	2	0	0					bta-miR-542-5p	-0.7	-0.7	N/A
RAP1GAP2	ENST00000254695.8	RAP1 GTPase activating protein 2	123	2	0	1	1	2					bta-miR-542-5p	-0.61	-0.7	N/A
CD38	ENST00000226279.3	CD38 molecule	23	2	1	0	1	1					bta-miR-378b	-0.48	-0.7	N/A
PI4K2B	ENST00000264864.6	phosphatidylinositol 4-kinase type 2 beta	931	2	0	0	2	1	1	0	0	0	bta-miR-30e-5p	-0.68	-0.7	0.95	2009, 2011
ZNF394	ENST00000426306.2	zinc finger protein 394	77	1	1	0	0	2	1	0	1	0	bta-miR-9-5p	-0.25	-0.7	< 0.1
GPR37	ENST00000303921.2	G protein-coupled receptor 37 (endothelin receptor type B-like)	395	1	1	0	0	0	0	0	0	0	bta-miR-29b	-0.58	-0.7	0.95	2009, 2011
BRWD3	ENST00000373275.4	bromodomain and WD repeat domain containing 3	506	2	0	2	0	1	0	1	0	1	bta-miR-29b	-0.55	-0.7	0.95	2009, 2011
MYPN	ENST00000358913.5	myopalladin	73	1	0	1	0	5	1	3	1	1	bta-miR-145	-0.31	-0.7	0.59	2011
IRX5	ENST00000394636.4	iroquois homeobox 5	82	1	1	0	0	0	0	0	0	0	bta-miR-222	-0.7	-0.7	0.33	2009, 2011
DGKH	ENST00000261491.5	diacylglycerol kinase, eta	46	4	0	2	2	2					bta-miR-2469	-0.4	-0.69	N/A
SRSF3	ENST00000373715.6	serine/arginine-rich splicing factor 3	2593	1	1	0	0	0	0	0	0	0	bta-miR-486	-0.69	-0.69	N/A	2011
FGF5	ENST00000456523.3	fibroblast growth factor 5	1478	2	1	1	0	2					bta-miR-2439-3p	-0.45	-0.69	N/A
MRS2	ENST00000378386.3	MRS2 magnesium transporter	826	2	1	1	0	2					bta-miR-2439-3p	-0.15	-0.69	N/A
E2F5	ENST00000418930.2	E2F transcription factor 5, p130-binding	10	1	1	0	0	1	0	0	1	0	bta-miR-449b	-0.69	-0.69	ORF	2009, 2011
FGF2	ENST00000264498.3	fibroblast growth factor 2 (basic)	123	2	0	0	2	0	0	0	0	4	bta-miR-503-5p	-0.23	-0.69	0.98
SRSF9	ENST00000229390.3	serine/arginine-rich splicing factor 9	946	1	1	0	0	0	0	0	0	0	bta-miR-1	-0.69	-0.69	0.98	2011
CELF4	ENST00000334919.5	CUGBP, Elav-like family member 4	5	2	2	0	0	0	0	0	0	0	bta-miR-133a	-0.69	-0.69	0.97	2011
PPP2CA	ENST00000481195.1	protein phosphatase 2, catalytic subunit, alpha isozyme	11344	1	1	0	0	0	0	0	0	1	bta-miR-133a	-0.68	-0.69	0.9	2011
IL6R	ENST00000344086.4	interleukin 6 receptor	13	3	1	1	1	1					bta-miR-542-5p	-0.45	-0.69	N/A
HIST1H2BC	ENST00000314332.5	histone cluster 1, H2bc	13	1	1	0	0	0					bta-miR-660	-0.38	-0.69	N/A
NDUFB7	ENST00000215565.2	NADH dehydrogenase (ubiquinone) 1 beta subcomplex, 7, 18kDa	7470	1	1	0	0	0					bta-miR-378b	-0.69	-0.69	N/A
ANKRD6	ENST00000369408.5	ankyrin repeat domain 6	52	2	1	0	1	1					bta-miR-378b	-0.19	-0.69	N/A
LIN28A	ENST00000326279.6	lin-28 homolog A (C. elegans)	5	2	1	1	0	1	0	0	1	0	bta-miR-30b-5p	-0.69	-0.69	> 0.99	2009, 2011
SCN9A	ENST00000409672.1	sodium channel, voltage-gated, type IX, alpha subunit	240	2	2	0	0	0	0	0	0	1	bta-miR-30b-5p	-0.53	-0.69	0.95	2011
KIAA1024	ENST00000305428.3	KIAA1024	5	3	0	3	0	0	0	0	0	0	bta-miR-29b	-0.69	-0.69	> 0.99	2009, 2011
LYSMD1	ENST00000368908.5	LysM, putative peptidoglycan-binding, domain containing 1	67	1	1	0	0	0	0	0	0	0	bta-miR-29b	-0.69	-0.69	0.95	2009, 2011
IREB2	ENST00000258886.8	iron-responsive element binding protein 2	1096	1	1	0	0	0	0	0	0	0	bta-miR-29b	-0.69	-0.69	0.95	2009, 2011
SMTNL2	ENST00000338859.4	smoothelin-like 2	23	1	1	0	0	1	0	1	0	0	bta-miR-29b	-0.61	-0.69	0.95	2009, 2011
PAN2	ENST00000425394.2	PAN2 poly(A) specific ribonuclease subunit homolog (S. cerevisiae)	310	1	1	0	0	1	0	1	0	0	bta-miR-29b	-0.55	-0.69	0.95	2009, 2011
C16orf72	ENST00000327827.7	chromosome 16 open reading frame 72	379	2	0	1	1	0	0	0	0	1	bta-miR-29b	-0.2	-0.69	> 0.99	2009, 2011
METTL2A	ENST00000311506.5	methyltransferase like 2A	14	1	1	0	0	0	0	0	0	0	bta-miR-31	-0.21	-0.69	0.22	2011
NTF3	ENST00000423158.3	neurotrophin 3	154	1	1	0	0	0	0	0	0	0	bta-miR-222	-0.69	-0.69	0.67	2009, 2011
ATAD2B	ENST00000238789.5	ATPase family, AAA domain containing 2B	11	2	1	0	1	1	0	0	1	0	bta-miR-221	-0.4	-0.69	0.82	2009, 2011
KBTBD2	ENST00000304056.4	kelch repeat and BTB (POZ) domain containing 2	2559	1	1	0	0	0	0	0	0	0	bta-miR-139	-0.65	-0.68	< 0.1	2009, 2011
RANBP3L	ENST00000296604.3	RAN binding protein 3-like	5	3	2	0	1	0					bta-miR-2469	-0.46	-0.68	N/A
ZBTB8B	ENST00000609129.1	zinc finger and BTB domain containing 8B	18	4	1	3	0	3					bta-miR-2439-3p	-0.54	-0.68	N/A
HEBP1	ENST00000014930.4	heme binding protein 1	2855	1	1	0	0	0	0	0	0	0	bta-miR-449c	-0.68	-0.68	0.11
SLC30A3	ENST00000233535.4	solute carrier family 30 (zinc transporter), member 3	5	1	1	0	0	0	0	0	0	1	bta-miR-34b	-0.68	-0.68	0.82	2009, 2011
ZDHHC23	ENST00000330212.3	zinc finger, DHHC-type containing 23	10	2	1	0	1	0	0	0	0	0	bta-miR-449c	-0.49	-0.68	0.96	2009, 2011
C19orf52	ENST00000270502.6	chromosome 19 open reading frame 52	792	1	1	0	0	0	0	0	0	1	bta-miR-449c	-0.02	-0.68	0.18
TPM4	ENST00000300933.4	tropomyosin 4	332	2	0	1	1	0	0	0	0	1	bta-miR-133a	-0.62	-0.68	0.83	2011
PCDHGA9	ENST00000573521.1	protocadherin gamma subfamily A, 9	145	2	1	0	1	0					bta-miR-542-5p	-0.68	-0.68	N/A
PCDHGA7	ENST00000518325.1	protocadherin gamma subfamily A, 7	145	2	1	0	1	0					bta-miR-542-5p	-0.68	-0.68	N/A
PLXND1	ENST00000393239.1	plexin D1	211	1	1	0	0	0					bta-miR-542-5p	-0.66	-0.68	N/A
LEPROT	ENST00000371065.4	leptin receptor overlapping transcript	397	1	1	0	0	0					bta-miR-542-5p	-0.52	-0.68	N/A
RAB24	ENST00000393611.2	RAB24, member RAS oncogene family	908	1	1	0	0	0	0	0	0	0	bta-miR-128	-0.68	-0.68	0.64	2009, 2011
CCNG2	ENST00000316355.5	cyclin G2	1056	2	1	1	0	1					bta-miR-660	-0.62	-0.68	N/A
KIAA1324L	ENST00000450689.2	KIAA1324-like	181	2	2	0	0	0					bta-miR-660	-0.4	-0.68	N/A
TUBAL3	ENST00000380419.3	tubulin, alpha-like 3	5	1	1	0	0	0					bta-miR-378b	-0.68	-0.68	N/A
COL25A1	ENST00000399132.1	collagen, type XXV, alpha 1	270	2	2	0	0	0					bta-miR-378b	-0.46	-0.68	N/A
E2F7	ENST00000322886.7	E2F transcription factor 7	308	3	0	0	3	0	0	0	0	0	bta-miR-30b-5p	-0.65	-0.68	0.99	2009, 2011
MZT1	ENST00000377818.3	mitotic spindle organizing protein 1	157	2	2	0	0	0	0	0	0	0	bta-miR-30e-5p	-0.39	-0.68	0.66	2009, 2011
C2orf88	ENST00000340623.4	chromosome 2 open reading frame 88	156	1	1	0	0	0	0	0	0	0	bta-miR-29b	-0.68	-0.68	0.94	2009, 2011
DTWD2	ENST00000304058.4	DTW domain containing 2	83	1	1	0	0	0	0	0	0	0	bta-miR-29b	-0.68	-0.68	0.88	2009, 2011
COL4A4	ENST00000396625.3	collagen, type IV, alpha 4	133	2	0	2	0	1	0	1	0	0	bta-miR-29b	-0.63	-0.68	0.98	2011
VTI1A	ENST00000393077.2	vesicle transport through interaction with t-SNAREs 1A	376	1	1	0	0	1	0	0	1	4	bta-miR-31	-0.25	-0.68	0.3
KCNA4	ENST00000328224.6	potassium voltage-gated channel, shaker-related subfamily, member 4	5	1	1	0	0	2	1	0	1	0	bta-miR-145	-0.68	-0.68	0.72	2011
MPP5	ENST00000261681.4	membrane protein, palmitoylated 5 (MAGUK p55 subfamily member 5)	354	2	1	0	1	0	0	0	0	1	bta-miR-145	-0.6	-0.68	0.93	2009, 2011
WSB2	ENST00000315436.3	WD repeat and SOCS box containing 2	938	1	1	0	0	1	0	0	1	1	bta-miR-222	-0.54	-0.68	0.65	2009, 2011
ATG5	ENST00000360666.4	autophagy related 5	1078	2	1	1	0	0					bta-miR-2469	-0.53	-0.67	N/A
TMED8	ENST00000216468.7	transmembrane emp24 protein transport domain containing 8	53	2	0	2	0	1	0	0	1	3	bta-miR-34a	-0.66	-0.67	0.94
PITPNC1	ENST00000335257.6	phosphatidylinositol transfer protein, cytoplasmic 1	797	2	1	1	0	0	0	0	0	1	bta-miR-449c	-0.03	-0.67	0.95
WNT7A	ENST00000285018.4	wingless-type MMTV integration site family, member 7A	5	1	0	0	1	3	0	2	1	1	bta-miR-6519	-0.67	-0.67	0.86
YWHAZ	ENST00000395957.2	tyrosine 3-monooxygenase/tryptophan 5-monooxygenase activation protein, zeta polypeptide	184	1	1	0	0	2	0	2	0	1	bta-miR-1	-0.47	-0.67	0.97	2011
BGLAP	ENST00000368272.4	bone gamma-carboxyglutamate (gla) protein	82	1	0	1	0	1					bta-miR-542-5p	-0.67	-0.67	N/A
PDIA5	ENST00000316218.7	protein disulfide isomerase family A, member 5	10871	1	1	0	0	0	0	0	0	0	bta-miR-128	-0.67	-0.67	0.74	2009, 2011
MIPOL1	ENST00000327441.7	mirror-image polydactyly 1	45	2	0	2	0	0	0	0	0	1	bta-miR-128	-0.64	-0.67	0.86	2009, 2011
ASF1A	ENST00000229595.5	anti-silencing function 1A histone chaperone	790	1	1	0	0	0					bta-miR-378b	-0.67	-0.67	N/A
TMED5	ENST00000479918.1	transmembrane emp24 protein transport domain containing 5	612	2	1	0	1	0					bta-miR-378b	-0.5	-0.67	N/A
KDM2B	ENST00000536437.1	lysine (K)-specific demethylase 2B	647	2	1	0	1	1					bta-miR-378b	-0.24	-0.67	N/A
ZNRF1	ENST00000335325.4	zinc and ring finger 1, E3 ubiquitin protein ligase	519	2	2	0	0	1	0	0	1	0	bta-miR-30a-5p	-0.64	-0.67	> 0.99	2009, 2011
MTDH	ENST00000336273.3	metadherin	5192	3	2	0	1	0	0	0	0	0	bta-miR-30e-5p	-0.48	-0.67	> 0.99	2009, 2011
SPARC	ENST00000231061.4	secreted protein, acidic, cysteine-rich (osteonectin)	2467	2	0	0	2	0	0	0	0	0	bta-miR-29b	-0.66	-0.67	> 0.99	2009, 2011
HBEGF	ENST00000230990.6	heparin-binding EGF-like growth factor	28	1	1	0	0	0	0	0	0	1	bta-miR-29b	-0.25	-0.67	0.9	2009, 2011
FAM122A	ENST00000394264.3	family with sequence similarity 122A	1277	2	1	0	1	1	0	0	1	0	bta-miR-31	-0.07	-0.67	0.36	2009, 2011
HBEGF	ENST00000230990.6	heparin-binding EGF-like growth factor	28	2	1	1	0	0	0	0	0	0	bta-miR-194	-0.37	-0.67	0.69	2011
ERI1	ENST00000250263.7	exoribonuclease 1	120	1	0	1	0	1	1	0	0	1	bta-miR-145	-0.63	-0.67	0.58	2009, 2011
LIN28B	ENST00000345080.4	lin-28 homolog B (C. elegans)	118	2	0	0	2	2					bta-miR-2469	-0.66	-0.66	N/A
TMEM70	ENST00000517439.1	transmembrane protein 70	6179	3	0	2	1	0					bta-miR-2469	-0.29	-0.66	N/A
FUT9	ENST00000302103.5	fucosyltransferase 9 (alpha (1,3) fucosyltransferase)	5	2	1	0	1	1	0	1	0	1	bta-miR-34b	-0.66	-0.66	0.95	2009, 2011
WNT2B	ENST00000369686.5	wingless-type MMTV integration site family, member 2B	5	1	0	1	0	4	1	3	0	3	bta-miR-34a	-0.66	-0.66	0.71
AP1S2	ENST00000329235.2	adaptor-related protein complex 1, sigma 2 subunit	357	1	0	1	0	1	0	1	0	0	bta-miR-449c	-0.64	-0.66	0.87	2009, 2011
C1QL3	ENST00000298943.3	complement component 1, q subcomponent-like 3	77	1	1	0	0	1	0	0	1	0	bta-miR-449b	-0.62	-0.66	0.11
MGAT4A	ENST00000264968.3	mannosyl (alpha-1,3-)-glycoprotein beta-1,4-N-acetylglucosaminyltransferase, isozyme A	223	2	2	0	0	1	0	1	0	0	bta-miR-34b	-0.22	-0.66	0.97	2009, 2011
PRR11	ENST00000262293.4	proline rich 11	56	2	0	0	2	0	0	0	0	0	bta-miR-503-5p	0	-0.66	0.98
CNKSR3	ENST00000607772.1	CNKSR family member 3	567	2	0	2	0	4	1	2	1	1	bta-miR-1	-0.02	-0.66	0.96
UBALD1	ENST00000590965.1	UBA-like domain containing 1	41	1	0	0	1	2					bta-miR-542-5p	-0.66	-0.66	N/A
TMSB10	ENST00000233143.4	thymosin beta 10	49918	1	1	0	0	0	0	0	0	0	bta-miR-128	-0.66	-0.66	0.61	2009, 2011
TMEM167A	ENST00000502346.1	transmembrane protein 167A	1029	1	1	0	0	0	0	0	0	1	bta-miR-128	-0.65	-0.66	0.57	2009, 2011
AMMECR1L	ENST00000272647.5	AMMECR1-like	21	1	1	0	0	0					bta-miR-660	-0.52	-0.66	N/A
SNX16	ENST00000353788.4	sorting nexin 16	156	3	0	3	0	1					bta-miR-660	-0.08	-0.66	N/A
RNASE9	ENST00000338904.3	ribonuclease, RNase A family, 9 (non-active)	5	1	1	0	0	0					bta-miR-378b	-0.66	-0.66	N/A
IFI6	ENST00000361157.6	interferon, alpha-inducible protein 6	141	1	1	0	0	0	0	0	0	0	bta-miR-378	-0.63	-0.66	N/A
SFXN2	ENST00000369893.5	sideroflexin 2	547	2	2	0	0	0	0	0	0	1	bta-miR-9-5p	-0.66	-0.66	0.98	2011
SYPL2	ENST00000369872.3	synaptophysin-like 2	69	2	0	2	0	0	0	0	0	0	bta-miR-29c	-0.66	-0.66	0.98	2009, 2011
SLC30A3	ENST00000233535.4	solute carrier family 30 (zinc transporter), member 3	5	2	0	2	0	0	0	0	0	0	bta-miR-29b	-0.66	-0.66	0.95	2009, 2011
CBX6	ENST00000407418.3	chromobox homolog 6	215	2	0	0	2	1	0	0	1	0	bta-miR-29b	-0.61	-0.66	> 0.99	2009, 2011
MEX3B	ENST00000558133.1	mex-3 RNA binding family member B	1401	1	1	0	0	0	0	0	0	0	bta-miR-29b	-0.56	-0.66	0.93	2009, 2011
NKRF	ENST00000371527.1	NFKB repressing factor	607	1	0	1	0	1	0	1	0	1	bta-miR-29b	-0.38	-0.66	0.87
GLIS1	ENST00000312233.2	GLIS family zinc finger 1	40	1	1	0	0	0	0	0	0	0	bta-miR-145	-0.66	-0.66	0.89	2009, 2011
BTG2	ENST00000290551.4	BTG family, member 2	758	1	1	0	0	0	0	0	0	0	bta-miR-222	-0.64	-0.66	0.67	2009, 2011
PPP2R2A	ENST00000380737.3	protein phosphatase 2, regulatory subunit B, alpha	236	1	0	0	1	1	1	0	0	0	bta-miR-222	-0.61	-0.66	0.35	2011
NDFIP1	ENST00000253814.4	Nedd4 family interacting protein 1	2478	1	0	0	1	1	1	0	0	0	bta-miR-222	-0.06	-0.66	0.85
LGR4	ENST00000379214.4	leucine-rich repeat containing G protein-coupled receptor 4	1387	1	1	0	0	1	0	1	0	0	bta-miR-34a	-0.65	-0.65	0.85	2009, 2011
SLC30A9	ENST00000264451.7	solute carrier family 30 (zinc transporter), member 9	396	2	1	0	1	0	0	0	0	0	bta-miR-1	-0.23	-0.65	0.96
TAGLN2	ENST00000368096.1	transgelin 2	2192	2	0	2	0	0	0	0	0	0	bta-miR-133a	-0.64	-0.65	0.96	2011
TMOD3	ENST00000308580.7	tropomodulin 3 (ubiquitous)	1533	1	0	1	0	1	0	1	0	0	bta-miR-133a	-0.62	-0.65	0.71	2011
SOX4	ENST00000244745.1	SRY (sex determining region Y)-box 4	2736	1	1	0	0	1	0	0	1	1	bta-miR-133a	-0.6	-0.65	0.9	2011
GABARAPL1	ENST00000266458.5	GABA(A) receptor-associated protein like 1	117	1	1	0	0	0	0	0	0	1	bta-miR-133a	-0.58	-0.65	0.62	2011
NPHS2	ENST00000367615.4	nephrosis 2, idiopathic, steroid-resistant (podocin)	5	1	1	0	0	0					bta-miR-542-5p	-0.65	-0.65	N/A
RP11-1167A19.2	ENST00000529036.1	Uncharacterized protein	5	1	0	1	0	0					bta-miR-542-5p	-0.65	-0.65	N/A
ZNF784	ENST00000591479.1	zinc finger protein 784	19	3	0	0	3	0					bta-miR-542-5p	-0.58	-0.65	N/A
FAM101B	ENST00000329099.4	family with sequence similarity 101, member B	126	2	0	1	1	0					bta-miR-542-5p	-0.56	-0.65	N/A
TMEM184B	ENST00000361906.3	transmembrane protein 184B	1362	1	0	0	1	3					bta-miR-542-5p	-0.27	-0.65	N/A
NLE1	ENST00000586869.1	notchless homolog 1 (Drosophila)	526	1	0	1	0	2					bta-miR-542-5p	-0.01	-0.65	N/A
ZNF330	ENST00000262990.4	zinc finger protein 330	887	1	1	0	0	0					bta-miR-660	-0.65	-0.65	N/A
TNFRSF9	ENST00000377507.3	tumor necrosis factor receptor superfamily, member 9	16	3	1	0	2	0					bta-miR-660	-0.13	-0.65	N/A
PDIA4	ENST00000286091.4	protein disulfide isomerase family A, member 4	4336	1	1	0	0	0	0	0	0	0	bta-miR-378	-0.63	-0.65	N/A	2011
C10orf11	ENST00000496424.2	chromosome 10 open reading frame 11	5	1	0	1	0	1	1	0	0	0	bta-miR-30b-5p	-0.65	-0.65	0.71
PPP1R2	ENST00000328432.3	protein phosphatase 1, regulatory (inhibitor) subunit 2	8	1	1	0	0	1	1	0	0	0	bta-miR-30e-5p	-0.65	-0.65	0.14	2009, 2011
NR6A1	ENST00000487099.2	nuclear receptor subfamily 6, group A, member 1	1082	2	1	0	1	0	0	0	0	2	bta-miR-30b-5p	-0.65	-0.65	0.98
NEDD4	ENST00000338963.2	neural precursor cell expressed, developmentally down-regulated 4, E3 ubiquitin protein ligase	289	3	2	1	0	1	0	1	0	1	bta-miR-30e-5p	-0.62	-0.65	> 0.99	2009, 2011
MDGA2	ENST00000439988.3	MAM domain-containing glycosylphosphatidylinositol anchor protein 2	0	2	2	0	0	0	0	0	0	0	bta-miR-9-5p	-0.65	-0.65	0.92
PPCS	ENST00000372556.3	phosphopantothenoylcysteine synthetase	491	1	1	0	0	1	0	0	1	2	bta-miR-9-5p	-0.57	-0.65	< 0.1
ENHO	ENST00000399775.2	energy homeostasis associated	124	1	1	0	0	0	0	0	0	0	bta-miR-29b	-0.65	-0.65	0.64	2009, 2011
TRAF4	ENST00000262395.5	TNF receptor-associated factor 4	3123	2	1	1	0	0	0	0	0	0	bta-miR-29c	-0.65	-0.65	0.88	2009, 2011
FBN1	ENST00000316623.5	fibrillin 1	798	2	1	1	0	0	0	0	0	0	bta-miR-29b	-0.64	-0.65	> 0.99	2009, 2011
VEGFA	ENST00000372067.3	vascular endothelial growth factor A	907	1	1	0	0	0	0	0	0	0	bta-miR-29b	-0.49	-0.65	0.9	2009, 2011
SNX24	ENST00000513881.1	sorting nexin 24	352	1	0	1	0	1	0	1	0	0	bta-miR-29b	-0.49	-0.65	0.88	2009, 2011
RIT1	ENST00000368323.3	Ras-like without CAAX 1	192	1	1	0	0	1	0	1	0	0	bta-miR-29b	-0.25	-0.65	0.61	2009, 2011
FAM71B	ENST00000302938.4	family with sequence similarity 71, member B	5	1	1	0	0	1	0	1	0	1	bta-miR-31	-0.65	-0.65	0.23
RSBN1	ENST00000261441.5	round spermatid basic protein 1	54	2	1	1	0	1	0	0	1	1	bta-miR-31	-0.65	-0.65	0.62	2009, 2011
SPATA4	ENST00000280191.2	spermatogenesis associated 4	7	1	1	0	0	0	0	0	0	0	bta-miR-31	-0.65	-0.65	0.18
NR5A2	ENST00000367362.3	nuclear receptor subfamily 5, group A, member 2	121	2	1	1	0	1	0	0	1	0	bta-miR-31	-0.57	-0.65	0.72	2011
METTL2B	ENST00000480046.1	methyltransferase like 2B	22	1	1	0	0	0	0	0	0	1	bta-miR-31	-0.13	-0.65	0.19	2009
QKI	ENST00000392127.2	QKI, KH domain containing, RNA binding	323	2	1	0	1	1	0	1	0	1	bta-miR-194	-0.23	-0.65	0.7	2011
PPP3CA	ENST00000512215.1	protein phosphatase 3, catalytic subunit, alpha isozyme	259	2	1	0	1	0	0	0	0	1	bta-miR-145	-0.65	-0.65	0.92	2009, 2011
HNRNPH2	ENST00000316594.5	heterogeneous nuclear ribonucleoprotein H2 (H')	85	1	1	0	0	0	0	0	0	0	bta-miR-145	-0.03	-0.65	0.62	2011
RFFL	ENST00000315249.7	ring finger and FYVE-like domain containing E3 ubiquitin protein ligase	670	1	1	0	0	2	1	1	0	0	bta-miR-486	-0.29	-0.64	N/A	2011
TMEM56	ENST00000370203.4	transmembrane protein 56	113	4	2	2	0	0					bta-miR-2439-3p	-0.56	-0.64	N/A
ATP10D	ENST00000273859.3	ATPase, class V, type 10D	440	4	2	0	2	0					bta-miR-2439-3p	-0.41	-0.64	N/A
SCAI	ENST00000336505.6	suppressor of cancer cell invasion	74	3	2	0	1	4					bta-miR-2439-3p	-0.32	-0.64	N/A
DCTN6	ENST00000221114.3	dynactin 6	745	2	1	1	0	1					bta-miR-2439-3p	-0.13	-0.64	N/A
TMEM200B	ENST00000521452.1	transmembrane protein 200B	152	2	1	0	1	0	0	0	0	0	bta-miR-34b	-0.64	-0.64	0.86	2009, 2011
AREGB	ENST00000380846.3	amphiregulin B	5	1	1	0	0	0	0	0	0	0	bta-miR-34b	-0.64	-0.64	0.32
ZNF281	ENST00000294740.3	zinc finger protein 281	595	1	1	0	0	0	0	0	0	1	bta-miR-449c	-0.64	-0.64	0.89	2011
LZTS3	ENST00000329152.3	Homo sapiens leucine zipper, putative tumor suppressor family member 3 (LZTS3), transcript variant 2, mRNA.	78	1	0	1	0	2	0	2	0	0	bta-miR-34a	-0.64	-0.64	0.8	2009, 2011
TMCC3	ENST00000261226.4	transmembrane and coiled-coil domain family 3	70	1	0	1	0	1	0	1	0	0	bta-miR-34a	-0.61	-0.64	0.72	2009, 2011
STX17	ENST00000259400.6	syntaxin 17	510	2	1	0	1	0	0	0	0	1	bta-miR-34b	-0.35	-0.64	0.77	2011
PPP6C	ENST00000373547.4	protein phosphatase 6, catalytic subunit	346	1	0	0	1	2	0	1	1	1	bta-miR-34b	-0.23	-0.64	0.73
ARL2	ENST00000246747.4	ADP-ribosylation factor-like 2	7073	1	0	0	1	1	0	0	1	1	bta-miR-503-5p	-0.64	-0.64	0.8
PPP2CB	ENST00000221138.4	protein phosphatase 2, catalytic subunit, beta isozyme	11	1	1	0	0	0	0	0	0	0	bta-miR-133b	-0.64	-0.64	0.87	2011
GPM6A	ENST00000280187.7	glycoprotein M6A	335	1	1	0	0	0	0	0	0	1	bta-miR-133a	-0.6	-0.64	0.84	2011
C11orf58	ENST00000228136.4	chromosome 11 open reading frame 58	1782	1	1	0	0	1	0	0	1	0	bta-miR-133a	-0.1	-0.64	0.18	2011
ARPP21	ENST00000428373.1	cAMP-regulated phosphoprotein, 21kDa	5	1	1	0	0	0					bta-miR-542-5p	-0.64	-0.64	N/A
PRIMA1	ENST00000393140.1	proline rich membrane anchor 1	5	2	0	1	1	1					bta-miR-542-5p	-0.64	-0.64	N/A
EGFR	ENST00000275493.2	epidermal growth factor receptor	632	2	1	0	1	1					bta-miR-542-5p	-0.64	-0.64	N/A
DNAH2	ENST00000572933.1	dynein, axonemal, heavy chain 2	8	1	1	0	0	0					bta-miR-542-5p	-0.36	-0.64	N/A
ONECUT2	ENST00000491143.2	one cut homeobox 2	847	4	0	1	3	2	0	1	1	4	bta-miR-128	-0.61	-0.64	> 0.99	2009, 2011
C4orf3	ENST00000399075.4	chromosome 4 open reading frame 3	2330	1	1	0	0	0					bta-miR-660	-0.39	-0.64	N/A
LRAT	ENST00000336356.3	lecithin retinol acyltransferase (phosphatidylcholine--retinol O-acyltransferase)	9	2	1	0	1	2					bta-miR-378b	-0.55	-0.64	N/A
PAWR	ENST00000328827.4	PRKC, apoptosis, WT1, regulator	1872	2	1	0	1	0	0	0	0	1	bta-miR-30b-5p	-0.25	-0.64	> 0.99	2009, 2011
WDR41	ENST00000296679.4	WD repeat domain 41	313	1	0	0	1	2	1	1	0	0	bta-miR-9-5p	-0.2	-0.64	0.78
COL4A1	ENST00000375820.4	collagen, type IV, alpha 1	6549	2	1	0	1	0	0	0	0	0	bta-miR-29b	-0.64	-0.64	0.99	2009, 2011
ZFP36L1	ENST00000555997.1	ZFP36 ring finger protein-like 1	231	1	1	0	0	0	0	0	0	0	bta-miR-29b	-0.54	-0.64	0.86	2009, 2011
YY2	ENST00000429584.2	YY2 transcription factor	5	1	0	1	0	2	0	0	2	0	bta-miR-29b	-0.2	-0.64	0.85
ZFYVE9	ENST00000371591.1	zinc finger, FYVE domain containing 9	32	1	1	0	0	3	1	2	0	1	bta-miR-145	-0.21	-0.64	0.93	2009, 2011
KIT	ENST00000288135.5	v-kit Hardy-Zuckerman 4 feline sarcoma viral oncogene homolog	329	1	1	0	0	1	1	0	0	3	bta-miR-222	-0.64	-0.64	0.68	2011
DDIT4	ENST00000307365.3	DNA-damage-inducible transcript 4	2454	1	1	0	0	1	0	0	1	0	bta-miR-221	-0.56	-0.64	0.5	2009, 2011
C1orf52	ENST00000471115.1	chromosome 1 open reading frame 52	1516	1	1	0	0	0	0	0	0	1	bta-miR-139	-0.6	-0.63	0.28	2011
GOT2	ENST00000245206.5	glutamic-oxaloacetic transaminase 2, mitochondrial	72	1	1	0	0	2	0	1	1	0	bta-miR-139	-0.47	-0.63	< 0.1	2009, 2011
AAK1	ENST00000409085.4	AP2 associated kinase 1	27	5	2	0	3	6					bta-miR-2469	-0.24	-0.63	N/A
BTAF1	ENST00000265990.6	BTAF1 RNA polymerase II, B-TFIID transcription factor-associated, 170kDa	917	1	1	0	0	1	1	0	0	1	bta-miR-486	-0.57	-0.63	N/A
EDDM3A	ENST00000326842.2	epididymal protein 3A	5	1	1	0	0	1					bta-miR-2439-3p	-0.63	-0.63	N/A
GGH	ENST00000260118.6	gamma-glutamyl hydrolase (conjugase, folylpolygammaglutamyl hydrolase)	248	2	0	2	0	1					bta-miR-2439-3p	-0.35	-0.63	N/A
RCAN1	ENST00000482533.1	regulator of calcineurin 1	715	5	0	5	0	5					bta-miR-2439-3p	-0.14	-0.63	N/A
LEF1	ENST00000265165.1	lymphoid enhancer-binding factor 1	104	1	1	0	0	0	0	0	0	0	bta-miR-449b	-0.63	-0.63	0.89	2009, 2011
MET	ENST00000397752.3	met proto-oncogene	1155	2	0	2	0	1	0	0	1	0	bta-miR-449b	-0.63	-0.63	0.86	2011
AGO4	ENST00000373210.3	argonaute RISC catalytic component 4	96	1	1	0	0	0	0	0	0	2	bta-miR-449c	-0.53	-0.63	0.48	2009, 2011
FOXN3	ENST00000345097.4	forkhead box N3	42	1	0	0	1	1	1	0	0	2	bta-miR-449b	-0.19	-0.63	0.66	2009, 2011
HNRNPA3	ENST00000411529.2	heterogeneous nuclear ribonucleoprotein A3	329	2	1	1	0	0	0	0	0	0	bta-miR-1	-0.32	-0.63	0.93	2011
CREBL2	ENST00000228865.2	cAMP responsive element binding protein-like 2	218	2	1	0	1	1	0	0	1	0	bta-miR-1	-0.27	-0.63	0.91	2011
LHX5	ENST00000261731.3	LIM homeobox 5	5	1	1	0	0	1	0	1	0	0	bta-miR-133a	-0.63	-0.63	0.92	2011
TMEM167A	ENST00000502346.1	transmembrane protein 167A	1029	1	0	1	0	0	0	0	0	1	bta-miR-133a	-0.6	-0.63	0.93	2011
COL25A1	ENST00000399132.1	collagen, type XXV, alpha 1	270	2	0	0	2	0	0	0	0	1	bta-miR-133a	-0.57	-0.63	0.97
ZDHHC24	ENST00000310442.3	zinc finger, DHHC-type containing 24	304	1	1	0	0	2	0	0	2	0	bta-miR-133a	-0.08	-0.63	0.58
NMNAT3	ENST00000511444.1	nicotinamide nucleotide adenylyltransferase 3	12	1	1	0	0	0					bta-miR-542-5p	-0.2	-0.63	N/A
IGFBP4	ENST00000269593.4	insulin-like growth factor binding protein 4	4053	1	1	0	0	0					bta-miR-542-5p	0	-0.63	N/A
AFF4	ENST00000265343.5	AF4/FMR2 family, member 4	2755	3	0	2	1	2	0	0	2	2	bta-miR-128	-0.32	-0.63	0.99	2009, 2011
POSTN	ENST00000541179.1	periostin, osteoblast specific factor	43	2	1	1	0	0					bta-miR-660	-0.63	-0.63	N/A
CAMKMT	ENST00000378494.3	calmodulin-lysine N-methyltransferase	18	1	1	0	0	0					bta-miR-660	-0.63	-0.63	N/A
CHAC2	ENST00000295304.4	ChaC, cation transport regulator homolog 2 (E. coli)	126	1	1	0	0	0					bta-miR-378b	-0.63	-0.63	N/A
GREM1	ENST00000560677.1	gremlin 1, DAN family BMP antagonist	752	2	1	1	0	3					bta-miR-378b	-0.32	-0.63	N/A
AP4B1	ENST00000369567.1	adaptor-related protein complex 4, beta 1 subunit	168	1	1	0	0	0	0	0	0	0	bta-miR-378	-0.05	-0.63	N/A
UBE2D3	ENST00000453744.2	ubiquitin-conjugating enzyme E2D 3	2312	1	0	1	0	4	0	3	1	0	bta-miR-30b-5p	-0.33	-0.63	0.61	2009, 2011
LIN28B	ENST00000345080.4	lin-28 homolog B (C. elegans)	118	3	0	3	0	0	0	0	0	0	bta-miR-9-5p	-0.63	-0.63	> 0.99	2011
KCNJ2	ENST00000243457.3	potassium inwardly-rectifying channel, subfamily J, member 2	5	2	2	0	0	0	0	0	0	1	bta-miR-9-5p	-0.63	-0.63	0.99	2011
SDC2	ENST00000302190.4	syndecan 2	774	3	1	0	2	0	0	0	0	1	bta-miR-9-5p	-0.18	-0.63	> 0.99	2011
TMEM169	ENST00000295658.4	transmembrane protein 169	5	2	0	2	0	0	0	0	0	0	bta-miR-29b	-0.63	-0.63	0.98	2009, 2011
TRIB2	ENST00000155926.4	tribbles pseudokinase 2	68	2	0	1	1	0	0	0	0	0	bta-miR-29b	-0.63	-0.63	0.99	2009, 2011
NREP	ENST00000379671.3	neuronal regeneration related protein	409	1	1	0	0	0	0	0	0	0	bta-miR-29b	-0.54	-0.63	0.92	2009, 2011
IL1RAPL1	ENST00000378993.1	interleukin 1 receptor accessory protein-like 1	5	1	0	1	0	1	1	0	0	1	bta-miR-29b	-0.14	-0.63	0.79
IPMK	ENST00000373935.3	inositol polyphosphate multikinase	196	1	0	1	0	2	1	1	0	0	bta-miR-145	-0.3	-0.63	0.74	2011
FAM46A	ENST00000369754.3	family with sequence similarity 46, member A	899	1	1	0	0	1	0	0	1	0	bta-miR-221	-0.63	-0.63	0.43	2009, 2011
RFX7	ENST00000423270.1	regulatory factor X, 7	1049	2	2	0	0	0	0	0	0	0	bta-miR-222	-0.63	-0.63	0.87	2009, 2011
OXA1L	ENST00000285848.5	oxidase (cytochrome c) assembly 1-like	317	1	1	0	0	0	0	0	0	0	bta-miR-221	-0.01	-0.63	0.59
AKIRIN2	ENST00000257787.5	akirin 2	477	1	1	0	0	0	0	0	0	0	bta-miR-139	-0.52	-0.62	< 0.1	2009, 2011
RP11-382J12.1	ENST00000499227.2	Uncharacterized protein	5	2	0	2	0	2					bta-miR-2469	-0.62	-0.62	N/A
TPD52	ENST00000379096.5	tumor protein D52	4585	3	1	0	2	0					bta-miR-2469	-0.5	-0.62	N/A
FAM96A	ENST00000557835.1	family with sequence similarity 96, member A	191	3	0	3	0	0					bta-miR-2439-3p	-0.35	-0.62	N/A
BRINP1	ENST00000265922.3	bone morphogenetic protein/retinoic acid inducible neural-specific 1	5	1	1	0	0	0	0	0	0	0	bta-miR-449b	-0.62	-0.62	0.67	2009, 2011
TSPAN18	ENST00000340160.3	tetraspanin 18	332	1	0	1	0	2	0	2	0	0	bta-miR-34a	-0.6	-0.62	0.67	2011
CCDC42B	ENST00000335621.6	coiled-coil domain containing 42B	5	1	0	1	0	1	0	1	0	3	bta-miR-503-5p	-0.62	-0.62	< 0.1
TIMP3	ENST00000266085.6	TIMP metallopeptidase inhibitor 3	7421	2	1	0	1	0	0	0	0	2	bta-miR-1	-0.42	-0.62	0.96	2011
PHAX	ENST00000297540.4	phosphorylated adaptor for RNA export	309	1	1	0	0	0	0	0	0	1	bta-miR-1	-0.2	-0.62	0.93	2011
ALX1	ENST00000316824.3	ALX homeobox 1	37	2	1	1	0	1	1	0	0	0	bta-miR-1	-0.02	-0.62	0.97
LETMD1	ENST00000380123.2	LETM1 domain containing 1	1619	2	1	0	1	0	0	0	0	0	bta-miR-133a	-0.62	-0.62	0.84	2011
SIMC1	ENST00000443967.1	SUMO-interacting motifs containing 1	75	1	1	0	0	0	0	0	0	0	bta-miR-133a	-0.62	-0.62	0.66	2011
ENC1	ENST00000302351.4	ectodermal-neural cortex 1 (with BTB domain)	57	2	2	0	0	1	0	0	1	1	bta-miR-133a	-0.5	-0.62	0.3	2011
UBXN7	ENST00000296328.4	UBX domain protein 7	95	2	1	0	1	0	0	0	0	0	bta-miR-133a	-0.33	-0.62	0.99	2011
FZD10	ENST00000539839.1	frizzled family receptor 10	36	2	0	2	0	0					bta-miR-542-5p	-0.62	-0.62	N/A
C17orf105	ENST00000449302.3	chromosome 17 open reading frame 105	5	1	1	0	0	0					bta-miR-542-5p	-0.62	-0.62	N/A
ADIPOR2	ENST00000357103.4	adiponectin receptor 2	138	1	1	0	0	0					bta-miR-542-5p	-0.55	-0.62	N/A
P2RX6	ENST00000413302.2	purinergic receptor P2X, ligand-gated ion channel, 6	10	3	0	0	3	2					bta-miR-542-5p	-0.52	-0.62	N/A
RET	ENST00000355710.3	ret proto-oncogene	5	2	2	0	0	1	0	0	1	0	bta-miR-128	-0.62	-0.62	0.51	2011
PRKD1	ENST00000331968.5	protein kinase D1	75	2	0	2	0	0	0	0	0	1	bta-miR-128	-0.48	-0.62	0.95	2009, 2011
TTC39A	ENST00000530004.1	tetratricopeptide repeat domain 39A	174	1	1	0	0	0	0	0	0	1	bta-miR-128	-0.37	-0.62	0.9	2011
HHEX	ENST00000282728.5	hematopoietically expressed homeobox	1059	1	1	0	0	0					bta-miR-660	-0.61	-0.62	N/A
SMIM14	ENST00000295958.5	small integral membrane protein 14	601	2	0	2	0	0					bta-miR-660	-0.51	-0.62	N/A
RNF25	ENST00000295704.2	ring finger protein 25	217	1	1	0	0	0					bta-miR-660	-0.5	-0.62	N/A
LYSMD3	ENST00000509384.1	LysM, putative peptidoglycan-binding, domain containing 3	92	2	1	1	0	0					bta-miR-378b	-0.61	-0.62	N/A
KIAA1429	ENST00000437199.1	KIAA1429	1629	1	1	0	0	1	0	1	0	0	bta-miR-378	-0.5	-0.62	N/A
MEX3B	ENST00000558133.1	mex-3 RNA binding family member B	1401	2	1	1	0	0	0	0	0	0	bta-miR-30e-5p	-0.62	-0.62	0.96	2009, 2011
TMEM133	ENST00000303130.2	transmembrane protein 133	543	1	1	0	0	1	0	0	1	0	bta-miR-30b-5p	-0.62	-0.62	0.31	2011
CYYR1	ENST00000299340.4	cysteine/tyrosine-rich 1	5	1	1	0	0	2	0	1	1	0	bta-miR-30e-5p	-0.62	-0.62	< 0.1	2009, 2011
LGI1	ENST00000542308.1	leucine-rich, glioma inactivated 1	5	1	1	0	0	0	0	0	0	0	bta-miR-30e-5p	-0.62	-0.62	0.89	2009, 2011
GALNT3	ENST00000392701.3	UDP-N-acetyl-alpha-D-galactosamine:polypeptide N-acetylgalactosaminyltransferase 3 (GalNAc-T3)	40	1	1	0	0	1	0	0	1	0	bta-miR-9-5p	-0.62	-0.62	0.95	2011
ATP6V0E1	ENST00000519374.1	ATPase, H+ transporting, lysosomal 9kDa, V0 subunit e1	1195	1	1	0	0	1	0	1	0	1	bta-miR-9-5p	-0.36	-0.62	0.22
DIXDC1	ENST00000440460.2	DIX domain containing 1	307	1	1	0	0	1	1	0	0	1	bta-miR-9-5p	-0.34	-0.62	0.66	2011
POLE3	ENST00000374169.3	polymerase (DNA directed), epsilon 3, accessory subunit	243	1	0	1	0	1	0	1	0	0	bta-miR-29b	-0.62	-0.62	0.83	2009, 2011
CAV2	ENST00000222693.4	caveolin 2	1191	1	1	0	0	0	0	0	0	0	bta-miR-29b	-0.45	-0.62	0.9	2009, 2011
SNIP1	ENST00000296215.6	Smad nuclear interacting protein 1	355	1	0	1	0	1	1	0	0	1	bta-miR-29b	-0.43	-0.62	0.87	2009, 2011
MXD1	ENST00000264444.2	MAX dimerization protein 1	183	2	0	2	0	0	0	0	0	1	bta-miR-29b	-0.08	-0.62	0.98	2009, 2011
SH3BP1	ENST00000357436.4	SH3-domain binding protein 1	2333	1	1	0	0	0	0	0	0	1	bta-miR-31	-0.62	-0.62	0.4	2009, 2011
FUBP1	ENST00000370767.1	far upstream element (FUSE) binding protein 1	2021	1	1	0	0	2	2	0	0	1	bta-miR-31	-0.21	-0.62	0.6
FAM135A	ENST00000418814.2	family with sequence similarity 135, member A	611	2	1	0	1	1	1	0	0	0	bta-miR-145	-0.47	-0.62	0.88	2009, 2011
FOS	ENST00000303562.4	FBJ murine osteosarcoma viral oncogene homolog	3716	1	0	1	0	1	1	0	0	0	bta-miR-139	-0.28	-0.61	0.2	2009, 2011
NIPA1	ENST00000337435.4	non imprinted in Prader-Willi/Angelman syndrome 1	805	3	2	1	0	0					bta-miR-2469	-0.55	-0.61	N/A
MTRR	ENST00000264668.2	5-methyltetrahydrofolate-homocysteine methyltransferase reductase	374	2	1	0	1	0					bta-miR-2439-3p	-0.57	-0.61	N/A
RMND5A	ENST00000283632.4	required for meiotic nuclear division 5 homolog A (S. cerevisiae)	261	6	2	3	1	2					bta-miR-2439-3p	-0.3	-0.61	N/A
TPD52	ENST00000379096.5	tumor protein D52	4585	1	1	0	0	0	0	0	0	0	bta-miR-34b	-0.61	-0.61	0.89	2009, 2011
MYL9	ENST00000279022.2	myosin, light chain 9, regulatory	1779	1	1	0	0	1	0	1	0	0	bta-miR-34b	-0.58	-0.61	0.6	2009
SLC25A27	ENST00000371347.5	solute carrier family 25, member 27	85	1	1	0	0	0	0	0	0	1	bta-miR-34b	-0.36	-0.61	0.87	2009, 2011
NME6	ENST00000450160.1	NME/NM23 nucleoside diphosphate kinase 6	511	1	1	0	0	0	0	0	0	0	bta-miR-34b	-0.14	-0.61	0.2	2009
HSBP1	ENST00000433866.2	heat shock factor binding protein 1	3000	1	1	0	0	0	0	0	0	0	bta-miR-449c	-0.01	-0.61	0.7	2011
RAB35	ENST00000534951.1	RAB35, member RAS oncogene family	1051	1	0	0	1	2	0	1	1	1	bta-miR-503-5p	-0.6	-0.61	< 0.1
IL7R	ENST00000303115.3	interleukin 7 receptor	293	2	0	0	2	0	0	0	0	0	bta-miR-6519	-0.56	-0.61	0.95
TNKS2	ENST00000371627.4	tankyrase, TRF1-interacting ankyrin-related ADP-ribose polymerase 2	205	3	2	0	1	0	0	0	0	1	bta-miR-1	-0.38	-0.61	> 0.99	2011
EMP2	ENST00000359543.3	epithelial membrane protein 2	1725	1	1	0	0	0	0	0	0	0	bta-miR-133a	-0.59	-0.61	0.9	2011
PFAS	ENST00000314666.6	phosphoribosylformylglycinamidine synthase	901	1	1	0	0	0	0	0	0	0	bta-miR-133a	-0.59	-0.61	0.61	2011
SFXN2	ENST00000369893.5	sideroflexin 2	547	1	1	0	0	0	0	0	0	2	bta-miR-133a	-0.58	-0.61	0.9	2011
SLC35A3	ENST00000465289.1	solute carrier family 35 (UDP-N-acetylglucosamine (UDP-GlcNAc) transporter), member A3	191	1	1	0	0	1	0	0	1	0	bta-miR-133a	-0.31	-0.61	0.73
FGFRL1	ENST00000264748.6	fibroblast growth factor receptor-like 1	1114	1	0	1	0	4					bta-miR-542-5p	-0.61	-0.61	N/A
TOLLIP	ENST00000317204.6	toll interacting protein	1536	1	0	1	0	3					bta-miR-542-5p	-0.42	-0.61	N/A
TRIM45	ENST00000256649.4	tripartite motif containing 45	99	2	0	1	1	0					bta-miR-542-5p	-0.33	-0.61	N/A
CLPP	ENST00000596605.1	caseinolytic mitochondrial matrix peptidase proteolytic subunit	4038	1	1	0	0	0	0	0	0	1	bta-miR-128	0	-0.61	0.89	2009, 2011
WFDC13	ENST00000305479.2	WAP four-disulfide core domain 13	5	1	1	0	0	0					bta-miR-378b	-0.61	-0.61	N/A
SDIM1	ENST00000545867.1	stress responsive DNAJB4 interacting membrane protein 1	5	1	1	0	0	0					bta-miR-378b	-0.61	-0.61	N/A
NSG1	ENST00000421177.2	Neuron-specific protein family member 1	25	2	1	1	0	0					bta-miR-378b	-0.42	-0.61	N/A
GSK3B	ENST00000264235.8	glycogen synthase kinase 3 beta	498	3	1	2	0	1					bta-miR-378b	-0.21	-0.61	N/A
IL1RAPL2	ENST00000372582.1	interleukin 1 receptor accessory protein-like 2	5	1	1	0	0	0	0	0	0	0	bta-miR-30a-5p	-0.61	-0.61	0.74	2009, 2011
FAM133A	ENST00000538690.1	family with sequence similarity 133, member A	14	1	1	0	0	2	1	1	0	1	bta-miR-30b-5p	-0.61	-0.61	0.24	2011
RARB	ENST00000437042.2	retinoic acid receptor, beta	48	2	0	2	0	0	0	0	0	0	bta-miR-30e-5p	-0.61	-0.61	0.9	2009, 2011
C7orf43	ENST00000394035.2	chromosome 7 open reading frame 43	5436	2	0	1	1	1	0	1	0	0	bta-miR-30a-5p	-0.61	-0.61	0.93	2009, 2011
FBXO45	ENST00000311630.6	F-box protein 45	72	2	1	1	0	0	0	0	0	0	bta-miR-30e-5p	-0.59	-0.61	0.95	2009, 2011
TTLL7	ENST00000260505.8	tubulin tyrosine ligase-like family, member 7	93	1	1	0	0	0	0	0	0	3	bta-miR-30b-5p	-0.54	-0.61	0.95	2009, 2011
SOCS5	ENST00000306503.5	suppressor of cytokine signaling 5	72	2	1	1	0	1	0	0	1	2	bta-miR-9-5p	-0.6	-0.61	> 0.99	2011
ZNF583	ENST00000333201.9	zinc finger protein 583	24	1	1	0	0	1	0	1	0	1	bta-miR-9-5p	-0.39	-0.61	< 0.1
RAET1L	ENST00000367341.1	retinoic acid early transcript 1L	5	1	1	0	0	0	0	0	0	0	bta-miR-29b	-0.61	-0.61	< 0.1
COL7A1	ENST00000328333.8	collagen, type VII, alpha 1	38	2	1	1	0	0	0	0	0	0	bta-miR-29b	-0.61	-0.61	0.95	2011
REV3L	ENST00000368802.3	REV3-like, polymerase (DNA directed), zeta, catalytic subunit	9	2	0	1	1	0	0	0	0	0	bta-miR-29b	-0.61	-0.61	0.99	2009, 2011
TTC30B	ENST00000408939.3	tetratricopeptide repeat domain 30B	63	1	0	1	0	1	0	1	0	2	bta-miR-29b	-0.5	-0.61	0.74	2009, 2011
TMEM65	ENST00000297632.6	transmembrane protein 65	769	2	0	2	0	0	0	0	0	0	bta-miR-29b	-0.19	-0.61	0.98	2009, 2011
PCDHA1	ENST00000504120.2	protocadherin alpha 1	86	1	1	0	0	0	0	0	0	0	bta-miR-29b	-0.06	-0.61	0.64	2009, 2011
IL34	ENST00000429149.2	interleukin 34	5	1	1	0	0	0	0	0	0	0	bta-miR-31	-0.61	-0.61	0.58	2009, 2011
RAB19	ENST00000275874.5	RAB19, member RAS oncogene family	7	1	1	0	0	0	0	0	0	1	bta-miR-31	-0.12	-0.61	0.5
C3orf14	ENST00000494481.1	chromosome 3 open reading frame 14	67	1	1	0	0	1	1	0	0	0	bta-miR-194	-0.13	-0.61	0.4
CBFB	ENST00000290858.6	core-binding factor, beta subunit	3904	1	0	1	0	2	1	1	0	1	bta-miR-145	-0.59	-0.61	0.52
MPZL2	ENST00000278937.2	myelin protein zero-like 2	260	2	2	0	0	1	0	0	1	0	bta-miR-145	-0.39	-0.61	0.69	2009, 2011
RPL36A-HNRNPH2	ENST00000409170.3	RPL36A-HNRNPH2 readthrough	85	1	1	0	0	0	0	0	0	0	bta-miR-145	0	-0.61	0.62
ESR1	ENST00000440973.1	estrogen receptor 1	5	1	1	0	0	2	0	1	1	0	bta-miR-222	-0.61	-0.61	0.52	2009, 2011
EBF1	ENST00000313708.6	early B-cell factor 1	42	2	2	0	0	0	0	0	0	0	bta-miR-139	-0.42	-0.6	0.53	2009, 2011
CRISPLD1	ENST00000262207.4	cysteine-rich secretory protein LCCL domain containing 1	358	3	0	1	2	0					bta-miR-2469	-0.54	-0.6	N/A
GPM6B	ENST00000454189.2	glycoprotein M6B	135	3	1	1	1	0					bta-miR-2469	-0.52	-0.6	N/A
CCDC169-SOHLH2	ENST00000511166.1	CCDC169-SOHLH2 readthrough	15	2	2	0	0	0					bta-miR-2439-3p	-0.47	-0.6	N/A
PRRG3	ENST00000370353.3	proline rich Gla (G-carboxyglutamic acid) 3 (transmembrane)	5	1	1	0	0	2	0	2	0	2	bta-miR-449a	-0.6	-0.6	0.16
FUT8	ENST00000360689.5	fucosyltransferase 8 (alpha (1,6) fucosyltransferase)	64	1	1	0	0	0	0	0	0	0	bta-miR-449b	-0.6	-0.6	0.89	2009, 2011
AREG	ENST00000395748.3	amphiregulin	5	1	1	0	0	0	0	0	0	0	bta-miR-34b	-0.6	-0.6	ORF	2009, 2011
MLLT3	ENST00000380338.4	myeloid/lymphoid or mixed-lineage leukemia (trithorax homolog, Drosophila); translocated to, 3	385	2	1	1	0	0	0	0	0	0	bta-miR-449a	-0.34	-0.6	0.84	2009, 2011
ZBTB20	ENST00000462705.1	zinc finger and BTB domain containing 20	5	2	2	0	0	3	0	2	1	2	bta-miR-34b	0	-0.6	0.99
PAX3	ENST00000350526.4	paired box 3	7	2	1	1	0	0	0	0	0	1	bta-miR-206	-0.6	-0.6	0.85	2011
ELMO1	ENST00000341056.3	engulfment and cell motility 1	118	1	0	1	0	2	0	1	1	1	bta-miR-206	-0.6	-0.6	0.74	2011
NDRG3	ENST00000373803.2	NDRG family member 3	960	1	1	0	0	0	0	0	0	0	bta-miR-1	-0.59	-0.6	0.92	2011
IGF1	ENST00000337514.6	insulin-like growth factor 1 (somatomedin C)	19	1	1	0	0	0	0	0	0	1	bta-miR-1	-0.57	-0.6	0.92	2011
GLCCI1	ENST00000223145.5	glucocorticoid induced transcript 1	654	2	1	1	0	0	0	0	0	1	bta-miR-206	-0.56	-0.6	0.91	2011
SMIM2	ENST00000400419.1	small integral membrane protein 2	5	1	1	0	0	0	0	0	0	0	bta-miR-1	0	-0.6	0.56
PRRT2	ENST00000300797.6	proline-rich transmembrane protein 2	33	2	1	1	0	0	0	0	0	0	bta-miR-133a	-0.6	-0.6	0.92	2011
DOLPP1	ENST00000540102.1	dolichyldiphosphatase 1	963	1	1	0	0	0	0	0	0	0	bta-miR-133a	-0.6	-0.6	0.9	2011
PTPRZ1	ENST00000393386.2	protein tyrosine phosphatase, receptor-type, Z polypeptide 1	7	1	1	0	0	0	0	0	0	0	bta-miR-133a	-0.6	-0.6	0.86	2011
VPS54	ENST00000409558.4	vacuolar protein sorting 54 homolog (S. cerevisiae)	312	1	1	0	0	0	0	0	0	1	bta-miR-133a	-0.57	-0.6	0.88	2011
GBX2	ENST00000551105.1	gastrulation brain homeobox 2	53	1	1	0	0	0	0	0	0	1	bta-miR-133a	-0.5	-0.6	0.67
HES7	ENST00000541682.2	hairy and enhancer of split 7 (Drosophila)	416	2	0	1	1	0					bta-miR-542-5p	-0.57	-0.6	N/A
DDAH2	ENST00000375789.2	dimethylarginine dimethylaminohydrolase 2	26	1	1	0	0	0					bta-miR-542-5p	-0.22	-0.6	N/A
XRCC1	ENST00000262887.5	X-ray repair complementing defective repair in Chinese hamster cells 1	137	2	0	2	0	1					bta-miR-542-5p	-0.02	-0.6	N/A
PRKAA2	ENST00000371244.4	protein kinase, AMP-activated, alpha 2 catalytic subunit	561	1	1	0	0	1	0	0	1	4	bta-miR-128	-0.55	-0.6	0.94	2009, 2011
USP49	ENST00000394253.3	ubiquitin specific peptidase 49	44	2	1	1	0	5	1	3	1	1	bta-miR-128	-0.12	-0.6	0.93
AQP9	ENST00000219919.4	aquaporin 9	5	2	1	0	1	1					bta-miR-378b	-0.6	-0.6	N/A
COX14	ENST00000550654.1	cytochrome c oxidase assembly homolog 14 (S. cerevisiae)	449	1	1	0	0	0					bta-miR-378b	-0.6	-0.6	N/A
RTCB	ENST00000451746.2	RNA 2',3'-cyclic phosphate and 5'-OH ligase	9513	1	1	0	0	0					bta-miR-378b	-0.41	-0.6	N/A
FOXG1	ENST00000382535.3	forkhead box G1	40	2	0	2	0	1	0	1	0	0	bta-miR-30e-5p	-0.59	-0.6	0.93	2009, 2011
PRDM1	ENST00000369089.3	PR domain containing 1, with ZNF domain	48	3	0	1	2	0	0	0	0	0	bta-miR-30b-5p	-0.52	-0.6	0.99	2009, 2011
LHX9	ENST00000367390.3	LIM homeobox 9	40	3	1	0	2	1	0	0	1	0	bta-miR-30e-5p	-0.37	-0.6	0.98
STK3	ENST00000419617.2	serine/threonine kinase 3	25	1	1	0	0	1	0	1	0	1	bta-miR-9-5p	-0.6	-0.6	0.85	2011
PRDM6	ENST00000407847.4	PR domain containing 6	69	2	1	1	0	1	0	1	0	1	bta-miR-9-5p	-0.59	-0.6	> 0.99	2011
ARRDC3	ENST00000265138.3	arrestin domain containing 3	1313	2	0	2	0	0	0	0	0	0	bta-miR-29b	-0.6	-0.6	0.95	2011
YBX3	ENST00000279550.7	Y box binding protein 3	631	1	1	0	0	0	0	0	0	0	bta-miR-29b	-0.57	-0.6	0.82	2009, 2011
PTEN	ENST00000371953.3	phosphatase and tensin homolog	118	2	1	1	0	0	0	0	0	0	bta-miR-29b	-0.53	-0.6	> 0.99	2011
BMF	ENST00000220446.4	Bcl2 modifying factor	179	1	1	0	0	2	0	2	0	2	bta-miR-29b	-0.45	-0.6	0.94	2009, 2011
KDM5B	ENST00000367265.3	lysine (K)-specific demethylase 5B	187	2	0	1	1	2	0	1	1	1	bta-miR-29c	-0.33	-0.6	> 0.99	2009, 2011
MMP16	ENST00000286614.6	matrix metallopeptidase 16 (membrane-inserted)	12	2	1	1	0	0	0	0	0	1	bta-miR-29b	-0.28	-0.6	> 0.99
RAP1A	ENST00000369709.3	RAP1A, member of RAS oncogene family	382	1	0	1	0	1	0	0	1	0	bta-miR-29b	-0.1	-0.6	0.87
SPARC	ENST00000231061.4	secreted protein, acidic, cysteine-rich (osteonectin)	2467	1	1	0	0	1	0	1	0	0	bta-miR-31	-0.58	-0.6	0.42	2009, 2011
STX12	ENST00000373943.4	syntaxin 12	1082	1	1	0	0	1	0	0	1	0	bta-miR-31	-0.45	-0.6	0.34	2009, 2011
MFSD7	ENST00000347950.5	major facilitator superfamily domain containing 7	5	1	1	0	0	1	0	1	0	0	bta-miR-145	-0.6	-0.6	< 0.1
YES1	ENST00000577961.1	v-yes-1 Yamaguchi sarcoma viral oncogene homolog 1	168	2	2	0	0	0	0	0	0	0	bta-miR-145	-0.59	-0.6	0.98	2009, 2011
MIDN	ENST00000591446.2	midnolin	621	2	1	0	1	0	0	0	0	1	bta-miR-221	-0.6	-0.6	0.84	2009, 2011
AIDA	ENST00000340020.6	axin interactor, dorsalization associated	48	2	0	0	2	2	0	0	2	1	bta-miR-221	-0.49	-0.6	0.75	2009, 2011
TMEM170A	ENST00000357613.4	transmembrane protein 170A	70	3	1	0	2	0					bta-miR-2469	-0.38	-0.59	N/A
PPP1CB	ENST00000395366.2	protein phosphatase 1, catalytic subunit, beta isozyme	5795	2	2	0	0	1					bta-miR-2469	-0.33	-0.59	N/A
TMEM170B	ENST00000379426.1	transmembrane protein 170B	489	2	0	2	0	2					bta-miR-2469	-0.3	-0.59	N/A
CSPG5	ENST00000456150.1	chondroitin sulfate proteoglycan 5 (neuroglycan C)	27	1	1	0	0	0	0	0	0	0	bta-miR-486	-0.59	-0.59	N/A	2011
XXbac-BPG32J3.20	ENST00000461287.1		1251	1	1	0	0	0	0	0	0	0	bta-miR-486	-0.59	-0.59	N/A
CCDC58	ENST00000291458.5	coiled-coil domain containing 58	9	1	1	0	0	0					bta-miR-2439-3p	-0.59	-0.59	N/A
YIPF4	ENST00000238831.4	Yip1 domain family, member 4	3482	3	0	2	1	2					bta-miR-2439-3p	-0.21	-0.59	N/A
CCNE2	ENST00000520509.1	cyclin E2	76	1	1	0	0	0	0	0	0	0	bta-miR-34b	-0.59	-0.59	0.55	2009, 2011
CMKLR1	ENST00000312143.7	chemokine-like receptor 1	5	1	1	0	0	1	0	0	1	0	bta-miR-34b	-0.59	-0.59	0.18	2011
MAP2K1	ENST00000307102.5	mitogen-activated protein kinase kinase 1	8	1	1	0	0	0	0	0	0	0	bta-miR-449c	-0.59	-0.59	0.89	2011
MYADM	ENST00000391770.4	myeloid-associated differentiation marker	3436	1	0	1	0	1	1	0	0	0	bta-miR-449b	-0.59	-0.59	0.73	2009, 2011
NRIP3	ENST00000309166.3	nuclear receptor interacting protein 3	58	1	1	0	0	0	0	0	0	0	bta-miR-449c	-0.59	-0.59	0.87	2009, 2011
GAS1	ENST00000298743.7	growth arrest-specific 1	2904	1	1	0	0	0	0	0	0	1	bta-miR-34b	-0.58	-0.59	0.89	2009, 2011
LPAR2	ENST00000586703.1	lysophosphatidic acid receptor 2	45	1	1	0	0	1	0	1	0	0	bta-miR-34b	-0.52	-0.59	0.14
CCDC80	ENST00000206423.3	coiled-coil domain containing 80	570	1	0	1	0	1	0	1	0	0	bta-miR-34a	-0.27	-0.59	0.61
TMEM255A	ENST00000309720.5	transmembrane protein 255A	113	1	1	0	0	0	0	0	0	0	bta-miR-34b	-0.03	-0.59	0.87	2009, 2011
MXD1	ENST00000264444.2	MAX dimerization protein 1	183	2	1	1	0	0	0	0	0	0	bta-miR-206	-0.59	-0.59	0.96	2011
MAPK1	ENST00000215832.6	mitogen-activated protein kinase 1	630	1	1	0	0	1	1	0	0	1	bta-miR-1	-0.02	-0.59	0.97	2011
GDNF	ENST00000326524.2	glial cell derived neurotrophic factor	7	2	0	2	0	0	0	0	0	0	bta-miR-133a	-0.59	-0.59	> 0.99	2011
RAD51L3-RFFL	ENST00000593039.1	Uncharacterized protein	670	1	0	0	1	2	1	0	1	1	bta-miR-133a	-0.23	-0.59	0.85
PTBP3	ENST00000374257.1	polypyrimidine tract binding protein 3	214	2	1	0	1	1	0	0	1	1	bta-miR-133a	-0.23	-0.59	0.97	2011
TGFBR2	ENST00000359013.4	transforming growth factor, beta receptor II (70/80kDa)	2168	1	1	0	0	0					bta-miR-542-5p	-0.59	-0.59	N/A
RTTN	ENST00000255674.6	rotatin	293	1	1	0	0	0					bta-miR-542-5p	-0.59	-0.59	N/A
GBX2	ENST00000551105.1	gastrulation brain homeobox 2	53	2	0	0	2	2					bta-miR-542-5p	-0.31	-0.59	N/A
MED9	ENST00000268711.3	mediator complex subunit 9	256	2	0	1	1	0					bta-miR-542-5p	-0.01	-0.59	N/A
DLGAP3	ENST00000373347.1	discs, large (Drosophila) homolog-associated protein 3	8	1	1	0	0	1					bta-miR-542-5p	0	-0.59	N/A
LBH	ENST00000395323.3	limb bud and heart development	1956	1	1	0	0	0	0	0	0	2	bta-miR-128	-0.56	-0.59	0.91	2009, 2011
ACSS3	ENST00000548058.1	acyl-CoA synthetase short-chain family member 3	306	2	1	1	0	0					bta-miR-660	-0.34	-0.59	N/A
AC107021.1	ENST00000422482.1	HCG1786590; PRO2533; Uncharacterized protein	5	1	1	0	0	0					bta-miR-378b	-0.59	-0.59	N/A
IRX4	ENST00000231357.2	iroquois homeobox 4	5	2	0	0	2	1	0	0	1	0	bta-miR-30e-5p	-0.59	-0.59	0.96	2009, 2011
GSKIP	ENST00000555181.1	GSK3B interacting protein	1581	1	1	0	0	1	0	1	0	1	bta-miR-30b-5p	-0.44	-0.59	0.97	2009, 2011
C8orf44-SGK3	ENST00000519289.1	C8orf44-SGK3 readthrough	56	1	0	0	1	2	0	1	1	0	bta-miR-30e-5p	-0.43	-0.59	0.78	2011
ZDHHC21	ENST00000380916.4	zinc finger, DHHC-type containing 21	196	1	0	1	0	2	0	1	1	2	bta-miR-30b-5p	-0.29	-0.59	0.7	2009, 2011
TNC	ENST00000340094.3	tenascin C	4571	2	1	1	0	1	1	0	0	0	bta-miR-9-5p	-0.56	-0.59	> 0.99	2011
MAGT1	ENST00000358075.6	magnesium transporter 1	937	1	1	0	0	0	0	0	0	1	bta-miR-9-5p	-0.54	-0.59	0.96
NXPE3	ENST00000422132.1	neurexophilin and PC-esterase domain family, member 3	630	1	1	0	0	1	0	0	1	0	bta-miR-9-5p	-0.53	-0.59	0.95	2011
TRDN	ENST00000398178.3	triadin	5	1	1	0	0	0	0	0	0	2	bta-miR-9-5p	-0.36	-0.59	< 0.1
REL	ENST00000295025.8	v-rel avian reticuloendotheliosis viral oncogene homolog	116	2	1	0	1	2	1	1	0	1	bta-miR-29d-3p	-0.59	-0.59	0.94
RBM8A	ENST00000330165.8	RNA binding motif protein 8A	33	1	1	0	0	1	0	1	0	0	bta-miR-31	-0.59	-0.59	0.59	2011
KHDRBS3	ENST00000355849.5	KH domain containing, RNA binding, signal transduction associated 3	11	1	1	0	0	0	0	0	0	0	bta-miR-31	-0.54	-0.59	0.33	2009, 2011
RHOBTB1	ENST00000337910.5	Rho-related BTB domain containing 1	229	1	1	0	0	1	1	0	0	0	bta-miR-31	-0.41	-0.59	0.55	2009, 2011
C16orf52	ENST00000542527.2	chromosome 16 open reading frame 52	102	1	1	0	0	1	1	0	0	0	bta-miR-194	-0.42	-0.59	< 0.1	2011
FKBP3	ENST00000216330.3	FK506 binding protein 3, 25kDa	3211	1	1	0	0	0	0	0	0	0	bta-miR-145	-0.59	-0.59	0.59	2009, 2011
MAK16	ENST00000360128.6	MAK16 homolog (S. cerevisiae)	97	1	1	0	0	2	2	0	0	0	bta-miR-145	-0.43	-0.59	< 0.1	2011
BTG1	ENST00000256015.3	B-cell translocation gene 1, anti-proliferative	1677	1	0	0	1	1	1	0	0	1	bta-miR-145	-0.29	-0.59	0.97	2009, 2011
NDUFA4	ENST00000339600.5	NADH dehydrogenase (ubiquinone) 1 alpha subcomplex, 4, 9kDa	143	1	1	0	0	0	0	0	0	0	bta-miR-145	-0.06	-0.59	0.54	2011
MYBL1	ENST00000522677.3	v-myb avian myeloblastosis viral oncogene homolog-like 1	53	1	1	0	0	2	0	1	1	0	bta-miR-221	-0.59	-0.59	0.49	2009, 2011
ERBB4	ENST00000342788.4	v-erb-b2 avian erythroblastic leukemia viral oncogene homolog 4	27	1	1	0	0	1	1	0	0	5	bta-miR-221	-0.54	-0.59	0.68	2009, 2011
BRWD3	ENST00000373275.4	bromodomain and WD repeat domain containing 3	506	1	1	0	0	2	1	0	1	1	bta-miR-222	-0.51	-0.59	0.68	2011
MARK1	ENST00000366918.4	MAP/microtubule affinity-regulating kinase 1	192	1	0	1	0	2	0	0	2	2	bta-miR-222	-0.27	-0.59	0.36
TBX1	ENST00000332710.4	T-box 1	9	1	1	0	0	0	0	0	0	0	bta-miR-139	-0.58	-0.58	0.28	2011
CCDC50	ENST00000392455.3	coiled-coil domain containing 50	961	1	0	1	0	2	2	0	0	0	bta-miR-139	-0.54	-0.58	< 0.1	2011
HMGB3	ENST00000325307.7	high mobility group box 3	295	1	1	0	0	0	0	0	0	2	bta-miR-139	-0.01	-0.58	0.37	2009, 2011
FBXL3	ENST00000355619.5	F-box and leucine-rich repeat protein 3	842	2	1	0	1	2					bta-miR-2469	-0.23	-0.58	N/A
CRISP1	ENST00000335847.4	cysteine-rich secretory protein 1	5	2	1	1	0	0					bta-miR-2439-3p	-0.58	-0.58	N/A
SIDT1	ENST00000264852.4	SID1 transmembrane family, member 1	5	1	1	0	0	0	0	0	0	0	bta-miR-34b	-0.58	-0.58	0.88	2011
MPP2	ENST00000377184.3	membrane protein, palmitoylated 2 (MAGUK p55 subfamily member 2)	78	2	0	1	1	1	0	1	0	0	bta-miR-449c	-0.58	-0.58	0.94	2009, 2011
FOXQ1	ENST00000296839.2	forkhead box Q1	181	1	1	0	0	0	0	0	0	0	bta-miR-34b	-0.57	-0.58	0.13	2009, 2011
SVOP	ENST00000299134.5	SV2 related protein homolog (rat)	8	1	0	1	0	2	1	0	1	0	bta-miR-34b	-0.44	-0.58	0.9	2009, 2011
TLK1	ENST00000431350.2	tousled-like kinase 1	200	1	0	0	1	1	0	1	0	1	bta-miR-6519	-0.46	-0.58	0.8
ATOH1	ENST00000306011.3	atonal homolog 1 (Drosophila)	5	1	1	0	0	0	0	0	0	0	bta-miR-503-5p	0	-0.58	0.16
ANXA2	ENST00000396024.3	annexin A2	30	1	1	0	0	0	0	0	0	0	bta-miR-206	-0.58	-0.58	0.84	2011
PLB1	ENST00000329020.6	phospholipase B1	5	1	1	0	0	0	0	0	0	1	bta-miR-133a	-0.58	-0.58	0.59
ZIC3	ENST00000287538.5	Zic family member 3	9	1	1	0	0	0	0	0	0	1	bta-miR-133a	-0.58	-0.58	0.68	2011
CMPK1	ENST00000371873.5	cytidine monophosphate (UMP-CMP) kinase 1, cytosolic	4366	1	1	0	0	0	0	0	0	0	bta-miR-133a	-0.58	-0.58	0.9	2011
ARPP21	ENST00000428373.1	cAMP-regulated phosphoprotein, 21kDa	5	1	1	0	0	0	0	0	0	0	bta-miR-133a	-0.58	-0.58	0.14
CDH16	ENST00000394055.3	cadherin 16, KSP-cadherin	16	1	1	0	0	0					bta-miR-542-5p	-0.58	-0.58	N/A
KIAA1671	ENST00000401395.1	KIAA1671	549	1	0	0	1	3					bta-miR-542-5p	-0.57	-0.58	N/A
HMX1	ENST00000400677.3	H6 family homeobox 1	171	1	0	0	1	3					bta-miR-542-5p	-0.14	-0.58	N/A
MEGF11	ENST00000360698.4	multiple EGF-like-domains 11	7	1	0	1	0	0	0	0	0	1	bta-miR-128	-0.58	-0.58	0.64	2011
DCUN1D4	ENST00000334635.5	DCN1, defective in cullin neddylation 1, domain containing 4	1118	2	1	0	1	0	0	0	0	0	bta-miR-128	-0.56	-0.58	0.91	2009, 2011
TXNIP	ENST00000369317.4	thioredoxin interacting protein	11	3	2	1	0	0	0	0	0	0	bta-miR-128	-0.23	-0.58	0.42	2011
PDK1	ENST00000282077.3	pyruvate dehydrogenase kinase, isozyme 1	637	1	1	0	0	2	0	0	2	3	bta-miR-128	-0.01	-0.58	0.38	2009, 2011
OR11A1	ENST00000377148.1	olfactory receptor, family 11, subfamily A, member 1	5	1	1	0	0	0					bta-miR-660	-0.58	-0.58	N/A
WDR96	ENST00000369719.1	WD repeat domain 96	13	1	1	0	0	0					bta-miR-378b	-0.58	-0.58	N/A
TSPAN7	ENST00000378482.2	tetraspanin 7	2536	1	1	0	0	0					bta-miR-378b	-0.58	-0.58	N/A
PSEN1	ENST00000324501.5	presenilin 1	1340	3	1	2	0	0					bta-miR-378b	-0.52	-0.58	N/A
C7orf41	ENST00000324453.8	chromosome 7 open reading frame 41	235	2	1	1	0	0					bta-miR-378b	-0.48	-0.58	N/A
PCSK9	ENST00000302118.5	proprotein convertase subtilisin/kexin type 9	2345	2	1	0	1	0					bta-miR-378b	-0.43	-0.58	N/A
SDAD1	ENST00000356260.5	SDA1 domain containing 1	91	1	1	0	0	0	0	0	0	1	bta-miR-378	-0.32	-0.58	N/A
FAP	ENST00000188790.4	fibroblast activation protein, alpha	618	1	1	0	0	0	0	0	0	1	bta-miR-30e-5p	-0.58	-0.58	0.87	2009, 2011
SGK3	ENST00000345714.4	serum/glucocorticoid regulated kinase family, member 3	56	1	0	0	1	2	0	1	1	0	bta-miR-30e-5p	-0.45	-0.58	0.78	2009, 2011
FAM126B	ENST00000418596.3	family with sequence similarity 126, member B	132	2	2	0	0	0	0	0	0	0	bta-miR-30b-5p	-0.15	-0.58	0.64	2011
PRDM1	ENST00000369089.3	PR domain containing 1, with ZNF domain	48	3	0	2	1	0	0	0	0	4	bta-miR-9-5p	-0.45	-0.58	0.99	2011
MLIP	ENST00000274897.5	muscular LMNA-interacting protein	8	1	1	0	0	0	0	0	0	0	bta-miR-29b	-0.58	-0.58	0.94	2009, 2011
MEGF6	ENST00000294599.4	multiple EGF-like-domains 6	143	1	1	0	0	1	1	0	0	0	bta-miR-29b	-0.58	-0.58	0.9	2009, 2011
SLC6A14	ENST00000371900.4	solute carrier family 6 (amino acid transporter), member 14	5	1	1	0	0	1	0	1	0	1	bta-miR-29b	-0.58	-0.58	0.57	2011
ZBTB34	ENST00000319119.4	zinc finger and BTB domain containing 34	726	3	1	2	0	0	0	0	0	0	bta-miR-29b	-0.58	-0.58	> 0.99	2009, 2011
LASP1	ENST00000318008.6	LIM and SH3 protein 1	552	2	1	1	0	0	0	0	0	1	bta-miR-29b	-0.56	-0.58	0.98	2009, 2011
LSM11	ENST00000286307.5	LSM11, U7 small nuclear RNA associated	1458	3	1	1	1	0	0	0	0	0	bta-miR-29b	-0.54	-0.58	> 0.99	2009, 2011
VANGL1	ENST00000355485.2	VANGL planar cell polarity protein 1	721	1	0	1	0	3	1	1	1	0	bta-miR-29b	-0.49	-0.58	0.85	2009, 2011
ACPL2	ENST00000286353.4	acid phosphatase-like 2	72	1	1	0	0	1*	0	0	0	0	bta-miR-29b	-0.45	-0.58	0.94	2009, 2011
LOX	ENST00000231004.4	lysyl oxidase	3441	2	0	2	0	0	0	0	0	0	bta-miR-29b	-0.13	-0.58	0.96	2011
BAP1	ENST00000460680.1	BRCA1 associated protein-1 (ubiquitin carboxy-terminal hydrolase)	445	2	1	1	0	0	0	0	0	0	bta-miR-31	-0.58	-0.58	0.71
AHCYL1	ENST00000369799.5	adenosylhomocysteinase-like 1	1279	1	1	0	0	1	0	0	1	0	bta-miR-31	-0.58	-0.58	0.63	2009, 2011
GXYLT1	ENST00000398675.3	glucoside xylosyltransferase 1	126	1	1	0	0	0	0	0	0	2	bta-miR-31	-0.58	-0.58	0.58	2009, 2011
ATP6V1H	ENST00000355221.3	ATPase, H+ transporting, lysosomal 50/57kDa, V1 subunit H	550	1	1	0	0	0	0	0	0	0	bta-miR-194	-0.58	-0.58	0.21	2011
ACTG1	ENST00000331925.2	actin, gamma 1	3210	1	1	0	0	0	0	0	0	1	bta-miR-145	-0.58	-0.58	0.89	2009, 2011
CITED2	ENST00000367651.2	Cbp/p300-interacting transactivator, with Glu/Asp-rich carboxy-terminal domain, 2	1071	1	1	0	0	1	0	0	1	1	bta-miR-145	-0.49	-0.58	0.68	2009, 2011
NRAS	ENST00000369535.4	neuroblastoma RAS viral (v-ras) oncogene homolog	551	1	1	0	0	1	0	0	1	0	bta-miR-145	-0.04	-0.58	0.87	2011
TSC22D3	ENST00000372390.4	TSC22 domain family, member 3	154	1	0	1	0	0	0	0	0	0	bta-miR-221	-0.58	-0.58	0.1
ZFP36	ENST00000597629.1	ZFP36 ring finger protein	157	1	1	0	0	0	0	0	0	0	bta-miR-222	-0.58	-0.58	0.12	2009, 2011
SOX18	ENST00000340356.7	SRY (sex determining region Y)-box 18	71	1	1	0	0	0	0	0	0	0	bta-miR-221	-0.07	-0.58	0.25
FAM180A	ENST00000338588.3	family with sequence similarity 180, member A	51	2	1	1	0	0					bta-miR-2469	-0.57	-0.57	N/A
CXorf61	ENST00000371894.4	chromosome X open reading frame 61	99	1	1	0	0	0					bta-miR-2469	-0.54	-0.57	N/A
SLC25A21-AS1	ENST00000556667.1	SLC25A21 antisense RNA 1	50	1	1	0	0	1					bta-miR-2469	-0.5	-0.57	N/A
PPP4R4	ENST00000328839.3	protein phosphatase 4, regulatory subunit 4	20	2	1	1	0	1					bta-miR-2469	-0.49	-0.57	N/A
RORA	ENST00000335670.6	RAR-related orphan receptor A	102	5	1	2	2	0					bta-miR-2469	-0.47	-0.57	N/A
TMEM33	ENST00000504986.1	transmembrane protein 33	1470	4	0	2	2	3					bta-miR-2469	-0.24	-0.57	N/A
FAM26D	ENST00000368597.2	family with sequence similarity 26, member D	5	1	1	0	0	2					bta-miR-2439-3p	-0.57	-0.57	N/A
RQCD1	ENST00000295701.5	RCD1 required for cell differentiation1 homolog (S. pombe)	1534	2	0	1	1	0					bta-miR-2439-3p	-0.57	-0.57	N/A
SGPP1	ENST00000247225.6	sphingosine-1-phosphate phosphatase 1	1340	1	1	0	0	0	0	0	0	1	bta-miR-34b	-0.57	-0.57	0.29	2011
ARHGAP1	ENST00000311956.4	Rho GTPase activating protein 1	2229	2	0	2	0	0	0	0	0	1	bta-miR-34a	-0.57	-0.57	0.91	2009, 2011
ATP5S	ENST00000245448.6	ATP synthase, H+ transporting, mitochondrial Fo complex, subunit s (factor B)	310	1	0	1	0	1	0	0	1	1	bta-miR-449a	-0.46	-0.57	< 0.1
MTMR9	ENST00000221086.3	myotubularin related protein 9	400	2	0	2	0	0	0	0	0	0	bta-miR-34a	-0.4	-0.57	0.9	2009, 2011
NUAK2	ENST00000367157.3	NUAK family, SNF1-like kinase, 2	213	1	1	0	0	1	0	0	1	1	bta-miR-6519	-0.57	-0.57	0.2
DMPK	ENST00000354227.5	dystrophia myotonica-protein kinase	409	1	0	1	0	1	0	1	0	3	bta-miR-6519	-0.57	-0.57	0.41
GPR137C	ENST00000321662.6	G protein-coupled receptor 137C	110	1	1	0	0	0	0	0	0	0	bta-miR-1	-0.57	-0.57	0.91	2011
GDAP1L1	ENST00000342560.5	ganglioside induced differentiation associated protein 1-like 1	28	1	1	0	0	0	0	0	0	2	bta-miR-206	-0.08	-0.57	0.87	2011
SUMO1	ENST00000392246.2	small ubiquitin-like modifier 1	180	1	1	0	0	0	0	0	0	0	bta-miR-133a	-0.57	-0.57	0.25	2011
SLC6A1	ENST00000287766.4	solute carrier family 6 (neurotransmitter transporter), member 1	5	1	1	0	0	0	0	0	0	0	bta-miR-133a	-0.57	-0.57	0.9	2011
LHX9	ENST00000367390.3	LIM homeobox 9	40	2	1	0	1	0	0	0	0	0	bta-miR-133a	-0.57	-0.57	0.97
ENPP5	ENST00000371383.2	ectonucleotide pyrophosphatase/phosphodiesterase 5 (putative)	15	1	1	0	0	0	0	0	0	0	bta-miR-133a	-0.57	-0.57	0.2
SEPHS2	ENST00000542752.1	selenophosphate synthetase 2	62	1	0	1	0	1	0	0	1	0	bta-miR-133a	-0.57	-0.57	0.44	2011
FOXC1	ENST00000380874.2	forkhead box C1	1301	1	1	0	0	0	0	0	0	0	bta-miR-133a	-0.56	-0.57	0.86	2011
WBP4	ENST00000379487.3	WW domain binding protein 4	153	1	1	0	0	1	0	1	0	0	bta-miR-133a	-0.03	-0.57	0.2
UBE2V1	ENST00000371657.5	ubiquitin-conjugating enzyme E2 variant 1	1621	1	1	0	0	0					bta-miR-542-5p	-0.57	-0.57	N/A
KLF13	ENST00000307145.3	Kruppel-like factor 13	5	3	0	1	2	1					bta-miR-542-5p	-0.57	-0.57	N/A
HMX2	ENST00000339992.3	H6 family homeobox 2	8	1	0	1	0	1					bta-miR-542-5p	-0.57	-0.57	N/A
PMF1-BGLAP	ENST00000490491.1	PMF1-BGLAP readthrough	82	1	0	1	0	1					bta-miR-542-5p	-0.57	-0.57	N/A
DIRAS1	ENST00000323469.4	DIRAS family, GTP-binding RAS-like 1	49	1	1	0	0	1	0	1	0	0	bta-miR-128	-0.54	-0.57	0.87	2009, 2011
H3F3B	ENST00000591890.1	H3 histone, family 3B (H3.3B)	336	1	1	0	0	0	0	0	0	0	bta-miR-128	-0.46	-0.57	0.89	2009, 2011
CCDC38	ENST00000546386.1	coiled-coil domain containing 38	10	1	1	0	0	0					bta-miR-660	-0.38	-0.57	N/A
NUPR1	ENST00000324873.6	nuclear protein, transcriptional regulator, 1	248	1	1	0	0	0					bta-miR-378b	-0.57	-0.57	N/A
NKX6-1	ENST00000515820.2	NK6 homeobox 1	9	1	1	0	0	0					bta-miR-378b	-0.22	-0.57	N/A
RAB15	ENST00000436278.2	RAB15, member RAS oncogene family	23	1	0	0	1	2	0	2	0	1	bta-miR-378	-0.52	-0.57	N/A
ACTC1	ENST00000290378.4	actin, alpha, cardiac muscle 1	164	1	1	0	0	0	0	0	0	0	bta-miR-30b-5p	-0.57	-0.57	0.95	2011
NRXN3	ENST00000281127.7	neurexin 3	14	1	1	0	0	1	1	0	0	0	bta-miR-30e-5p	-0.43	-0.57	0.95	2009, 2011
UBE2J1	ENST00000435041.2	ubiquitin-conjugating enzyme E2, J1	1318	1	1	0	0	0	0	0	0	0	bta-miR-30a-5p	-0.38	-0.57	0.95	2009, 2011
ISG20L2	ENST00000313146.6	interferon stimulated exonuclease gene 20kDa-like 2	89	1	1	0	0	0	0	0	0	1	bta-miR-29b	-0.57	-0.57	0.95	2009, 2011
THAP8	ENST00000292894.1	THAP domain containing 8	86	1	0	1	0	1	0	1	0	0	bta-miR-29b	-0.31	-0.57	0.59
GCNT4	ENST00000322348.4	glucosaminyl (N-acetyl) transferase 4, core 2	19	2	0	1	1	1	0	1	0	2	bta-miR-31	-0.45	-0.57	0.55
ARL14	ENST00000320767.2	ADP-ribosylation factor-like 14	5	1	1	0	0	1	0	0	1	0	bta-miR-194	-0.57	-0.57	< 0.1	2011
FAM63B	ENST00000559228.1	family with sequence similarity 63, member B	41	1	0	0	1	2	0	0	2	2	bta-miR-194	-0.46	-0.57	0.55	2011
SALL1	ENST00000566102.1	sal-like 1 (Drosophila)	95	1	1	0	0	0	0	0	0	0	bta-miR-194	-0.21	-0.57	0.46	2011
YTHDF2	ENST00000373812.3	YTH domain family, member 2	38	2	2	0	0	0	0	0	0	0	bta-miR-145	-0.57	-0.57	0.7	2009, 2011
ORC4	ENST00000392857.5	origin recognition complex, subunit 4	1180	1	1	0	0	0	0	0	0	0	bta-miR-145	0	-0.57	0.91	2011
EIF3J	ENST00000261868.5	eukaryotic translation initiation factor 3, subunit J	1646	1	1	0	0	0	0	0	0	0	bta-miR-145	0	-0.57	0.4
HECTD2	ENST00000371667.1	HECT domain containing E3 ubiquitin protein ligase 2	1514	1	1	0	0	1	0	1	0	0	bta-miR-222	-0.57	-0.57	0.67	2009, 2011
NOVA1	ENST00000465357.2	neuro-oncological ventral antigen 1	5	1	1	0	0	0	0	0	0	1	bta-miR-222	-0.04	-0.57	0.66	2011
UBE2J1	ENST00000435041.2	ubiquitin-conjugating enzyme E2, J1	1318	1	1	0	0	0	0	0	0	1	bta-miR-222	0	-0.57	0.67	2009, 2011
CDH20	ENST00000262717.4	cadherin 20, type 2	5	2	2	0	0	0	0	0	0	0	bta-miR-139	-0.56	-0.56	0.36
CKB	ENST00000348956.2	creatine kinase, brain	71667	1	1	0	0	0	0	0	0	0	bta-miR-139	-0.56	-0.56	< 0.1	2009, 2011
ATL2	ENST00000378954.4	atlastin GTPase 2	1135	1	1	0	0	1	0	1	0	0	bta-miR-139	-0.55	-0.56	0.28	2011
SCAPER	ENST00000538941.2	S-phase cyclin A-associated protein in the ER	60	1	1	0	0	1	0	0	1	0	bta-miR-139	-0.46	-0.56	< 0.1	2009, 2011
LMO4	ENST00000370544.5	LIM domain only 4	294	1	1	0	0	2	0	1	1	0	bta-miR-139	-0.33	-0.56	0.25	2011
CBWD7	ENST00000377391.3	COBW domain containing 7	5	1	1	0	0	0					bta-miR-2469	-0.56	-0.56	N/A
ZMAT3	ENST00000311417.2	zinc finger, matrin-type 3	459	4	0	1	3	1					bta-miR-2469	-0.5	-0.56	N/A
ERI1	ENST00000250263.7	exoribonuclease 1	120	4	1	1	2	0					bta-miR-2469	-0.42	-0.56	N/A
SCRN3	ENST00000272732.6	secernin 3	80	3	1	2	0	0					bta-miR-2469	-0.42	-0.56	N/A
AP005482.1	ENST00000400514.2	Uncharacterized protein	44	2	0	1	1	2					bta-miR-2469	-0.41	-0.56	N/A
ZNF280D	ENST00000558320.1	zinc finger protein 280D	173	2	1	1	0	1					bta-miR-2469	-0.28	-0.56	N/A
NECAB1	ENST00000417640.2	N-terminal EF-hand calcium binding protein 1	5	1	1	0	0	1					bta-miR-2439-3p	-0.56	-0.56	N/A
ABCD2	ENST00000308666.3	ATP-binding cassette, sub-family D (ALD), member 2	5	2	1	0	1	2					bta-miR-2439-3p	-0.48	-0.56	N/A
ENTPD5	ENST00000334696.6	ectonucleoside triphosphate diphosphohydrolase 5	105	5	2	0	3	0					bta-miR-2439-3p	-0.46	-0.56	N/A
PDGFRA	ENST00000257290.5	platelet-derived growth factor receptor, alpha polypeptide	39	2	0	1	1	0	0	0	0	1	bta-miR-34b	-0.56	-0.56	0.95	2011
GNAO1	ENST00000262493.6	guanine nucleotide binding protein (G protein), alpha activating activity polypeptide O	8	1	1	0	0	0	0	0	0	0	bta-miR-34b	-0.56	-0.56	0.88	2011
SLC27A4	ENST00000300456.4	solute carrier family 27 (fatty acid transporter), member 4	523	2	1	0	1	0	0	0	0	0	bta-miR-34b	-0.56	-0.56	0.9	2009, 2011
PEA15	ENST00000360472.4	phosphoprotein enriched in astrocytes 15	5239	1	1	0	0	0	0	0	0	1	bta-miR-34b	-0.48	-0.56	0.88	2009, 2011
SPRY1	ENST00000394339.2	sprouty homolog 1, antagonist of FGF signaling (Drosophila)	150	1	0	1	0	2	0	0	2	0	bta-miR-34c	-0.42	-0.56	0.64
C14orf28	ENST00000325192.3	chromosome 14 open reading frame 28	98	1	1	0	0	0	0	0	0	0	bta-miR-34b	-0.03	-0.56	0.76	2011
GAREM	ENST00000399218.4	GRB2 associated, regulator of MAPK1	536	2	0	0	2	0	0	0	0	1	bta-miR-6519	-0.38	-0.56	0.98
AGO3	ENST00000373191.4	argonaute RISC catalytic component 3	198	1	0	0	1	2	0	0	2	0	bta-miR-503-5p	-0.23	-0.56	0.91
FGF17	ENST00000359441.3	fibroblast growth factor 17	5	1	1	0	0	0	0	0	0	1	bta-miR-1	-0.56	-0.56	0.2
MAB21L1	ENST00000379919.4	mab-21-like 1 (C. elegans)	25	1	1	0	0	0	0	0	0	0	bta-miR-1	-0.56	-0.56	0.81	2011
RAB5A	ENST00000273047.4	RAB5A, member RAS oncogene family	68	1	1	0	0	0	0	0	0	0	bta-miR-1	-0.56	-0.56	0.72	2011
MMD	ENST00000262065.3	monocyte to macrophage differentiation-associated	558	2	1	0	1	0	0	0	0	0	bta-miR-1	-0.56	-0.56	0.9	2011
NCL	ENST00000322723.4	nucleolin	10100	1	1	0	0	0	0	0	0	0	bta-miR-1	-0.55	-0.56	0.98	2011
SRPK2	ENST00000393651.3	SRSF protein kinase 2	381	1	0	0	1	2	0	1	1	3	bta-miR-206	-0.48	-0.56	0.84
CRLF3	ENST00000324238.6	cytokine receptor-like factor 3	5	1	1	0	0	0	0	0	0	0	bta-miR-133a	-0.56	-0.56	0.62	2011
FAM43B	ENST00000332947.4	family with sequence similarity 43, member B	17	1	0	1	0	0	0	0	0	0	bta-miR-133a	-0.56	-0.56	0.43	2011
C12orf43	ENST00000536407.2	chromosome 12 open reading frame 43	172	1	1	0	0	0	0	0	0	0	bta-miR-133a	-0.56	-0.56	ORF
NUP160	ENST00000378460.2	nucleoporin 160kDa	997	1	1	0	0	0	0	0	0	0	bta-miR-133a	-0.55	-0.56	0.13	2011
RAP2C	ENST00000342983.2	RAP2C, member of RAS oncogene family	604	1	1	0	0	0	0	0	0	0	bta-miR-133a	-0.53	-0.56	0.85	2011
UBA2	ENST00000246548.4	ubiquitin-like modifier activating enzyme 2	122	1	1	0	0	0	0	0	0	0	bta-miR-133a	-0.47	-0.56	0.9	2011
CUL4B	ENST00000371322.5	cullin 4B	150	1	0	1	0	2	0	0	2	0	bta-miR-133a	-0.11	-0.56	0.85	2011
CCDC30	ENST00000342022.4	coiled-coil domain containing 30	6	1	1	0	0	0	0	0	0	0	bta-miR-133a	-0.06	-0.56	< 0.1
F13A1	ENST00000264870.3	coagulation factor XIII, A1 polypeptide	5	1	1	0	0	0					bta-miR-542-5p	-0.56	-0.56	N/A
RAB20	ENST00000267328.3	RAB20, member RAS oncogene family	119	1	1	0	0	0	0	0	0	0	bta-miR-128	-0.56	-0.56	0.56	2009, 2011
PITHD1	ENST00000246151.4	PITH (C-terminal proteasome-interacting domain of thioredoxin-like) domain containing 1	718	1	1	0	0	0	0	0	0	0	bta-miR-128	-0.56	-0.56	0.44	2009, 2011
GLTP	ENST00000318348.4	glycolipid transfer protein	5	1	1	0	0	0	0	0	0	0	bta-miR-128	-0.56	-0.56	0.9	2009, 2011
MOB1B	ENST00000309395.2	MOB kinase activator 1B	54	3	1	1	1	1	0	1	0	3	bta-miR-128	-0.55	-0.56	0.73	2009, 2011
C16orf52	ENST00000542527.2	chromosome 16 open reading frame 52	102	2	1	1	0	1	0	1	0	0	bta-miR-128	-0.49	-0.56	0.9	2011
P2RY12	ENST00000302632.3	purinergic receptor P2Y, G-protein coupled, 12	5	1	1	0	0	0					bta-miR-660	-0.56	-0.56	N/A
ZNF567	ENST00000536254.2	zinc finger protein 567	1031	2	0	1	1	0					bta-miR-660	-0.55	-0.56	N/A
CBFB	ENST00000290858.6	core-binding factor, beta subunit	3904	1	1	0	0	0					bta-miR-378b	-0.54	-0.56	N/A
ADAMTS3	ENST00000286657.4	ADAM metallopeptidase with thrombospondin type 1 motif, 3	5	1	0	1	0	1	0	0	1	1	bta-miR-30e-5p	-0.56	-0.56	0.93	2009, 2011
TFDP1	ENST00000375370.5	transcription factor Dp-1	8913	1	1	0	0	1	0	0	1	2	bta-miR-30b-5p	-0.56	-0.56	0.75	2009, 2011
GABRB2	ENST00000393959.1	gamma-aminobutyric acid (GABA) A receptor, beta 2	5	2	1	1	0	1	0	1	0	0	bta-miR-9-5p	-0.56	-0.56	0.98	2011
CCBL2	ENST00000370485.2	cysteine conjugate-beta lyase 2	409	1	0	1	0	1	1	0	0	0	bta-miR-9-5p	-0.56	-0.56	ORF
FOXP1	ENST00000318789.4	forkhead box P1	264	2	1	1	0	1	0	0	1	1	bta-miR-9-5p	-0.19	-0.56	0.99	2011
CDC42	ENST00000344548.3	cell division cycle 42	34	2	1	1	0	0	0	0	0	0	bta-miR-29b	-0.56	-0.56	0.69	2009
TPM1	ENST00000267996.7	tropomyosin 1 (alpha)	21798	1	1	0	0	0	0	0	0	0	bta-miR-29d-3p	-0.56	-0.56	0.76	2009, 2011
TSC22D3	ENST00000372390.4	TSC22 domain family, member 3	154	1	0	1	0	0	0	0	0	0	bta-miR-29b	-0.56	-0.56	0.69
AK3	ENST00000381809.3	adenylate kinase 3	323	1	1	0	0	0	0	0	0	0	bta-miR-29b	-0.47	-0.56	0.92	2009, 2011
MCL1	ENST00000369026.2	myeloid cell leukemia sequence 1 (BCL2-related)	374	1	1	0	0	0	0	0	0	0	bta-miR-29b	-0.44	-0.56	0.95	2009, 2011
FBXW2	ENST00000608872.1	F-box and WD repeat domain containing 2	227	2	0	1	1	3	0	3	0	0	bta-miR-29b	-0.32	-0.56	0.99	2009, 2011
ZDHHC21	ENST00000380916.4	zinc finger, DHHC-type containing 21	196	2	1	1	0	0	0	0	0	0	bta-miR-29c	-0.29	-0.56	0.98	2011
VAT1L	ENST00000302536.2	vesicle amine transport 1-like	123	1	1	0	0	1	0	0	1	1	bta-miR-31	-0.56	-0.56	0.36	2009, 2011
UXS1	ENST00000283148.7	UDP-glucuronate decarboxylase 1	234	1	1	0	0	0	0	0	0	0	bta-miR-145	-0.56	-0.56	0.78	2009, 2011
GPR89C	ENST00000447947.2	G protein-coupled receptor 89C	5	1	1	0	0	2	0	1	1	0	bta-miR-145	-0.56	-0.56	0.34
CTNNBIP1	ENST00000377263.1	catenin, beta interacting protein 1	493	1	1	0	0	0	0	0	0	1	bta-miR-145	-0.39	-0.56	0.9	2009, 2011
DHX36	ENST00000496811.1	DEAH (Asp-Glu-Ala-His) box polypeptide 36	108	1	1	0	0	1	0	0	1	1	bta-miR-222	-0.24	-0.56	0.55
ARF4	ENST00000303436.6	ADP-ribosylation factor 4	390	1	1	0	0	0	0	0	0	0	bta-miR-222	-0.02	-0.56	0.36	2009, 2011
MSANTD4	ENST00000301919.4	Myb/SANT-like DNA-binding domain containing 4 with coiled-coils	304	1	0	1	0	1	1	0	0	1	bta-miR-222	-0.01	-0.56	0.1
TGIF1	ENST00000330513.5	TGFB-induced factor homeobox 1	354	1	1	0	0	0	0	0	0	1	bta-miR-139	-0.55	-0.55	0.33	2009, 2011
APLP2	ENST00000263574.5	amyloid beta (A4) precursor-like protein 2	5552	1	1	0	0	1	0	0	1	0	bta-miR-139	-0.45	-0.55	0.16	2009, 2011
PPP2CA	ENST00000481195.1	protein phosphatase 2, catalytic subunit, alpha isozyme	11344	1	1	0	0	1	0	0	1	0	bta-miR-139	-0.42	-0.55	0.42	2009, 2011
C7orf71	ENST00000409974.3	chromosome 7 open reading frame 71	5	1	1	0	0	0					bta-miR-2469	-0.55	-0.55	N/A
SOHLH2	ENST00000379881.3	spermatogenesis and oogenesis specific basic helix-loop-helix 2	15	2	2	0	0	0					bta-miR-2439-3p	-0.55	-0.55	N/A
CYP4Z1	ENST00000334194.3	cytochrome P450, family 4, subfamily Z, polypeptide 1	5	2	1	1	0	0					bta-miR-2439-3p	-0.55	-0.55	N/A
NIPSNAP3A	ENST00000374767.4	nipsnap homolog 3A (C. elegans)	199	1	0	1	0	1					bta-miR-2439-3p	-0.25	-0.55	N/A
C18orf56	ENST00000323813.3	chromosome 18 open reading frame 56	180	1	1	0	0	1					bta-miR-2439-3p	-0.15	-0.55	N/A
NAV3	ENST00000228327.6	neuron navigator 3	277	2	1	1	0	0	0	0	0	0	bta-miR-34b	-0.55	-0.55	0.96	2009, 2011
LMBR1L	ENST00000267102.8	limb development membrane protein 1-like	346	1	1	0	0	0	0	0	0	0	bta-miR-449b	-0.55	-0.55	0.47	2009, 2011
ZDHHC16	ENST00000345745.5	zinc finger, DHHC-type containing 16	82	1	1	0	0	0	0	0	0	0	bta-miR-34b	-0.55	-0.55	0.88	2009, 2011
ARHGAP36	ENST00000370922.1	Rho GTPase activating protein 36	5	1	1	0	0	1	0	1	0	0	bta-miR-449b	-0.55	-0.55	0.7	2011
STRN3	ENST00000355683.5	striatin, calmodulin binding protein 3	697	1	1	0	0	0	0	0	0	0	bta-miR-34b	-0.55	-0.55	0.89	2009, 2011
BNC2	ENST00000380672.4	basonuclin 2	770	2	0	0	2	1	0	0	1	0	bta-miR-449b	-0.54	-0.55	0.92	2009, 2011
TMEM104	ENST00000335464.5	transmembrane protein 104	657	1	1	0	0	1	1	0	0	1	bta-miR-34b	-0.54	-0.55	0.28	2009, 2011
DBNL	ENST00000494774.1	drebrin-like	1802	1	0	0	1	1	1	0	0	0	bta-miR-34c	-0.32	-0.55	0.76
PKP4	ENST00000389757.3	plakophilin 4	373	1	1	0	0	0	0	0	0	1	bta-miR-449c	-0.27	-0.55	0.89	2009, 2011
FRMD5	ENST00000484674.1	FERM domain containing 5	161	1	1	0	0	1	0	1	0	0	bta-miR-449c	-0.19	-0.55	0.78
GMFB	ENST00000358056.3	glia maturation factor, beta	15	1	1	0	0	0	0	0	0	0	bta-miR-449c	-0.18	-0.55	0.89	2009, 2011
FP15737	ENST00000399967.3		67	1	0	0	1	0	0	0	0	1	bta-miR-6519	-0.55	-0.55	0.86
LASP1	ENST00000318008.6	LIM and SH3 protein 1	552	2	1	0	1	1	0	1	0	0	bta-miR-1	-0.55	-0.55	0.88	2011
HIGD1A	ENST00000321331.7	HIG1 hypoxia inducible domain family, member 1A	254	1	1	0	0	0	0	0	0	0	bta-miR-1	-0.47	-0.55	0.83	2011
ANXA4	ENST00000394295.4	annexin A4	2119	1	1	0	0	0	0	0	0	0	bta-miR-1	-0.33	-0.55	0.69	2011
ZADH2	ENST00000322342.3	zinc binding alcohol dehydrogenase domain containing 2	207	2	1	0	1	0	0	0	0	0	bta-miR-1	-0.24	-0.55	0.9	2011
SEC23B	ENST00000336714.3	Sec23 homolog B (S. cerevisiae)	1829	1	0	1	0	0	0	0	0	0	bta-miR-1	-0.01	-0.55	0.84	2011
JDP2	ENST00000435893.2	Jun dimerization protein 2	110	2	0	1	1	0	0	0	0	0	bta-miR-133a	-0.55	-0.55	0.97	2011
B3GALNT1	ENST00000320474.4	beta-1,3-N-acetylgalactosaminyltransferase 1 (globoside blood group)	130	1	1	0	0	0	0	0	0	0	bta-miR-133a	-0.54	-0.55	0.23	2011
SOBP	ENST00000317357.5	sine oculis binding protein homolog (Drosophila)	22	2	0	1	1	0	0	0	0	0	bta-miR-133a	-0.46	-0.55	0.96	2011
ANKH	ENST00000284268.6	ANKH inorganic pyrophosphate transport regulator	770	2	0	0	2	0					bta-miR-542-5p	-0.52	-0.55	N/A
LDLR	ENST00000558518.1	low density lipoprotein receptor	1462	1	1	0	0	0					bta-miR-542-5p	-0.42	-0.55	N/A
PHB2	ENST00000546111.1	prohibitin 2	120	1	1	0	0	1					bta-miR-542-5p	-0.01	-0.55	N/A
ZBTB37	ENST00000367701.5	zinc finger and BTB domain containing 37	213	3	2	1	0	5	0	2	3	2	bta-miR-128	-0.5	-0.55	0.85
SEC22A	ENST00000309934.4	SEC22 vesicle trafficking protein homolog A (S. cerevisiae)	294	2	1	1	0	0	0	0	0	0	bta-miR-128	-0.31	-0.55	0.63	2011
BTBD1	ENST00000379403.2	BTB (POZ) domain containing 1	84	2	0	2	0	0					bta-miR-660	-0.43	-0.55	N/A
WASL	ENST00000223023.4	Wiskott-Aldrich syndrome-like	230	2	1	0	1	0					bta-miR-660	-0.14	-0.55	N/A
HPCAL4	ENST00000372844.3	hippocalcin like 4	5	2	2	0	0	0					bta-miR-378b	-0.55	-0.55	N/A
TAB3	ENST00000378933.1	TGF-beta activated kinase 1/MAP3K7 binding protein 3	201	2	2	0	0	0					bta-miR-378b	-0.48	-0.55	N/A
KDELR3	ENST00000216014.4	KDEL (Lys-Asp-Glu-Leu) endoplasmic reticulum protein retention receptor 3	329	1	1	0	0	1					bta-miR-378b	-0.48	-0.55	N/A
ADORA3	ENST00000369716.4	adenosine A3 receptor	5	2	1	1	0	0					bta-miR-378b	-0.15	-0.55	N/A
STIM2	ENST00000467011.1	stromal interaction molecule 2	380	3	1	1	1	0	0	0	0	0	bta-miR-30c	-0.55	-0.55	> 0.99	2009, 2011
UBE2I	ENST00000355803.4	ubiquitin-conjugating enzyme E2I	291	1	1	0	0	0	0	0	0	0	bta-miR-30e-5p	-0.55	-0.55	0.95	2009, 2011
FLJ20373	ENST00000414004.2		75	1	1	0	0	0	0	0	0	1	bta-miR-30b-5p	-0.55	-0.55	0.95
CAMK2N1	ENST00000375078.3	calcium/calmodulin-dependent protein kinase II inhibitor 1	6631	1	1	0	0	0	0	0	0	0	bta-miR-30b-5p	-0.55	-0.55	0.95	2011
TNRC6A	ENST00000395799.3	trinucleotide repeat containing 6A	267	3	2	1	0	0	0	0	0	1	bta-miR-30b-5p	-0.55	-0.55	> 0.99	2009, 2011
SOCS1	ENST00000332029.2	suppressor of cytokine signaling 1	190	1	1	0	0	0	0	0	0	0	bta-miR-30a-5p	-0.55	-0.55	0.95	2009, 2011
RRAD	ENST00000420652.1	Ras-related associated with diabetes	28	1	1	0	0	0	0	0	0	0	bta-miR-30b-5p	-0.55	-0.55	0.92	2009, 2011
FAM43A	ENST00000329759.4	family with sequence similarity 43, member A	287	2	1	1	0	0	0	0	0	0	bta-miR-30d	-0.55	-0.55	0.98	2009, 2011
PDSS2	ENST00000369031.4	prenyl (decaprenyl) diphosphate synthase, subunit 2	42	1	1	0	0	0	0	0	0	0	bta-miR-30b-5p	-0.55	-0.55	0.54	2009, 2011
UBE2QL1	ENST00000399816.3	ubiquitin-conjugating enzyme E2Q family-like 1	10	1	1	0	0	1	0	0	1	0	bta-miR-30e-5p	-0.4	-0.55	0.95	2011
METAP2	ENST00000323666.5	methionyl aminopeptidase 2	23	1	1	0	0	1	0	1	0	0	bta-miR-30b-5p	-0.31	-0.55	0.32	2009, 2011
TBPL1	ENST00000237264.4	TBP-like 1	69	1	0	0	1	2	1	1	0	0	bta-miR-30e-5p	-0.3	-0.55	0.78	2011
JOSD1	ENST00000216039.5	Josephin domain containing 1	24	2	2	0	0	0	0	0	0	0	bta-miR-30b-5p	-0.23	-0.55	> 0.99	2009, 2011
PDCL	ENST00000259467.4	phosducin-like	154	1	0	1	0	1	1	0	0	0	bta-miR-30a-5p	-0.21	-0.55	0.71	2009, 2011
KCTD16	ENST00000507359.3	potassium channel tetramerization domain containing 16	36	2	1	1	0	1	1	0	0	0	bta-miR-30e-5p	-0.15	-0.55	0.99
C5orf47	ENST00000340147.6	chromosome 5 open reading frame 47	15	1	1	0	0	0	0	0	0	1	bta-miR-9-5p	-0.54	-0.55	< 0.1	2011
MTHFD2	ENST00000394053.2	methylenetetrahydrofolate dehydrogenase (NADP+ dependent) 2, methenyltetrahydrofolate cyclohydrolase	330	2	1	1	0	0	0	0	0	0	bta-miR-9-5p	-0.33	-0.55	> 0.99	2011
SLC22A7	ENST00000372589.3	solute carrier family 22 (organic anion transporter), member 7	20	1	1	0	0	0	0	0	0	1	bta-miR-29b	-0.55	-0.55	< 0.1	2009, 2011
PCSK5	ENST00000376752.4	proprotein convertase subtilisin/kexin type 5	68	2	1	1	0	0	0	0	0	0	bta-miR-29b	-0.55	-0.55	0.95
NUDT11	ENST00000375992.3	nudix (nucleoside diphosphate linked moiety X)-type motif 11	28	1	1	0	0	0	0	0	0	1	bta-miR-29b	-0.52	-0.55	0.74	2009, 2011
ZBTB47	ENST00000457842.3	zinc finger and BTB domain containing 47	81	2	1	0	1	0	0	0	0	0	bta-miR-29b	-0.41	-0.55	0.99	2009, 2011
PCGF3	ENST00000362003.5	polycomb group ring finger 3	503	1	1	0	0	1	0	0	1	1	bta-miR-29b	-0.38	-0.55	0.95	2009, 2011
EIF2S2	ENST00000374980.2	eukaryotic translation initiation factor 2, subunit 2 beta, 38kDa	575	1	0	0	1	1	0	1	0	0	bta-miR-29b	-0.36	-0.55	0.78	2011
IRGQ	ENST00000422989.1	immunity-related GTPase family, Q	62	1	0	1	0	0	0	0	0	3	bta-miR-29b	-0.29	-0.55	0.8	2011
TESK2	ENST00000372084.1	testis-specific kinase 2	11	1	1	0	0	1	0	1	0	0	bta-miR-31	-0.55	-0.55	0.59	2009, 2011
BCLAF1	ENST00000531224.1	BCL2-associated transcription factor 1	1732	1	0	0	1	2	1	0	1	2	bta-miR-194	-0.19	-0.55	0.55	2011
SYT10	ENST00000228567.3	synaptotagmin X	5	1	1	0	0	1	0	0	1	0	bta-miR-222	-0.55	-0.55	0.64	2009, 2011
MBD2	ENST00000256429.3	methyl-CpG binding domain protein 2	823	1	1	0	0	0	0	0	0	0	bta-miR-222	-0.55	-0.55	0.56	2011
ZFYVE16	ENST00000338008.5	zinc finger, FYVE domain containing 16	388	1	1	0	0	1	0	0	1	0	bta-miR-222	-0.52	-0.55	0.73	2009, 2011
TCF24	ENST00000563496.1	transcription factor 24	11	1	1	0	0	0	0	0	0	0	bta-miR-221	-0.29	-0.55	< 0.1	2011
ARX	ENST00000379044.4	aristaless related homeobox	5	2	1	0	1	0	0	0	0	0	bta-miR-139	-0.54	-0.54	0.35	2009, 2011
MGAT4A	ENST00000264968.3	mannosyl (alpha-1,3-)-glycoprotein beta-1,4-N-acetylglucosaminyltransferase, isozyme A	223	1	1	0	0	1	0	1	0	2	bta-miR-139	-0.19	-0.54	0.37	2009, 2011
AL161915.1	ENST00000391366.1	Uncharacterized protein	18	1	0	1	0	0					bta-miR-2469	-0.54	-0.54	N/A
DYNC2LI1	ENST00000260605.8	dynein, cytoplasmic 2, light intermediate chain 1	16	1	1	0	0	0					bta-miR-2469	-0.54	-0.54	N/A
IKBIP	ENST00000393042.3	IKBKB interacting protein	207	1	1	0	0	0					bta-miR-2469	-0.54	-0.54	N/A
ARL1	ENST00000261636.8	ADP-ribosylation factor-like 1	600	1	1	0	0	1	0	0	1	0	bta-miR-486	-0.03	-0.54	N/A	2011
JAKMIP1	ENST00000282924.5	janus kinase and microtubule interacting protein 1	5	1	0	1	0	0	0	0	0	0	bta-miR-34b	-0.54	-0.54	0.61	2009, 2011
MYO1C	ENST00000359786.5	myosin IC	1073	1	0	1	0	1	1	0	0	0	bta-miR-34a	-0.53	-0.54	0.67	2009, 2011
CYBRD1	ENST00000375252.3	cytochrome b reductase 1	4467	1	1	0	0	1	0	0	1	0	bta-miR-449c	-0.5	-0.54	0.43	2009, 2011
LMAN1	ENST00000251047.5	lectin, mannose-binding, 1	2293	1	1	0	0	0	0	0	0	1	bta-miR-34b	-0.46	-0.54	0.86	2011
AMER1	ENST00000330258.3	APC membrane recruitment protein 1	11	1	0	1	0	2	0	2	0	1	bta-miR-34a	-0.46	-0.54	0.55	2009, 2011
POGZ	ENST00000392723.1	pogo transposable element with ZNF domain	170	1	1	0	0	0	0	0	0	0	bta-miR-34b	-0.45	-0.54	0.89	2009, 2011
PRKD1	ENST00000331968.5	protein kinase D1	75	1	0	0	1	1	0	0	1	0	bta-miR-449c	-0.37	-0.54	0.75	2009, 2011
FNBP1	ENST00000355681.3	formin binding protein 1	165	1	0	0	1	1	0	0	1	2	bta-miR-34b	-0.32	-0.54	0.6
PTPN4	ENST00000263708.2	protein tyrosine phosphatase, non-receptor type 4 (megakaryocyte)	215	1	0	1	0	1	0	1	0	0	bta-miR-34a	-0.27	-0.54	0.79
TNPO3	ENST00000393245.1	transportin 3	30	1	0	1	0	2	0	2	0	1	bta-miR-34a	-0.26	-0.54	0.49
EMC3	ENST00000245046.2	ER membrane protein complex subunit 3	4423	1	1	0	0	0	0	0	0	0	bta-miR-34b	-0.02	-0.54	0.79
TMEM55B	ENST00000250489.4	transmembrane protein 55B	623	2	0	1	1	0	0	0	0	0	bta-miR-503-5p	-0.54	-0.54	0.84
SIK1	ENST00000270162.6	salt-inducible kinase 1	2163	1	1	0	0	0	0	0	0	2	bta-miR-6519	-0.54	-0.54	0.16
E2F5	ENST00000418930.2	E2F transcription factor 5, p130-binding	10	1	1	0	0	0	0	0	0	0	bta-miR-1	-0.54	-0.54	0.71	2011
RSPO3	ENST00000356698.4	R-spondin 3	118	1	1	0	0	0	0	0	0	0	bta-miR-1	-0.54	-0.54	0.95	2011
C12orf4	ENST00000261250.3	chromosome 12 open reading frame 4	37	1	1	0	0	0	0	0	0	1	bta-miR-1	-0.54	-0.54	0.38	2011
HNRNPU	ENST00000444376.2	heterogeneous nuclear ribonucleoprotein U (scaffold attachment factor A)	5343	1	1	0	0	0	0	0	0	0	bta-miR-1	-0.53	-0.54	0.98	2011
MPZL1	ENST00000474859.1	myelin protein zero-like 1	3146	1	0	1	0	1	0	1	0	0	bta-miR-1	-0.52	-0.54	0.56	2011
CITED2	ENST00000367651.2	Cbp/p300-interacting transactivator, with Glu/Asp-rich carboxy-terminal domain, 2	1071	1	0	1	0	1	0	0	1	0	bta-miR-1	-0.51	-0.54	0.85	2011
PTPRG	ENST00000474889.1	protein tyrosine phosphatase, receptor type, G	696	2	1	0	1	0	0	0	0	0	bta-miR-1	-0.49	-0.54	0.98	2011
MSANTD2	ENST00000239614.4	Myb/SANT-like DNA-binding domain containing 2	50	1	1	0	0	0	0	0	0	1	bta-miR-206	-0.43	-0.54	0.82	2011
FOXP1	ENST00000318789.4	forkhead box P1	264	2	0	1	1	4	2	2	0	3	bta-miR-1	-0.14	-0.54	0.87	2011
CMTM4	ENST00000394106.2	CKLF-like MARVEL transmembrane domain containing 4	22	1	0	1	0	1	0	1	0	0	bta-miR-133a	-0.15	-0.54	0.78	2011
SHISA7	ENST00000376325.4	shisa family member 7	5	2	0	1	1	1					bta-miR-542-5p	-0.54	-0.54	N/A
SETD2	ENST00000409792.3	SET domain containing 2	196	1	1	0	0	0					bta-miR-542-5p	-0.54	-0.54	N/A
EVC2	ENST00000344408.5	Ellis van Creveld syndrome 2	54	1	1	0	0	0					bta-miR-542-5p	-0.54	-0.54	N/A
BEND4	ENST00000504360.1	BEN domain containing 4	187	2	1	0	1	1	0	1	0	3	bta-miR-128	-0.54	-0.54	0.96	2011
CHP2	ENST00000300113.2	calcineurin-like EF-hand protein 2	5	2	0	1	1	0					bta-miR-660	-0.54	-0.54	N/A
VDAC2	ENST00000332211.6	voltage-dependent anion channel 2	827	1	1	0	0	0					bta-miR-660	-0.54	-0.54	N/A
RGS18	ENST00000367460.3	regulator of G-protein signaling 18	5	1	1	0	0	1					bta-miR-660	-0.51	-0.54	N/A
DTHD1	ENST00000456874.2	death domain containing 1	5	2	2	0	0	0					bta-miR-378b	-0.54	-0.54	N/A
KCTD7	ENST00000275532.3	potassium channel tetramerization domain containing 7	693	2	1	1	0	0					bta-miR-378b	-0.54	-0.54	N/A
AP5S1	ENST00000379573.2	adaptor-related protein complex 5, sigma 1 subunit	492	1	1	0	0	2					bta-miR-378b	-0.13	-0.54	N/A
TOB2	ENST00000327492.3	transducer of ERBB2, 2	71	1	1	0	0	1	0	0	1	0	bta-miR-378	-0.4	-0.54	N/A	2011
PTPMT1	ENST00000426530.2	protein tyrosine phosphatase, mitochondrial 1	6893	1	0	1	0	1	1	0	0	0	bta-miR-378	-0.01	-0.54	N/A
TVP23B	ENST00000307767.8	trans-golgi network vesicle protein 23 homolog B (S. cerevisiae)	5	1	1	0	0	1	0	1	0	0	bta-miR-30a-5p	-0.54	-0.54	0.52	2009, 2011
FOXD1	ENST00000499003.3	forkhead box D1	423	1	1	0	0	0	0	0	0	0	bta-miR-30b-5p	-0.54	-0.54	0.95	2009, 2011
PGM1	ENST00000371084.3	phosphoglucomutase 1	612	2	2	0	0	0	0	0	0	0	bta-miR-30d	-0.54	-0.54	0.77	2009, 2011
SLC7A10	ENST00000253188.4	solute carrier family 7 (neutral amino acid transporter light chain, asc system), member 10	99	1	1	0	0	0	0	0	0	0	bta-miR-30b-5p	-0.52	-0.54	0.95
KIAA0101	ENST00000558008.1	KIAA0101	6821	1	0	1	0	0	0	0	0	0	bta-miR-30a-5p	-0.51	-0.54	0.62
RASA1	ENST00000456692.2	RAS p21 protein activator (GTPase activating protein) 1	1700	1	1	0	0	0	0	0	0	0	bta-miR-30b-5p	-0.46	-0.54	0.95	2009, 2011
DPY19L1	ENST00000310974.4	dpy-19-like 1 (C. elegans)	80	1	1	0	0	1	0	0	1	0	bta-miR-30b-5p	-0.23	-0.54	0.86	2009, 2011
RANBP17	ENST00000523189.1	RAN binding protein 17	156	1	1	0	0	0	0	0	0	0	bta-miR-9-5p	-0.54	-0.54	0.94	2011
CALB2	ENST00000349553.5	calbindin 2	5	1	1	0	0	0	0	0	0	0	bta-miR-9-5p	-0.54	-0.54	0.92	2011
GHRL	ENST00000335542.8	ghrelin/obestatin prepropeptide	5	1	1	0	0	0	0	0	0	0	bta-miR-9-5p	-0.54	-0.54	< 0.1
SNX25	ENST00000504273.1	sorting nexin 25	21	1	1	0	0	0	0	0	0	0	bta-miR-9-5p	-0.29	-0.54	0.9	2011
FEM1B	ENST00000306917.4	fem-1 homolog b (C. elegans)	656	1	1	0	0	0	0	0	0	0	bta-miR-29b	-0.54	-0.54	0.95	2009, 2011
TMEM236	ENST00000480516.1		5	1	1	0	0	0	0	0	0	0	bta-miR-29b	-0.54	-0.54	0.95
ADAMTS2	ENST00000251582.7	ADAM metallopeptidase with thrombospondin type 1 motif, 2	2767	1	0	1	0	3	0	2	1	0	bta-miR-29b	-0.54	-0.54	0.95	2011
TTC9	ENST00000256367.2	tetratricopeptide repeat domain 9	39	1	0	1	0	1	0	0	1	0	bta-miR-29b	-0.11	-0.54	0.89	2009, 2011
SERTAD2	ENST00000313349.3	SERTA domain containing 2	119	1	1	0	0	1	0	0	1	1	bta-miR-31	-0.44	-0.54	0.52	2009, 2011
STAM	ENST00000377524.3	signal transducing adaptor molecule (SH3 domain and ITAM motif) 1	723	1	1	0	0	1	0	1	0	0	bta-miR-145	-0.39	-0.54	0.86	2009, 2011
PNO1	ENST00000263657.2	partner of NOB1 homolog (S. cerevisiae)	554	1	1	0	0	0	0	0	0	0	bta-miR-222	-0.54	-0.54	< 0.1
MYLIP	ENST00000349606.4	myosin regulatory light chain interacting protein	452	1	1	0	0	0	0	0	0	0	bta-miR-221	-0.52	-0.54	0.66	2009, 2011
SREK1IP1	ENST00000513458.4	SREK1-interacting protein 1	145	1	1	0	0	1	0	0	1	1	bta-miR-221	-0.36	-0.54	0.29	2011
PANK3	ENST00000239231.6	pantothenate kinase 3	522	1	0	1	0	1	0	1	0	1	bta-miR-222	-0.35	-0.54	0.1	2011
CPB2	ENST00000181383.4	carboxypeptidase B2 (plasma)	93	1	1	0	0	0					bta-miR-2469	-0.53	-0.53	N/A
EGLN1	ENST00000366641.3	egl-9 family hypoxia-inducible factor 1	505	4	0	1	3	0					bta-miR-2469	-0.53	-0.53	N/A
WNT16	ENST00000222462.2	wingless-type MMTV integration site family, member 16	153	2	1	0	1	1					bta-miR-2469	-0.52	-0.53	N/A
EIF3H	ENST00000521861.1	eukaryotic translation initiation factor 3, subunit H	27	2	2	0	0	1					bta-miR-2469	-0.34	-0.53	N/A
BTF3L4	ENST00000489308.2	basic transcription factor 3-like 4	1245	2	0	1	1	1					bta-miR-2469	-0.13	-0.53	N/A
ANKRD13A	ENST00000261739.4	ankyrin repeat domain 13A	1644	1	1	0	0	1	0	1	0	0	bta-miR-486	-0.53	-0.53	N/A	2011
CEP72	ENST00000444221.1	centrosomal protein 72kDa	230	1	1	0	0	0	0	0	0	0	bta-miR-486	-0.53	-0.53	N/A
RBM7	ENST00000540163.1	RNA binding motif protein 7	55	1	0	1	0	1	0	1	0	0	bta-miR-486	-0.18	-0.53	N/A
C15orf54	ENST00000318578.3	chromosome 15 open reading frame 54	5	2	0	2	0	2					bta-miR-2439-3p	-0.53	-0.53	N/A
FAM3C	ENST00000359943.3	family with sequence similarity 3, member C	15	3	1	1	1	1					bta-miR-2439-3p	-0.41	-0.53	N/A
SPAG11A	ENST00000326625.5	sperm associated antigen 11A	5	2	0	1	1	0					bta-miR-2439-3p	-0.23	-0.53	N/A
DCX	ENST00000356915.2	doublecortin	5	1	1	0	0	1	0	0	1	0	bta-miR-34b	-0.53	-0.53	0.89	2011
KLF4	ENST00000374672.4	Kruppel-like factor 4 (gut)	22	1	1	0	0	0	0	0	0	0	bta-miR-449b	-0.53	-0.53	0.34
SYT9	ENST00000318881.6	synaptotagmin IX	5	1	0	1	0	1	1	0	0	0	bta-miR-34b	-0.53	-0.53	0.64	2009, 2011
EVI5L	ENST00000270530.4	ecotropic viral integration site 5-like	15	2	0	2	0	0	0	0	0	0	bta-miR-34a	-0.53	-0.53	0.92	2009, 2011
CPLX2	ENST00000359546.4	complexin 2	5	2	2	0	0	0	0	0	0	0	bta-miR-34b	-0.53	-0.53	0.99	2009, 2011
INA	ENST00000369849.4	internexin neuronal intermediate filament protein, alpha	46	1	1	0	0	0	0	0	0	0	bta-miR-449b	-0.48	-0.53	0.85	2009, 2011
AMER2	ENST00000357816.2	APC membrane recruitment protein 2	7	1	1	0	0	0	0	0	0	0	bta-miR-449b	-0.39	-0.53	0.85
MTMR11	ENST00000406732.3	myotubularin related protein 11	16	1	1	0	0	0	0	0	0	2	bta-miR-6519	-0.53	-0.53	< 0.1
HOXB4	ENST00000332503.5	homeobox B4	214	1	1	0	0	0	0	0	0	1	bta-miR-1	-0.52	-0.53	0.81	2011
AP1G1	ENST00000299980.4	adaptor-related protein complex 1, gamma 1 subunit	436	2	0	2	0	1	0	1	0	1	bta-miR-1	-0.51	-0.53	0.63
SLC30A6	ENST00000282587.5	solute carrier family 30 (zinc transporter), member 6	711	1	1	0	0	0	0	0	0	0	bta-miR-1	-0.4	-0.53	0.66	2011
CD2AP	ENST00000359314.5	CD2-associated protein	145	1	1	0	0	0	0	0	0	0	bta-miR-1	-0.12	-0.53	0.91	2011
ERI2	ENST00000569729.1	ERI1 exoribonuclease family member 2	96	1	1	0	0	0	0	0	0	1	bta-miR-133a	-0.53	-0.53	< 0.1
MAML1	ENST00000292599.3	mastermind-like 1 (Drosophila)	910	2	1	0	1	0	0	0	0	0	bta-miR-133a	-0.52	-0.53	0.98
SGTB	ENST00000381007.4	small glutamine-rich tetratricopeptide repeat (TPR)-containing, beta	205	1	1	0	0	0	0	0	0	0	bta-miR-133a	-0.35	-0.53	0.67	2011
ANKEF1	ENST00000378380.3	ankyrin repeat and EF-hand domain containing 1	25	1	1	0	0	0	0	0	0	0	bta-miR-133a	-0.3	-0.53	< 0.1
RFFL	ENST00000315249.7	ring finger and FYVE-like domain containing E3 ubiquitin protein ligase	670	1	0	0	1	2	1	0	1	1	bta-miR-133a	-0.22	-0.53	0.85	2011
ELN	ENST00000252034.7	elastin	445	2	0	1	1	0					bta-miR-542-5p	-0.53	-0.53	N/A
PARK2	ENST00000366898.1	parkin RBR E3 ubiquitin protein ligase	55	2	0	1	1	1					bta-miR-542-5p	-0.53	-0.53	N/A
PCDHGA11	ENST00000398587.2	protocadherin gamma subfamily A, 11	145	2	1	0	1	0					bta-miR-542-5p	-0.52	-0.53	N/A
PCDH1	ENST00000503492.1	protocadherin 1	30	2	0	1	1	2					bta-miR-542-5p	-0.5	-0.53	N/A
LHPP	ENST00000368839.1	phospholysine phosphohistidine inorganic pyrophosphate phosphatase	2365	1	0	1	0	2					bta-miR-542-5p	-0.4	-0.53	N/A
INSIG1	ENST00000342407.5	insulin induced gene 1	1776	1	0	0	1	2					bta-miR-542-5p	-0.39	-0.53	N/A
KIAA0226L	ENST00000429979.1	KIAA0226-like	21	1	1	0	0	0					bta-miR-542-5p	-0.14	-0.53	N/A
C22orf23	ENST00000403305.1	chromosome 22 open reading frame 23	6	1	0	1	0	1					bta-miR-542-5p	0	-0.53	N/A
SAMD10	ENST00000369886.3	sterile alpha motif domain containing 10	45	1	1	0	0	1	0	1	0	0	bta-miR-128	-0.53	-0.53	0.91	2009, 2011
SPG21	ENST00000204566.2	spastic paraplegia 21 (autosomal recessive, Mast syndrome)	227	1	0	1	0	1	0	0	1	0	bta-miR-128	-0.53	-0.53	0.35	2011
C2CD2	ENST00000329623.7	C2 calcium-dependent domain containing 2	106	2	1	0	1	1	0	0	1	0	bta-miR-128	-0.53	-0.53	0.71	2009, 2011
POGZ	ENST00000392723.1	pogo transposable element with ZNF domain	170	1	0	1	0	0	0	0	0	1	bta-miR-128	-0.53	-0.53	0.69	2009, 2011
CABLES2	ENST00000279101.5	Cdk5 and Abl enzyme substrate 2	450	2	1	1	0	2	0	2	0	0	bta-miR-128	-0.41	-0.53	0.94	2009, 2011
ATG16L2	ENST00000321297.5	autophagy related 16-like 2 (S. cerevisiae)	16	1	1	0	0	0					bta-miR-660	-0.53	-0.53	N/A
MCFD2	ENST00000444761.2	multiple coagulation factor deficiency 2	1648	1	1	0	0	0					bta-miR-660	-0.46	-0.53	N/A
PRSS45	ENST00000442359.2	protease, serine, 45	0	1	1	0	0	0					bta-miR-378b	-0.53	-0.53	N/A
CLHC1	ENST00000406437.2	clathrin heavy chain linker domain containing 1	21	2	0	1	1	1					bta-miR-378b	-0.3	-0.53	N/A
FRMPD4	ENST00000380682.1	FERM and PDZ domain containing 4	25	1	1	0	0	2	0	0	2	2	bta-miR-378	-0.44	-0.53	N/A	2011
SAR1A	ENST00000373242.2	SAR1 homolog A (S. cerevisiae)	253	1	0	0	1	2	1	0	1	0	bta-miR-378	-0.08	-0.53	N/A	2011
UCP3	ENST00000314032.4	uncoupling protein 3 (mitochondrial, proton carrier)	10	1	1	0	0	1	0	1	0	0	bta-miR-30e-5p	-0.53	-0.53	0.86	2009, 2011
SYNGR3	ENST00000248121.2	synaptogyrin 3	223	1	1	0	0	0	0	0	0	1	bta-miR-30b-5p	-0.53	-0.53	0.92	2009, 2011
DOLPP1	ENST00000540102.1	dolichyldiphosphatase 1	963	2	1	1	0	0	0	0	0	0	bta-miR-30e-5p	-0.53	-0.53	0.85	2009, 2011
SLC35D3	ENST00000331858.4	solute carrier family 35, member D3	13	2	0	2	0	0	0	0	0	0	bta-miR-30e-5p	-0.53	-0.53	0.83	2009, 2011
ANKS4B	ENST00000311620.5	ankyrin repeat and sterile alpha motif domain containing 4B	40	1	1	0	0	1	1	0	0	0	bta-miR-30b-5p	-0.53	-0.53	0.31	2011
SRP14	ENST00000267884.6	signal recognition particle 14kDa (homologous Alu RNA binding protein)	1602	1	1	0	0	1	0	0	1	1	bta-miR-30b-5p	-0.52	-0.53	0.16	2011
RAD23B	ENST00000358015.3	RAD23 homolog B (S. cerevisiae)	1012	2	1	1	0	0	0	0	0	0	bta-miR-30f	-0.5	-0.53	0.96	2009, 2011
MBNL3	ENST00000370839.3	muscleblind-like splicing regulator 3	593	2	1	0	1	1	0	0	1	2	bta-miR-30b-5p	-0.43	-0.53	0.99	2011
SOX4	ENST00000244745.1	SRY (sex determining region Y)-box 4	2736	1	1	0	0	1	0	1	0	1	bta-miR-30a-5p	-0.36	-0.53	0.95	2009, 2011
DCUN1D3	ENST00000324344.4	DCN1, defective in cullin neddylation 1, domain containing 3	53	3	1	1	1	1	0	0	1	0	bta-miR-30b-5p	-0.29	-0.53	> 0.99	2009, 2011
RAB4B	ENST00000357052.2	RAB4B, member RAS oncogene family	52	1	1	0	0	0	0	0	0	0	bta-miR-30e-5p	-0.25	-0.53	0.66	2009, 2011
KLHL28	ENST00000396128.4	kelch-like family member 28	9	4	1	1	2	0	0	0	0	0	bta-miR-30a-5p	-0.21	-0.53	> 0.99	2011
RAB27B	ENST00000262094.5	RAB27B, member RAS oncogene family	5	1	0	1	0	1	0	0	1	2	bta-miR-9-5p	-0.53	-0.53	0.89	2011
FRMD6	ENST00000395718.2	FERM domain containing 6	508	2	0	1	1	0	0	0	0	1	bta-miR-9-5p	-0.52	-0.53	0.95	2011
CTNNA1	ENST00000518825.1	catenin (cadherin-associated protein), alpha 1, 102kDa	2009	1	1	0	0	1	1	0	0	0	bta-miR-9-5p	-0.51	-0.53	0.75	2011
ARMCX2	ENST00000330154.2	armadillo repeat containing, X-linked 2	531	1	1	0	0	0	0	0	0	0	bta-miR-9-5p	-0.46	-0.53	0.76	2011
FREM2	ENST00000280481.7	FRAS1 related extracellular matrix protein 2	33	1	1	0	0	1	0	1	0	1	bta-miR-9-5p	-0.41	-0.53	0.96	2011
TMEM236	ENST00000377495.1	transmembrane protein 236	5	1	1	0	0	0	0	0	0	0	bta-miR-29b	-0.53	-0.53	0.95	2009, 2011
GRIP1	ENST00000398016.3	glutamate receptor interacting protein 1	28	1	1	0	0	0	0	0	0	0	bta-miR-29b	-0.53	-0.53	0.93	2011
CCNL2	ENST00000408952.5	cyclin L2	699	1	1	0	0	0	0	0	0	0	bta-miR-29b	-0.53	-0.53	0.93	2009, 2011
KCTD5	ENST00000301738.4	potassium channel tetramerization domain containing 5	2296	1	1	0	0	0	0	0	0	0	bta-miR-29b	-0.53	-0.53	0.94	2009, 2011
ELOVL4	ENST00000369816.4	ELOVL fatty acid elongase 4	129	1	1	0	0	0	0	0	0	0	bta-miR-29b	-0.52	-0.53	0.91	2009, 2011
PDGFC	ENST00000502773.1	platelet derived growth factor C	238	1	1	0	0	0	0	0	0	0	bta-miR-29b	-0.49	-0.53	0.92	2009, 2011
TSPAN14	ENST00000429989.3	tetraspanin 14	239	1	1	0	0	2	0	2	0	3	bta-miR-29b	-0.44	-0.53	0.94	2009, 2011
DCP2	ENST00000389063.2	decapping mRNA 2	155	1	1	0	0	2	0	2	0	2	bta-miR-29b	-0.39	-0.53	0.87	2009, 2011
BMPR1A	ENST00000372037.3	bone morphogenetic protein receptor, type IA	125	1	0	1	0	1	0	0	1	1	bta-miR-29b	-0.39	-0.53	0.88	2011
FAM168B	ENST00000409185.1	family with sequence similarity 168, member B	122	2	0	2	0	0	0	0	0	0	bta-miR-29b	-0.33	-0.53	0.98	2009, 2011
KPNA1	ENST00000344337.6	karyopherin alpha 1 (importin alpha 5)	1030	2	2	0	0	0	0	0	0	1	bta-miR-29c	-0.24	-0.53	< 0.1	2009, 2011
TFRC	ENST00000540528.1	transferrin receptor	296	1	0	0	1	2	0	2	0	1	bta-miR-145	-0.52	-0.53	0.8	2009, 2011
SEMA3A	ENST00000265362.4	sema domain, immunoglobulin domain (Ig), short basic domain, secreted, (semaphorin) 3A	162	2	1	1	0	0	0	0	0	1	bta-miR-145	-0.46	-0.53	0.98	2009, 2011
UBA6	ENST00000322244.5	ubiquitin-like modifier activating enzyme 6	169	1	1	0	0	1	1	0	0	1	bta-miR-145	-0.4	-0.53	0.82	2009, 2011
GPR68	ENST00000531499.2	G protein-coupled receptor 68	5	1	1	0	0	0	0	0	0	0	bta-miR-222	-0.53	-0.53	0.38	2011
PCMTD1	ENST00000360540.5	protein-L-isoaspartate (D-aspartate) O-methyltransferase domain containing 1	136	1	1	0	0	0	0	0	0	1	bta-miR-222	-0.53	-0.53	0.58	2009, 2011
KRAS	ENST00000256078.4	Kirsten rat sarcoma viral oncogene homolog	40	1	1	0	0	2	0	1	1	0	bta-miR-221	-0.21	-0.53	0.19	2009, 2011
GPBP1	ENST00000424459.3	GC-rich promoter binding protein 1	732	1	1	0	0	1	0	0	1	0	bta-miR-221	-0.18	-0.53	0.68	2011
BCL2L11	ENST00000393256.3	BCL2-like 11 (apoptosis facilitator)	105	1	1	0	0	1	0	0	1	1	bta-miR-221	-0.15	-0.53	0.68	2009, 2011
FCF1	ENST00000341162.4	FCF1 rRNA-processing protein	119	1	1	0	0	0					bta-miR-2469	-0.52	-0.52	N/A
GRIA4	ENST00000527669.1	glutamate receptor, ionotropic, AMPA 4	7	2	1	0	1	0					bta-miR-2469	-0.52	-0.52	N/A
FGF10	ENST00000264664.4	fibroblast growth factor 10	5	2	1	1	0	3					bta-miR-2469	-0.35	-0.52	N/A
MIF4GD	ENST00000578305.1	MIF4G domain containing	25	1	1	0	0	0					bta-miR-2439-3p	-0.37	-0.52	N/A
CALCR	ENST00000359558.2	calcitonin receptor	5	2	0	1	1	0	0	0	0	0	bta-miR-449b	-0.52	-0.52	0.76	2009, 2011
VWA5B2	ENST00000426955.2	von Willebrand factor A domain containing 5B2	14	1	1	0	0	0	0	0	0	0	bta-miR-449b	-0.52	-0.52	0.24	2011
CDH4	ENST00000360469.5	cadherin 4, type 1, R-cadherin (retinal)	33	1	1	0	0	1	1	0	0	0	bta-miR-34b	-0.52	-0.52	0.56
OSGIN2	ENST00000451899.2	oxidative stress induced growth inhibitor family member 2	662	1	1	0	0	0	0	0	0	0	bta-miR-449c	-0.5	-0.52	0.49	2009, 2011
DCP1A	ENST00000607628.1	decapping mRNA 1A	87	1	0	1	0	1	0	0	1	0	bta-miR-449c	-0.49	-0.52	0.75	2011
ITCH	ENST00000374864.4	itchy E3 ubiquitin protein ligase	769	1	1	0	0	0	0	0	0	0	bta-miR-34b	-0.43	-0.52	0.8	2011
PALM2	ENST00000448454.2	paralemmin 2	35	1	1	0	0	0	0	0	0	2	bta-miR-449c	-0.41	-0.52	0.89	2009, 2011
SETD3	ENST00000331768.5	SET domain containing 3	58	1	1	0	0	1	1	0	0	0	bta-miR-449c	-0.24	-0.52	0.25
SEMA4F	ENST00000357877.2	sema domain, immunoglobulin domain (Ig), transmembrane domain (TM) and short cytoplasmic domain, (semaphorin) 4F	32	2	1	1	0	0	0	0	0	1	bta-miR-34c	-0.23	-0.52	0.95	2009, 2011
PURB	ENST00000395699.2	purine-rich element binding protein B	497	1	0	1	0	1	1	0	0	1	bta-miR-449b	-0.22	-0.52	0.58	2009, 2011
ASPHD2	ENST00000215906.5	aspartate beta-hydroxylase domain containing 2	102	2	0	1	1	0	0	0	0	0	bta-miR-449c	-0.05	-0.52	0.89	2011
TSPAN14	ENST00000429989.3	tetraspanin 14	239	1	0	0	1	3	1	1	1	0	bta-miR-34b	-0.03	-0.52	0.72	2011
APLN	ENST00000307484.6	apelin	48	1	0	0	1	0	0	0	0	4	bta-miR-6519	-0.52	-0.52	0.76
MOB3B	ENST00000262244.5	MOB kinase activator 3B	52	1	0	0	1	1	0	0	1	1	bta-miR-6519	-0.38	-0.52	0.93
ZNF74	ENST00000357502.5	zinc finger protein 74	142	1	0	1	0	1	0	1	0	1	bta-miR-503-5p	-0.28	-0.52	< 0.1
WEE1	ENST00000299613.6	WEE1 homolog (S. pombe)	331	1	0	0	1	0	0	0	0	2	bta-miR-503-5p	-0.2	-0.52	0.86
PIGF	ENST00000281382.6	phosphatidylinositol glycan anchor biosynthesis, class F	5	1	1	0	0	0	0	0	0	0	bta-miR-1	-0.52	-0.52	ORF
TGFB1I1	ENST00000361773.3	transforming growth factor beta 1 induced transcript 1	164	1	1	0	0	0	0	0	0	0	bta-miR-1	-0.51	-0.52	0.12	2011
UNC50	ENST00000357765.2	unc-50 homolog (C. elegans)	163	1	0	1	0	0	0	0	0	0	bta-miR-1	-0.18	-0.52	0.51	2011
SGPP1	ENST00000247225.6	sphingosine-1-phosphate phosphatase 1	1340	1	1	0	0	0	0	0	0	0	bta-miR-133a	-0.52	-0.52	0.69	2011
AFTPH	ENST00000238856.4	aftiphilin	6	1	1	0	0	0	0	0	0	0	bta-miR-133a	-0.52	-0.52	0.87	2011
GARNL3	ENST00000373387.4	GTPase activating Rap/RanGAP domain-like 3	117	1	1	0	0	0	0	0	0	0	bta-miR-133a	-0.52	-0.52	0.2	2011
TM9SF3	ENST00000371142.4	transmembrane 9 superfamily member 3	1030	1	0	1	0	1	0	0	1	0	bta-miR-133a	-0.44	-0.52	0.92	2011
FGF1	ENST00000360966.5	fibroblast growth factor 1 (acidic)	88	1	1	0	0	0	0	0	0	0	bta-miR-133a	-0.39	-0.52	0.69	2011
SMARCD1	ENST00000394963.4	SWI/SNF related, matrix associated, actin dependent regulator of chromatin, subfamily d, member 1	952	1	1	0	0	0	0	0	0	0	bta-miR-133a	0	-0.52	0.9	2011
SALL2	ENST00000327430.3	sal-like 2 (Drosophila)	233	1	1	0	0	0					bta-miR-542-5p	-0.52	-0.52	N/A
H2AFX	ENST00000530167.1	H2A histone family, member X	1339	1	0	1	0	1					bta-miR-542-5p	-0.52	-0.52	N/A
GPRIN1	ENST00000303991.4	G protein regulated inducer of neurite outgrowth 1	15	1	1	0	0	0					bta-miR-542-5p	-0.52	-0.52	N/A
HRK	ENST00000257572.5	harakiri, BCL2 interacting protein (contains only BH3 domain)	19	2	0	0	2	0					bta-miR-542-5p	-0.51	-0.52	N/A
SMLR1	ENST00000541421.2	small leucine-rich protein 1	35	2	0	0	2	0					bta-miR-542-5p	-0.06	-0.52	N/A
CDIP1	ENST00000564828.1	cell death-inducing p53 target 1	1857	1	1	0	0	0	0	0	0	1	bta-miR-128	-0.52	-0.52	0.79	2009, 2011
MOSPD3	ENST00000393950.2	motile sperm domain containing 3	106	1	1	0	0	0	0	0	0	0	bta-miR-128	-0.52	-0.52	0.74	2009, 2011
PRKX	ENST00000262848.5	protein kinase, X-linked	12	1	1	0	0	0	0	0	0	0	bta-miR-128	-0.52	-0.52	0.91	2009, 2011
UBE2N	ENST00000550657.1	ubiquitin-conjugating enzyme E2N	321	1	1	0	0	0	0	0	0	2	bta-miR-128	-0.49	-0.52	0.92	2009, 2011
VEGFC	ENST00000280193.2	vascular endothelial growth factor C	267	1	1	0	0	0	0	0	0	0	bta-miR-128	-0.39	-0.52	0.92	2009, 2011
BAZ2B	ENST00000392782.1	bromodomain adjacent to zinc finger domain, 2B	25	2	0	2	0	1	0	0	1	2	bta-miR-128	-0.25	-0.52	> 0.99	2011
C15orf26	ENST00000286732.4	chromosome 15 open reading frame 26	5	1	1	0	0	0					bta-miR-660	-0.52	-0.52	N/A
CCDC126	ENST00000307471.3	coiled-coil domain containing 126	846	1	1	0	0	0					bta-miR-660	-0.52	-0.52	N/A
COLGALT2	ENST00000367521.1	collagen beta(1-O)galactosyltransferase 2	70	2	1	0	1	0					bta-miR-660	-0.52	-0.52	N/A
FBXO28	ENST00000424254.2	F-box protein 28	461	2	1	1	0	0					bta-miR-660	-0.45	-0.52	N/A
GPR160	ENST00000355897.5	G protein-coupled receptor 160	22	1	1	0	0	0					bta-miR-378b	-0.14	-0.52	N/A
RSPH4A	ENST00000368581.4	radial spoke head 4 homolog A (Chlamydomonas)	5	1	1	0	0	0	0	0	0	0	bta-miR-378	-0.52	-0.52	N/A
DPF2	ENST00000528416.1	D4, zinc and double PHD fingers family 2	1164	1	1	0	0	1	0	0	1	0	bta-miR-378c	-0.4	-0.52	N/A	2011
HEPHL1	ENST00000315765.9	hephaestin-like 1	5	1	1	0	0	1	1	0	0	0	bta-miR-30b-5p	-0.52	-0.52	0.83	2009, 2011
COL25A1	ENST00000399132.1	collagen, type XXV, alpha 1	270	2	1	0	1	1	0	0	1	0	bta-miR-30a-5p	-0.51	-0.52	> 0.99	2011
FAM199X	ENST00000493442.1	family with sequence similarity 199, X-linked	856	2	2	0	0	2	2	0	0	1	bta-miR-30b-5p	-0.47	-0.52	0.93	2009, 2011
USP48	ENST00000400301.1	ubiquitin specific peptidase 48	3036	1	1	0	0	0	0	0	0	0	bta-miR-30a-5p	-0.42	-0.52	0.9	2009, 2011
TMEM170B	ENST00000379426.1	transmembrane protein 170B	489	1	1	0	0	3	0	3	0	0	bta-miR-30b-5p	-0.26	-0.52	0.94	2009, 2011
YOD1	ENST00000315927.4	YOD1 deubiquitinase	55	4	2	0	2	1	0	0	1	0	bta-miR-30b-5p	-0.23	-0.52	0.99	2009, 2011
MAPK8	ENST00000374182.3	mitogen-activated protein kinase 8	227	1	1	0	0	0	0	0	0	0	bta-miR-30b-5p	-0.21	-0.52	0.68
TESK2	ENST00000372084.1	testis-specific kinase 2	11	1	1	0	0	0	0	0	0	0	bta-miR-9-5p	-0.52	-0.52	0.95	2011
TRIM71	ENST00000383763.5	tripartite motif containing 71, E3 ubiquitin protein ligase	67	3	2	1	0	1	0	0	1	2	bta-miR-9-5p	-0.48	-0.52	> 0.99
SLC39A9	ENST00000031146.4	solute carrier family 39, member 9	824	1	1	0	0	3	0	2	1	4	bta-miR-9-5p	-0.39	-0.52	0.89	2011
ERG	ENST00000398905.1	v-ets avian erythroblastosis virus E26 oncogene homolog	184	1	0	0	1	3	0	2	1	1	bta-miR-9-5p	-0.38	-0.52	0.9	2011
SH3BP5L	ENST00000366472.5	SH3-binding domain protein 5-like	379	2	0	1	1	0	0	0	0	0	bta-miR-29b	-0.52	-0.52	0.99	2009, 2011
FAM57B	ENST00000279389.4	family with sequence similarity 57, member B	5	1	1	0	0	0	0	0	0	1	bta-miR-29b	-0.52	-0.52	0.9	2009, 2011
ANKRD13B	ENST00000394859.3	ankyrin repeat domain 13B	72	1	1	0	0	0	0	0	0	0	bta-miR-29b	-0.52	-0.52	0.93	2009, 2011
ADAMTS10	ENST00000595838.1	ADAM metallopeptidase with thrombospondin type 1 motif, 10	7	1	1	0	0	0	0	0	0	0	bta-miR-29c	-0.52	-0.52	0.91	2009, 2011
FAM13B	ENST00000033079.3	family with sequence similarity 13, member B	220	2	0	2	0	0	0	0	0	0	bta-miR-29b	-0.51	-0.52	0.93	2011
ZBTB5	ENST00000307750.4	zinc finger and BTB domain containing 5	281	2	1	1	0	0	0	0	0	0	bta-miR-29b	-0.49	-0.52	0.98	2009, 2011
SGMS2	ENST00000394684.4	sphingomyelin synthase 2	111	1	1	0	0	2	0	2	0	1	bta-miR-29b	-0.44	-0.52	0.94	2011
STMN2	ENST00000518111.1	stathmin-like 2	7	1	1	0	0	0	0	0	0	0	bta-miR-29b	-0.1	-0.52	0.91	2011
HCN1	ENST00000303230.4	hyperpolarization activated cyclic nucleotide-gated potassium channel 1	5	1	1	0	0	0	0	0	0	0	bta-miR-31	-0.52	-0.52	0.53
ST6GALNAC5	ENST00000477717.1	ST6 (alpha-N-acetyl-neuraminyl-2,3-beta-galactosyl-1,3)-N-acetylgalactosaminide alpha-2,6-sialyltransferase 5	7	1	1	0	0	0	0	0	0	0	bta-miR-31	-0.52	-0.52	0.25
EHBP1	ENST00000431489.1	EH domain binding protein 1	28	1	1	0	0	0	0	0	0	0	bta-miR-31	-0.43	-0.52	0.33	2011
DPP8	ENST00000341861.5	dipeptidyl-peptidase 8	1293	1	1	0	0	2	1	0	1	0	bta-miR-31	-0.43	-0.52	0.19
CACYBP	ENST00000367681.2	calcyclin binding protein	374	1	0	1	0	0	0	0	0	1	bta-miR-31	-0.36	-0.52	0.3
RAB5B	ENST00000553116.1	RAB5B, member RAS oncogene family	14	1	1	0	0	0	0	0	0	1	bta-miR-31	-0.16	-0.52	0.41	2011
TLR4	ENST00000355622.6	toll-like receptor 4	47	1	1	0	0	4	0	3	1	1	bta-miR-31	0	-0.52	0.17
TSPAN7	ENST00000378482.2	tetraspanin 7	2536	1	1	0	0	1	1	0	0	0	bta-miR-194	-0.52	-0.52	< 0.1	2011
SNX24	ENST00000513881.1	sorting nexin 24	352	1	1	0	0	0	0	0	0	0	bta-miR-145	-0.52	-0.52	0.86	2009, 2011
PLCE1	ENST00000371380.3	phospholipase C, epsilon 1	7	1	1	0	0	0	0	0	0	0	bta-miR-145	-0.52	-0.52	0.88	2009, 2011
CCDC109B	ENST00000394650.4	coiled-coil domain containing 109B	370	1	1	0	0	0	0	0	0	0	bta-miR-145	-0.52	-0.52	0.46	2009, 2011
GABARAPL1	ENST00000266458.5	GABA(A) receptor-associated protein like 1	117	1	1	0	0	1	0	0	1	0	bta-miR-145	-0.51	-0.52	0.43	2009, 2011
GMFB	ENST00000358056.3	glia maturation factor, beta	15	2	0	0	2	1	0	1	0	2	bta-miR-145	-0.39	-0.52	0.98	2009, 2011
NRARP	ENST00000356628.2	NOTCH-regulated ankyrin repeat protein	56	1	0	1	0	0	0	0	0	0	bta-miR-145	-0.05	-0.52	0.68	2011
PAIP2	ENST00000394795.2	poly(A) binding protein interacting protein 2	2034	1	1	0	0	0	0	0	0	0	bta-miR-222	-0.52	-0.52	0.65	2011
AMMECR1	ENST00000262844.5	Alport syndrome, mental retardation, midface hypoplasia and elliptocytosis chromosomal region gene 1	5	2	2	0	0	0	0	0	0	0	bta-miR-222	-0.52	-0.52	0.25	2009, 2011
PHACTR4	ENST00000373839.3	phosphatase and actin regulator 4	85	1	1	0	0	0	0	0	0	0	bta-miR-221	-0.52	-0.52	0.68	2009, 2011
GNAI3	ENST00000369851.4	guanine nucleotide binding protein (G protein), alpha inhibiting activity polypeptide 3	2439	1	0	1	0	1	0	0	1	1	bta-miR-221	-0.43	-0.52	0.32	2009, 2011
EIF4G2	ENST00000526148.1	eukaryotic translation initiation factor 4 gamma, 2	61971	1	1	0	0	0	0	0	0	0	bta-miR-139	-0.51	-0.51	0.32	2009, 2011
LCOR	ENST00000371103.3	ligand dependent nuclear receptor corepressor	94	1	0	1	0	1	0	0	1	3	bta-miR-139	-0.48	-0.51	0.25	2011
MEIS2	ENST00000397624.3	Meis homeobox 2	63	3	0	2	1	0	0	0	0	0	bta-miR-139	-0.45	-0.51	0.2	2009, 2011
RAB11A	ENST00000569896.1	RAB11A, member RAS oncogene family	5781	1	0	1	0	1	1	0	0	1	bta-miR-139	-0.03	-0.51	< 0.1
CBWD6	ENST00000377457.5	COBW domain containing 6	5	1	1	0	0	0					bta-miR-2469	-0.51	-0.51	N/A
CBWD3	ENST00000360171.6	COBW domain containing 3	5	1	1	0	0	0					bta-miR-2469	-0.51	-0.51	N/A
CBWD2	ENST00000259199.4	COBW domain containing 2	5	1	1	0	0	0					bta-miR-2469	-0.51	-0.51	N/A
ADRB2	ENST00000305988.4	adrenoceptor beta 2, surface	50	1	1	0	0	0					bta-miR-2469	-0.48	-0.51	N/A
TOB1	ENST00000499247.2	transducer of ERBB2, 1	102	1	1	0	0	0	0	0	0	0	bta-miR-486	-0.51	-0.51	N/A	2011
SMAD2	ENST00000262160.6	SMAD family member 2	1196	1	0	1	0	1	0	1	0	2	bta-miR-486	-0.26	-0.51	N/A	2011
SOX12	ENST00000342665.2	SRY (sex determining region Y)-box 12	6341	1	0	0	1	2	1	0	1	0	bta-miR-486	-0.23	-0.51	N/A	2011
CADM1	ENST00000452722.3	cell adhesion molecule 1	676	2	0	2	0	1	0	0	1	1	bta-miR-486	-0.01	-0.51	N/A
C2orf78	ENST00000409561.1	chromosome 2 open reading frame 78	5	1	1	0	0	0					bta-miR-2439-3p	-0.51	-0.51	N/A
ZNF654	ENST00000309495.5	zinc finger protein 654	456	1	1	0	0	0					bta-miR-2439-3p	-0.51	-0.51	N/A
GPHN	ENST00000478722.1	gephyrin	122	3	0	2	1	0					bta-miR-2439-3p	-0.5	-0.51	N/A
MNS1	ENST00000260453.3	meiosis-specific nuclear structural 1	14	1	1	0	0	0					bta-miR-2439-3p	-0.48	-0.51	N/A
VEGFA	ENST00000372067.3	vascular endothelial growth factor A	907	2	1	1	0	1					bta-miR-2439-3p	-0.4	-0.51	N/A
GLB1	ENST00000307363.5	galactosidase, beta 1	1136	3	0	3	0	0					bta-miR-2439-3p	-0.35	-0.51	N/A
ANK3	ENST00000280772.2	ankyrin 3, node of Ranvier (ankyrin G)	74	2	0	1	1	0	0	0	0	0	bta-miR-34b	-0.51	-0.51	0.94	2009, 2011
DMWD	ENST00000377735.3	dystrophia myotonica, WD repeat containing	229	1	1	0	0	0	0	0	0	0	bta-miR-449b	-0.51	-0.51	0.87	2009, 2011
PLAG1	ENST00000316981.3	pleiomorphic adenoma gene 1	58	1	1	0	0	0	0	0	0	0	bta-miR-34b	-0.51	-0.51	0.86	2009, 2011
CA7	ENST00000394069.3	carbonic anhydrase VII	5	1	1	0	0	0	0	0	0	0	bta-miR-34b	-0.51	-0.51	0.76	2009, 2011
VAT1	ENST00000355653.3	vesicle amine transport 1	2844	1	1	0	0	0	0	0	0	0	bta-miR-449b	-0.51	-0.51	0.82	2009, 2011
YY1	ENST00000262238.4	YY1 transcription factor	1803	1	0	0	1	1	0	0	1	0	bta-miR-449b	-0.4	-0.51	0.88	2009, 2011
MLLT1	ENST00000252674.7	myeloid/lymphoid or mixed-lineage leukemia (trithorax homolog, Drosophila); translocated to, 1	33	1	0	1	0	2	0	2	0	0	bta-miR-34a	-0.38	-0.51	0.86	2009, 2011
WAC	ENST00000375664.4	WW domain containing adaptor with coiled-coil	322	1	1	0	0	1	0	0	1	0	bta-miR-34b	-0.06	-0.51	0.9
PPFIA1	ENST00000253925.7	protein tyrosine phosphatase, receptor type, f polypeptide (PTPRF), interacting protein (liprin), alpha 1	760	1	1	0	0	0	0	0	0	0	bta-miR-34b	-0.01	-0.51	0.88	2009, 2011
ATOH1	ENST00000306011.3	atonal homolog 1 (Drosophila)	5	1	0	0	1	1	0	0	1	0	bta-miR-34a	0	-0.51	0.82
FOXK1	ENST00000328914.4	forkhead box K1	368	1	0	0	1	3	0	1	2	3	bta-miR-6519	-0.49	-0.51	0.86
ANP32B	ENST00000339399.4	acidic (leucine-rich) nuclear phosphoprotein 32 family, member B	1003	1	1	0	0	0	0	0	0	0	bta-miR-206	-0.51	-0.51	0.74	2011
CAAP1	ENST00000520187.1	caspase activity and apoptosis inhibitor 1	1527	1	1	0	0	0	0	0	0	0	bta-miR-206	-0.5	-0.51	0.63	2011
C2orf69	ENST00000319974.5	chromosome 2 open reading frame 69	82	2	1	1	0	0	0	0	0	0	bta-miR-206	-0.48	-0.51	0.89	2011
KIF2A	ENST00000381103.2	kinesin heavy chain member 2A	905	2	0	1	1	1	0	1	0	1	bta-miR-1	-0.45	-0.51	0.95	2011
EIF5A2	ENST00000474096.1	eukaryotic translation initiation factor 5A2	443	1	0	1	0	0	0	0	0	2	bta-miR-1	-0.44	-0.51	0.8	2011
GLRA2	ENST00000218075.4	glycine receptor, alpha 2	5	1	1	0	0	0	0	0	0	0	bta-miR-133a	-0.51	-0.51	0.86	2011
NCBP2	ENST00000447325.1	nuclear cap binding protein subunit 2, 20kDa	4301	1	0	1	0	0	0	0	0	0	bta-miR-133a	-0.46	-0.51	0.64	2011
MAP3K2	ENST00000409947.1	mitogen-activated protein kinase kinase kinase 2	187	1	1	0	0	1	0	1	0	1	bta-miR-133a	-0.43	-0.51	0.17	2011
CD47	ENST00000361309.5	CD47 molecule	520	2	0	1	1	0	0	0	0	1	bta-miR-133a	-0.18	-0.51	0.95	2011
AMD1	ENST00000368885.3	adenosylmethionine decarboxylase 1	725	1	0	1	0	1	0	0	1	0	bta-miR-133a	-0.08	-0.51	> 0.99
NUP153	ENST00000262077.2	nucleoporin 153kDa	231	1	1	0	0	0	0	0	0	0	bta-miR-133a	-0.05	-0.51	0.88	2011
ALX4	ENST00000329255.3	ALX homeobox 4	52	3	1	0	2	0					bta-miR-542-5p	-0.51	-0.51	N/A
SLC6A8	ENST00000253122.5	solute carrier family 6 (neurotransmitter transporter), member 8	5	1	1	0	0	1					bta-miR-542-5p	-0.51	-0.51	N/A
HERC2	ENST00000261609.7	HECT and RLD domain containing E3 ubiquitin protein ligase 2	1207	1	1	0	0	0					bta-miR-542-5p	-0.51	-0.51	N/A
ST14	ENST00000278742.5	suppression of tumorigenicity 14 (colon carcinoma)	11	1	1	0	0	0					bta-miR-542-5p	-0.51	-0.51	N/A
TP73	ENST00000378280.1	tumor protein p73	831	1	1	0	0	0					bta-miR-542-5p	-0.51	-0.51	N/A
DPYSL5	ENST00000288699.6	dihydropyrimidinase-like 5	315	1	1	0	0	0					bta-miR-542-5p	-0.41	-0.51	N/A
ITGB8	ENST00000222573.4	integrin, beta 8	17	2	0	0	2	0					bta-miR-542-5p	-0.38	-0.51	N/A
C7orf43	ENST00000394035.2	chromosome 7 open reading frame 43	5436	1	0	1	0	1					bta-miR-542-5p	-0.13	-0.51	N/A
ZDHHC3	ENST00000296127.3	zinc finger, DHHC-type containing 3	426	1	0	1	0	4					bta-miR-542-5p	-0.09	-0.51	N/A
DDB2	ENST00000378601.3	damage-specific DNA binding protein 2, 48kDa	198	1	1	0	0	0					bta-miR-542-5p	-0.01	-0.51	N/A
PLK2	ENST00000274289.3	polo-like kinase 2	689	2	1	0	1	0	0	0	0	0	bta-miR-128	-0.51	-0.51	0.92	2009, 2011
FBXL20	ENST00000394294.3	F-box and leucine-rich repeat protein 20	455	1	0	0	1	2	0	2	0	3	bta-miR-128	-0.37	-0.51	0.67	2011
OSBPL10	ENST00000396556.2	oxysterol binding protein-like 10	10	2	1	1	0	1	0	0	1	1	bta-miR-128	-0.24	-0.51	0.93	2009, 2011
VDAC1	ENST00000395044.3	voltage-dependent anion channel 1	106	1	1	0	0	0					bta-miR-660	-0.51	-0.51	N/A
IFT81	ENST00000242591.5	intraflagellar transport 81 homolog (Chlamydomonas)	29	1	1	0	0	0					bta-miR-660	-0.51	-0.51	N/A
BUB1B	ENST00000287598.6	BUB1 mitotic checkpoint serine/threonine kinase B	184	1	1	0	0	0					bta-miR-660	-0.51	-0.51	N/A
SLC24A5	ENST00000482911.2	solute carrier family 24 (sodium/potassium/calcium exchanger), member 5	5	1	1	0	0	1					bta-miR-660	-0.51	-0.51	N/A
DNAJC28	ENST00000381947.3	DnaJ (Hsp40) homolog, subfamily C, member 28	24	1	1	0	0	0					bta-miR-660	-0.36	-0.51	N/A
SRFBP1	ENST00000339397.4	serum response factor binding protein 1	102	2	0	1	1	0					bta-miR-660	-0.33	-0.51	N/A
NRSN1	ENST00000378491.4	neurensin 1	5	1	1	0	0	0					bta-miR-378b	-0.51	-0.51	N/A
KRT72	ENST00000293745.2	keratin 72	5	2	1	1	0	0					bta-miR-378b	-0.51	-0.51	N/A
TRMT1L	ENST00000367504.3	tRNA methyltransferase 1 homolog (S. cerevisiae)-like	410	1	1	0	0	1					bta-miR-378b	-0.51	-0.51	N/A
TMEM246	ENST00000374847.1	transmembrane protein 246	367	1	1	0	0	0					bta-miR-378b	-0.51	-0.51	N/A
CYP24A1	ENST00000216862.3	cytochrome P450, family 24, subfamily A, polypeptide 1	51	1	1	0	0	2*	0	0	1	0	bta-miR-30e-5p	-0.51	-0.51	0.97	2009, 2011
ZDHHC20	ENST00000320220.9	zinc finger, DHHC-type containing 20	1486	1	0	1	0	2	0	0	2	0	bta-miR-30e-5p	-0.51	-0.51	0.62
ATP8A1	ENST00000381668.5	ATPase, aminophospholipid transporter (APLT), class I, type 8A, member 1	48	1	1	0	0	0	0	0	0	1	bta-miR-30e-5p	-0.51	-0.51	0.41	2011
KLF9	ENST00000377126.2	Kruppel-like factor 9	20	2	1	1	0	0	0	0	0	0	bta-miR-30b-5p	-0.33	-0.51	0.82	2011
RAB22A	ENST00000244040.3	RAB22A, member RAS oncogene family	484	1	1	0	0	3	0	1	2	0	bta-miR-30b-5p	-0.29	-0.51	0.9	2009, 2011
KLF10	ENST00000285407.6	Kruppel-like factor 10	320	2	1	1	0	0	0	0	0	0	bta-miR-30c	-0.29	-0.51	0.99	2009, 2011
BORA	ENST00000390667.5	bora, aurora kinase A activator	244	1	1	0	0	0	0	0	0	0	bta-miR-9-5p	-0.51	-0.51	< 0.1	2011
CXCL11	ENST00000306621.3	chemokine (C-X-C motif) ligand 11	5	1	1	0	0	0	0	0	0	0	bta-miR-9-5p	-0.51	-0.51	< 0.1	2011
CAPZA1	ENST00000263168.3	capping protein (actin filament) muscle Z-line, alpha 1	1159	2	0	1	1	1	0	0	1	0	bta-miR-9-5p	-0.48	-0.51	0.98	2011
HN1L	ENST00000248098.3	hematological and neurological expressed 1-like	1302	2	2	0	0	0	0	0	0	0	bta-miR-9-5p	-0.47	-0.51	0.91	2011
RHOQ	ENST00000238738.4	ras homolog family member Q	179	1	1	0	0	0	0	0	0	1	bta-miR-9-5p	-0.42	-0.51	0.93	2011
NR5A2	ENST00000367362.3	nuclear receptor subfamily 5, group A, member 2	121	2	1	1	0	0	0	0	0	1	bta-miR-9-5p	-0.42	-0.51	0.93	2011
SHC1	ENST00000368445.5	SHC (Src homology 2 domain containing) transforming protein 1	482	2	0	2	0	0	0	0	0	1	bta-miR-9-5p	-0.31	-0.51	0.98	2011
C4orf46	ENST00000379205.4	chromosome 4 open reading frame 46	128	1	1	0	0	1	0	0	1	0	bta-miR-9-5p	-0.17	-0.51	0.88	2011
TCF19	ENST00000376257.3	transcription factor 19	881	2	1	0	1	0	0	0	0	0	bta-miR-9-5p	-0.11	-0.51	0.79	2011
TUBB2A	ENST00000333628.3	tubulin, beta 2A class IIa	2337	1	0	1	0	0	0	0	0	0	bta-miR-29b	-0.51	-0.51	0.87	2009, 2011
RNF19A	ENST00000519449.1	ring finger protein 19A, RBR E3 ubiquitin protein ligase	1674	1	1	0	0	0	0	0	0	0	bta-miR-29b	-0.51	-0.51	0.91	2009, 2011
MSTN	ENST00000260950.4	myostatin	6	1	1	0	0	0	0	0	0	0	bta-miR-29b	-0.51	-0.51	0.88	2011
ZNF282	ENST00000479907.1	zinc finger protein 282	3014	1	1	0	0	1	0	0	1	0	bta-miR-29b	-0.51	-0.51	0.91	2009, 2011
GGCT	ENST00000005374.6	gamma-glutamylcyclotransferase	117	1	0	1	0	0	0	0	0	1	bta-miR-29b	-0.51	-0.51	0.43	2011
COL15A1	ENST00000375001.3	collagen, type XV, alpha 1	371	1	1	0	0	0	0	0	0	0	bta-miR-29b	-0.46	-0.51	0.82	2009, 2011
LPL	ENST00000311322.8	lipoprotein lipase	7658	1	1	0	0	0	0	0	0	0	bta-miR-29b	-0.45	-0.51	0.7	2009, 2011
AGO1	ENST00000373204.4	argonaute RISC catalytic component 1	402	4	0	3	1	0	0	0	0	0	bta-miR-29b	-0.43	-0.51	> 0.99
PDHX	ENST00000448838.3	pyruvate dehydrogenase complex, component X	40	2	0	2	0	0	0	0	0	0	bta-miR-29b	-0.37	-0.51	0.98	2009, 2011
PAG1	ENST00000220597.4	phosphoprotein associated with glycosphingolipid microdomains 1	53	1	0	0	1	3*	0	2	0	0	bta-miR-29b	-0.33	-0.51	0.93	2009, 2011
CBX5	ENST00000209875.4	chromobox homolog 5	360	2	0	1	1	1	0	0	1	2	bta-miR-29b	-0.23	-0.51	> 0.99	2011
AHSG	ENST00000411641.2	alpha-2-HS-glycoprotein	144558	1	1	0	0	0	0	0	0	0	bta-miR-31	-0.51	-0.51	0.28	2009, 2011
MAPK14	ENST00000229795.3	mitogen-activated protein kinase 14	1191	1	1	0	0	0	0	0	0	0	bta-miR-31	-0.46	-0.51	0.16	2011
MBOAT2	ENST00000305997.3	membrane bound O-acyltransferase domain containing 2	1145	2	0	2	0	0	0	0	0	1	bta-miR-31	-0.35	-0.51	0.52	2009, 2011
KIAA1239	ENST00000309447.5	KIAA1239	5	2	0	0	2	2	0	0	2	0	bta-miR-194	-0.51	-0.51	0.76	2011
PAIP2	ENST00000394795.2	poly(A) binding protein interacting protein 2	2034	1	0	0	1	2	0	0	2	0	bta-miR-194	-0.29	-0.51	0.55	2011
SBK1	ENST00000341901.4	SH3 domain binding kinase 1	9	1	1	0	0	0	0	0	0	2	bta-miR-221	-0.51	-0.51	0.63	2009, 2011
CCDC64	ENST00000397558.2	coiled-coil domain containing 64	7	1	1	0	0	0	0	0	0	0	bta-miR-222	-0.51	-0.51	0.68	2009, 2011
IRF2	ENST00000393593.3	interferon regulatory factor 2	420	1	1	0	0	0	0	0	0	0	bta-miR-221	-0.43	-0.51	0.65	2009, 2011
HNRNPH3	ENST00000265866.7	heterogeneous nuclear ribonucleoprotein H3 (2H9)	4505	1	1	0	0	0	0	0	0	0	bta-miR-222	-0.21	-0.51	< 0.1
SKP1	ENST00000353411.6	S-phase kinase-associated protein 1	416	1	1	0	0	0	0	0	0	1	bta-miR-222	-0.07	-0.51	0.11	2011
LRFN5	ENST00000554171.1	leucine rich repeat and fibronectin type III domain containing 5	5	1	1	0	0	0	0	0	0	0	bta-miR-139	-0.5	-0.5	< 0.1	2009, 2011
COG3	ENST00000349995.5	component of oligomeric golgi complex 3	53	3	2	1	0	1					bta-miR-2469	-0.5	-0.5	N/A
NEUROD1	ENST00000295108.3	neuronal differentiation 1	5	2	1	1	0	0					bta-miR-2469	-0.5	-0.5	N/A
LRRC39	ENST00000370138.1	leucine rich repeat containing 39	5	1	1	0	0	1					bta-miR-2469	-0.45	-0.5	N/A
TMA16	ENST00000358572.5	translation machinery associated 16 homolog (S. cerevisiae)	34	1	1	0	0	0					bta-miR-2469	-0.26	-0.5	N/A
IZUMO3	ENST00000543880.2	IZUMO family member 3	5	1	1	0	0	0					bta-miR-2439-3p	-0.5	-0.5	N/A
DCDC1	ENST00000452803.1	doublecortin domain containing 1	5	2	0	1	1	0					bta-miR-2439-3p	-0.5	-0.5	N/A
ZHX1	ENST00000395571.3	zinc fingers and homeoboxes 1	88	2	1	1	0	3					bta-miR-2439-3p	-0.45	-0.5	N/A
RALGPS2	ENST00000367635.3	Ral GEF with PH domain and SH3 binding motif 2	201	2	0	1	1	0	0	0	0	0	bta-miR-449b	-0.5	-0.5	0.93	2011
RSPO4	ENST00000217260.4	R-spondin 4	5	1	0	1	0	1	0	1	0	0	bta-miR-34a	-0.5	-0.5	0.54	2009, 2011
GABRA3	ENST00000370314.4	gamma-aminobutyric acid (GABA) A receptor, alpha 3	55	1	1	0	0	0	0	0	0	0	bta-miR-34b	-0.5	-0.5	0.83	2009, 2011
ZNF282	ENST00000479907.1	zinc finger protein 282	3014	1	0	1	0	1	0	1	0	0	bta-miR-449a	-0.5	-0.5	0.55	2011
ACBD3	ENST00000366812.5	acyl-CoA binding domain containing 3	828	1	1	0	0	0	0	0	0	0	bta-miR-449b	-0.49	-0.5	0.82	2009, 2011
PKIA	ENST00000396418.2	protein kinase (cAMP-dependent, catalytic) inhibitor alpha	542	1	0	1	0	0	0	0	0	2	bta-miR-449c	-0.37	-0.5	0.81	2009, 2011
DFFA	ENST00000377036.2	DNA fragmentation factor, 45kDa, alpha polypeptide	743	1	0	1	0	1	0	1	0	0	bta-miR-449c	-0.27	-0.5	< 0.1
TRIM67	ENST00000444294.3	tripartite motif containing 67	41	1	1	0	0	0	0	0	0	1	bta-miR-449c	-0.27	-0.5	0.89	2011
HS2ST1	ENST00000370550.5	heparan sulfate 2-O-sulfotransferase 1	787	1	1	0	0	1	1	0	0	0	bta-miR-449c	-0.21	-0.5	0.88	2009, 2011
HSPA1B	ENST00000375650.3	heat shock 70kDa protein 1B	488	1	1	0	0	0	0	0	0	0	bta-miR-34a	0	-0.5	0.87	2011
N4BP1	ENST00000262384.3	NEDD4 binding protein 1	105	1	0	0	1	1	0	0	1	2	bta-miR-503-5p	-0.45	-0.5	0.86
PTPN3	ENST00000412145.1	protein tyrosine phosphatase, non-receptor type 3	374	1	0	0	1	1	1	0	0	0	bta-miR-503-5p	-0.36	-0.5	0.86
TMEM178A	ENST00000281961.2	transmembrane protein 178A	141	1	1	0	0	0	0	0	0	0	bta-miR-1	-0.5	-0.5	0.62	2011
PDCD10	ENST00000392750.2	programmed cell death 10	638	1	0	1	0	0	0	0	0	0	bta-miR-1	-0.48	-0.5	0.78	2011
ZNF580	ENST00000325333.5	zinc finger protein 580	154	1	0	1	0	0	0	0	0	0	bta-miR-1	-0.48	-0.5	0.76	2011
ZNF281	ENST00000294740.3	zinc finger protein 281	595	2	1	0	1	0	0	0	0	0	bta-miR-1	-0.45	-0.5	0.94
BET1	ENST00000222547.3	Bet1 golgi vesicular membrane trafficking protein	722	1	0	1	0	0	0	0	0	0	bta-miR-1	-0.44	-0.5	0.64	2011
SNAP25	ENST00000254976.2	synaptosomal-associated protein, 25kDa	54	1	1	0	0	0	0	0	0	2	bta-miR-1	-0.42	-0.5	0.98	2011
C2orf66	ENST00000342506.2	chromosome 2 open reading frame 66	22	1	1	0	0	0	0	0	0	0	bta-miR-206	-0.37	-0.5	< 0.1
PAX7	ENST00000420770.2	paired box 7	7	2	1	1	0	0	0	0	0	2	bta-miR-133a	-0.5	-0.5	0.78	2011
KIF3C	ENST00000264712.3	kinesin family member 3C	177	1	1	0	0	1	0	1	0	0	bta-miR-133a	-0.5	-0.5	0.9	2011
TXLNA	ENST00000373610.3	taxilin alpha	564	2	0	1	1	0	0	0	0	1	bta-miR-133a	-0.48	-0.5	0.96	2011
GCH1	ENST00000491895.2	GTP cyclohydrolase 1	502	1	1	0	0	0	0	0	0	0	bta-miR-133a	-0.47	-0.5	0.65	2011
MLLT3	ENST00000380338.4	myeloid/lymphoid or mixed-lineage leukemia (trithorax homolog, Drosophila); translocated to, 3	385	1	1	0	0	1	0	0	1	2	bta-miR-133a	-0.31	-0.5	0.89	2011
CMTM6	ENST00000205636.3	CKLF-like MARVEL transmembrane domain containing 6	169	1	1	0	0	0	0	0	0	0	bta-miR-133a	-0.29	-0.5	0.73	2011
FOXP2	ENST00000408937.3	forkhead box P2	169	2	1	0	1	0	0	0	0	0	bta-miR-133a	-0.16	-0.5	0.97	2011
PCDHGA2	ENST00000394576.2	protocadherin gamma subfamily A, 2	145	2	1	0	1	0					bta-miR-542-5p	-0.5	-0.5	N/A
PCDHGA5	ENST00000518069.1	protocadherin gamma subfamily A, 5	145	2	1	0	1	0					bta-miR-542-5p	-0.5	-0.5	N/A
PCDHGB3	ENST00000576222.1	protocadherin gamma subfamily B, 3	145	2	1	0	1	0					bta-miR-542-5p	-0.5	-0.5	N/A
PCDHGA1	ENST00000517417.1	protocadherin gamma subfamily A, 1	145	2	1	0	1	0					bta-miR-542-5p	-0.5	-0.5	N/A
PCDHGB6	ENST00000520790.1	protocadherin gamma subfamily B, 6	145	2	1	0	1	0					bta-miR-542-5p	-0.5	-0.5	N/A
PCDHGA6	ENST00000517434.1	protocadherin gamma subfamily A, 6	145	2	1	0	1	0					bta-miR-542-5p	-0.5	-0.5	N/A
PCDHGB2	ENST00000522605.1	protocadherin gamma subfamily B, 2	145	2	1	0	1	0					bta-miR-542-5p	-0.5	-0.5	N/A
PCDHGB7	ENST00000398594.2	protocadherin gamma subfamily B, 7	145	2	1	0	1	0					bta-miR-542-5p	-0.5	-0.5	N/A
PCDHGB4	ENST00000519479.1	protocadherin gamma subfamily B, 4	145	2	1	0	1	0					bta-miR-542-5p	-0.5	-0.5	N/A
PCDHGB1	ENST00000523390.1	protocadherin gamma subfamily B, 1	145	2	1	0	1	0					bta-miR-542-5p	-0.5	-0.5	N/A
PCDHGA10	ENST00000398610.2	protocadherin gamma subfamily A, 10	145	2	1	0	1	0					bta-miR-542-5p	-0.5	-0.5	N/A
PCDHGA4	ENST00000571252.1	protocadherin gamma subfamily A, 4	145	2	1	0	1	0					bta-miR-542-5p	-0.5	-0.5	N/A
PCDHGA8	ENST00000398604.2	protocadherin gamma subfamily A, 8	145	2	1	0	1	0					bta-miR-542-5p	-0.5	-0.5	N/A
PCDHGA3	ENST00000253812.6	protocadherin gamma subfamily A, 3	145	2	1	0	1	0					bta-miR-542-5p	-0.5	-0.5	N/A
PCDHGA12	ENST00000252085.3	protocadherin gamma subfamily A, 12	145	2	1	0	1	0					bta-miR-542-5p	-0.5	-0.5	N/A
PCDHGC5	ENST00000252087.1	protocadherin gamma subfamily C, 5	145	2	1	0	1	0					bta-miR-542-5p	-0.5	-0.5	N/A
PCDHGC3	ENST00000308177.3	protocadherin gamma subfamily C, 3	145	2	1	0	1	0					bta-miR-542-5p	-0.5	-0.5	N/A
PCDHGC4	ENST00000306593.1	protocadherin gamma subfamily C, 4	145	2	1	0	1	0					bta-miR-542-5p	-0.5	-0.5	N/A
AGPAT4	ENST00000366911.5	1-acylglycerol-3-phosphate O-acyltransferase 4	142	2	0	1	1	0					bta-miR-542-5p	-0.36	-0.5	N/A
SYT7	ENST00000263846.4	synaptotagmin VII	192	2	0	1	1	1					bta-miR-542-5p	-0.21	-0.5	N/A
DDN	ENST00000421952.2	dendrin	27	2	1	0	1	0					bta-miR-542-5p	-0.08	-0.5	N/A
SNX12	ENST00000374274.3	sorting nexin 12	849	1	1	0	0	0	0	0	0	0	bta-miR-128	-0.5	-0.5	0.86
KCNK10	ENST00000340700.5	potassium channel, subfamily K, member 10	5	2	0	2	0	1	0	0	1	0	bta-miR-128	-0.5	-0.5	0.97	2009, 2011
NREP	ENST00000379671.3	neuronal regeneration related protein	409	1	1	0	0	0	0	0	0	0	bta-miR-128	-0.43	-0.5	0.83	2009, 2011
FDX1	ENST00000260270.2	ferredoxin 1	510	1	1	0	0	0	0	0	0	0	bta-miR-128	-0.02	-0.5	< 0.1
SLC31A1	ENST00000374212.4	solute carrier family 31 (copper transporter), member 1	171	1	0	1	0	1					bta-miR-660	-0.5	-0.5	N/A
POU5F1B	ENST00000465342.2	POU class 5 homeobox 1B	5	1	0	1	0	0					bta-miR-660	-0.5	-0.5	N/A
TMED7-TICAM2	ENST00000333314.3	TMED7-TICAM2 readthrough	202	1	1	0	0	0					bta-miR-660	-0.5	-0.5	N/A
CYP24A1	ENST00000216862.3	cytochrome P450, family 24, subfamily A, polypeptide 1	51	1	1	0	0	0					bta-miR-660	-0.5	-0.5	N/A
PLCXD2	ENST00000477665.1	phosphatidylinositol-specific phospholipase C, X domain containing 2	5	1	1	0	0	0					bta-miR-660	-0.5	-0.5	N/A
FBXL5	ENST00000341285.3	F-box and leucine-rich repeat protein 5	487	1	1	0	0	1					bta-miR-660	-0.45	-0.5	N/A
RRP15	ENST00000366932.3	ribosomal RNA processing 15 homolog (S. cerevisiae)	243	2	1	1	0	0					bta-miR-660	-0.1	-0.5	N/A
ACAA1	ENST00000333167.8	acetyl-CoA acyltransferase 1	3539	1	1	0	0	0					bta-miR-378b	-0.5	-0.5	N/A
KLHL38	ENST00000325995.7	kelch-like family member 38	13	1	1	0	0	0					bta-miR-378b	-0.5	-0.5	N/A
CT62	ENST00000566432.1	cancer/testis antigen 62	5	1	1	0	0	0					bta-miR-378b	-0.5	-0.5	N/A
TIMP2	ENST00000585421.1	TIMP metallopeptidase inhibitor 2	3147	1	1	0	0	0					bta-miR-378b	-0.43	-0.5	N/A
ZBTB25	ENST00000608382.1	zinc finger and BTB domain containing 25	149	2	2	0	0	1					bta-miR-378b	-0.23	-0.5	N/A
KBTBD6	ENST00000379485.1	kelch repeat and BTB (POZ) domain containing 6	51	1	1	0	0	1	0	1	0	0	bta-miR-378	-0.5	-0.5	N/A	2011
TMEM245	ENST00000374586.3	transmembrane protein 245	1320	1	1	0	0	1	0	1	0	0	bta-miR-378	-0.46	-0.5	N/A
IL6ST	ENST00000381287.4	interleukin 6 signal transducer (gp130, oncostatin M receptor)	213	1	1	0	0	1	0	0	1	2	bta-miR-378	-0.45	-0.5	N/A
C15orf61	ENST00000342683.4	chromosome 15 open reading frame 61	4011	1	1	0	0	0	0	0	0	0	bta-miR-378	0	-0.5	N/A
EDNRA	ENST00000339690.5	endothelin receptor type A	35	1	1	0	0	1	0	0	1	0	bta-miR-30e-5p	-0.5	-0.5	0.95	2009, 2011
RFX6	ENST00000332958.2	regulatory factor X, 6	14	2	1	1	0	0	0	0	0	0	bta-miR-30e-5p	-0.5	-0.5	0.99	2011
TIA1	ENST00000433529.2	TIA1 cytotoxic granule-associated RNA binding protein	1370	2	0	1	1	0	0	0	0	1	bta-miR-30c	-0.47	-0.5	0.93	2009, 2011
PLAGL2	ENST00000246229.4	pleiomorphic adenoma gene-like 2	254	3	2	0	1	1	1	0	0	1	bta-miR-30a-5p	-0.46	-0.5	> 0.99	2009, 2011
GPR125	ENST00000334304.5	G protein-coupled receptor 125	1042	1	1	0	0	1	1	0	0	1	bta-miR-30e-5p	-0.27	-0.5	0.95	2009, 2011
IPO4	ENST00000354464.6	importin 4	811	1	1	0	0	0	0	0	0	0	bta-miR-9-5p	-0.5	-0.5	0.87	2011
FOXP4	ENST00000373063.3	forkhead box P4	228	2	1	1	0	0	0	0	0	1	bta-miR-9-5p	-0.43	-0.5	> 0.99	2011
FYTTD1	ENST00000241502.4	forty-two-three domain containing 1	891	1	1	0	0	1	0	0	1	0	bta-miR-9-5p	-0.39	-0.5	0.96	2011
SGK1	ENST00000367858.5	serum/glucocorticoid regulated kinase 1	369	1	1	0	0	0	0	0	0	0	bta-miR-29b	-0.5	-0.5	0.82	2009, 2011
RNF39	ENST00000376751.3	ring finger protein 39	7	1	1	0	0	0	0	0	0	0	bta-miR-29b	-0.5	-0.5	0.91	2011
ID1	ENST00000376105.3	inhibitor of DNA binding 1, dominant negative helix-loop-helix protein	7992	1	0	1	0	0	0	0	0	1	bta-miR-29b	-0.5	-0.5	0.82
CUEDC1	ENST00000577830.1	CUE domain containing 1	1243	2	0	2	0	0	0	0	0	0	bta-miR-29c	-0.49	-0.5	0.97	2009
FRAT2	ENST00000371019.2	frequently rearranged in advanced T-cell lymphomas 2	120	1	1	0	0	0	0	0	0	0	bta-miR-29b	-0.38	-0.5	0.83	2009, 2011
QKI	ENST00000392127.2	QKI, KH domain containing, RNA binding	323	1	0	1	0	2	0	2	0	1	bta-miR-29b	-0.34	-0.5	0.77	2011
BCL2L2	ENST00000250405.5	BCL2-like 2	1380	2	0	1	1	1	0	1	0	0	bta-miR-29b	-0.33	-0.5	0.94	2009, 2011
CCNT2	ENST00000295238.6	cyclin T2	381	1	1	0	0	0	0	0	0	1	bta-miR-29b	-0.31	-0.5	0.89	2009, 2011
VCPKMT	ENST00000395860.2	valosin containing protein lysine (K) methyltransferase	10	1	1	0	0	0	0	0	0	0	bta-miR-29b	-0.23	-0.5	0.7	2009, 2011
DDX3X	ENST00000399959.2	DEAD (Asp-Glu-Ala-Asp) box helicase 3, X-linked	965	1	1	0	0	0	0	0	0	0	bta-miR-29b	-0.12	-0.5	0.93	2011
CBL	ENST00000264033.4	Cbl proto-oncogene, E3 ubiquitin protein ligase	309	1	0	1	0	3	0	1	2	3	bta-miR-31	-0.5	-0.5	0.6	2011
TMED10	ENST00000303575.4	transmembrane emp24-like trafficking protein 10 (yeast)	1753	1	1	0	0	0	0	0	0	0	bta-miR-31	-0.5	-0.5	0.53	2009, 2011
KANK1	ENST00000382303.1	KN motif and ankyrin repeat domains 1	6	1	1	0	0	0	0	0	0	0	bta-miR-31	-0.5	-0.5	0.58	2009, 2011
HDAC1	ENST00000373548.3	histone deacetylase 1	83	1	1	0	0	0	0	0	0	0	bta-miR-31	-0.5	-0.5	0.17
SLC25A44	ENST00000359511.4	solute carrier family 25, member 44	760	1	1	0	0	0	0	0	0	0	bta-miR-31	-0.5	-0.5	0.21
KAT7	ENST00000259021.4	K(lysine) acetyltransferase 7	48	1	1	0	0	3	0	2	1	1	bta-miR-31	-0.38	-0.5	0.25
TBXA2R	ENST00000375190.4	thromboxane A2 receptor	169	1	1	0	0	0	0	0	0	0	bta-miR-31	-0.08	-0.5	0.45	2011
MITF	ENST00000328528.6	microphthalmia-associated transcription factor	593	1	0	1	0	2	1	0	1	0	bta-miR-194	-0.49	-0.5	0.62	2011
NFAT5	ENST00000354436.2	nuclear factor of activated T-cells 5, tonicity-responsive	128	2	1	0	1	3	0	2	1	1	bta-miR-194	-0.33	-0.5	0.79	2011
GOLT1B	ENST00000540141.1	golgi transport 1B	848	1	1	0	0	1	0	0	1	1	bta-miR-194	-0.24	-0.5	< 0.1	2011
RABAC1	ENST00000601891.1	Rab acceptor 1 (prenylated)	2218	1	1	0	0	0	0	0	0	0	bta-miR-194	-0.01	-0.5	0.22	2011
PPP4R2	ENST00000356692.5	protein phosphatase 4, regulatory subunit 2	310	1	1	0	0	1	0	0	1	0	bta-miR-145	-0.5	-0.5	0.83
MDFIC	ENST00000393486.1	MyoD family inhibitor domain containing	601	2	0	2	0	0	0	0	0	0	bta-miR-145	-0.47	-0.5	0.95	2009, 2011
SRGAP1	ENST00000355086.3	SLIT-ROBO Rho GTPase activating protein 1	64	3	1	2	0	0	0	0	0	0	bta-miR-145	-0.39	-0.5	> 0.99	2009, 2011
ATP1B4	ENST00000218008.3	ATPase, Na+/K+ transporting, beta 4 polypeptide	5	1	0	1	0	3	1	2	0	0	bta-miR-145	-0.18	-0.5	0.66	2011
PI4K2B	ENST00000264864.6	phosphatidylinositol 4-kinase type 2 beta	931	2	1	0	1	0	0	0	0	0	bta-miR-145	-0.15	-0.5	0.7
TMCC1	ENST00000432054.2	transmembrane and coiled-coil domain family 1	97	1	1	0	0	0	0	0	0	0	bta-miR-221	-0.5	-0.5	0.68	2009, 2011
CSRNP2	ENST00000228515.1	cysteine-serine-rich nuclear protein 2	104	1	1	0	0	0	0	0	0	0	bta-miR-139	-0.49	-0.49	< 0.1	2009, 2011
MSTN	ENST00000260950.4	myostatin	6	3	1	2	0	0					bta-miR-2469	-0.49	-0.49	N/A
C10orf53	ENST00000374113.3	chromosome 10 open reading frame 53	5	2	2	0	0	0					bta-miR-2469	-0.49	-0.49	N/A
ECM1	ENST00000369047.4	extracellular matrix protein 1	575	1	1	0	0	0					bta-miR-2469	-0.45	-0.49	N/A
EIF3M	ENST00000531120.1	eukaryotic translation initiation factor 3, subunit M	218	2	1	0	1	1					bta-miR-2469	-0.27	-0.49	N/A
TWF1	ENST00000552521.1	twinfilin actin-binding protein 1	72	1	1	0	0	0	0	0	0	0	bta-miR-486	-0.49	-0.49	N/A	2011
ABHD17B	ENST00000333421.6	abhydrolase domain containing 17B	104	1	0	1	0	1	0	1	0	0	bta-miR-486	-0.49	-0.49	N/A	2011
MLANA	ENST00000381477.3	melan-A	5	2	0	2	0	1					bta-miR-2439-3p	-0.49	-0.49	N/A
PLAT	ENST00000270189.6	plasminogen activator, tissue	1452	1	1	0	0	0					bta-miR-2439-3p	-0.49	-0.49	N/A
CDYL2	ENST00000570137.2	chromodomain protein, Y-like 2	239	5	1	1	3	2					bta-miR-2439-3p	-0.38	-0.49	N/A
RSPO3	ENST00000356698.4	R-spondin 3	118	3	1	2	0	0					bta-miR-2439-3p	-0.21	-0.49	N/A
TRANK1	ENST00000428977.2	tetratricopeptide repeat and ankyrin repeat containing 1	140	1	0	1	0	2	1	1	0	0	bta-miR-34b	-0.49	-0.49	0.75	2009
TGIF2	ENST00000373874.2	TGFB-induced factor homeobox 2	192	1	1	0	0	0	0	0	0	0	bta-miR-34b	-0.49	-0.49	ORF	2009, 2011
C3orf58	ENST00000441925.2	chromosome 3 open reading frame 58	118	1	1	0	0	0	0	0	0	0	bta-miR-449c	-0.49	-0.49	0.71	2009, 2011
ASIC2	ENST00000225823.2	acid-sensing (proton-gated) ion channel 2	5	1	1	0	0	0	0	0	0	0	bta-miR-449b	-0.49	-0.49	0.78	2009, 2011
CELF3	ENST00000290585.4	CUGBP, Elav-like family member 3	5	1	0	1	0	1	1	0	0	0	bta-miR-34a	-0.38	-0.49	0.79	2009, 2011
VTI1B	ENST00000554659.1	vesicle transport through interaction with t-SNAREs 1B	264	1	1	0	0	1	0	0	1	0	bta-miR-449c	-0.38	-0.49	< 0.1
TOB2	ENST00000327492.3	transducer of ERBB2, 2	71	1	1	0	0	2	0	2	0	1	bta-miR-34a	-0.36	-0.49	0.56	2009, 2011
TACR1	ENST00000305249.5	tachykinin receptor 1	5	1	1	0	0	1	0	0	1	0	bta-miR-1	-0.49	-0.49	0.2	2011
KCNIP3	ENST00000295225.5	Kv channel interacting protein 3, calsenilin	555	2	1	1	0	0	0	0	0	1	bta-miR-1	-0.49	-0.49	0.97	2011
HMGN1	ENST00000380749.5	high mobility group nucleosome binding domain 1	375	1	1	0	0	0	0	0	0	0	bta-miR-1	-0.49	-0.49	ORF	2011
GCH1	ENST00000491895.2	GTP cyclohydrolase 1	502	1	1	0	0	0	0	0	0	0	bta-miR-1	-0.49	-0.49	0.14	2011
TRIM2	ENST00000338700.5	tripartite motif containing 2	22	1	1	0	0	1	0	1	0	0	bta-miR-1	-0.49	-0.49	0.8	2011
ERMP1	ENST00000381506.3	endoplasmic reticulum metallopeptidase 1	53	2	0	2	0	1	0	1	0	0	bta-miR-1	-0.48	-0.49	< 0.1
FBXO33	ENST00000298097.7	F-box protein 33	306	1	1	0	0	1	0	0	1	1	bta-miR-1	-0.36	-0.49	0.83	2011
HMGB1	ENST00000399489.1	high mobility group box 1	800	1	1	0	0	1	1	0	0	0	bta-miR-1	-0.15	-0.49	0.1
TJP2	ENST00000453658.2	tight junction protein 2	527	1	1	0	0	0	0	0	0	0	bta-miR-133a	-0.49	-0.49	ORF	2011
FOXL2	ENST00000330315.3	forkhead box L2	20	1	1	0	0	0	0	0	0	0	bta-miR-133a	-0.49	-0.49	0.71	2011
AP2M1	ENST00000382456.3	adaptor-related protein complex 2, mu 1 subunit	10753	1	0	0	1	1	0	1	0	0	bta-miR-133a	-0.49	-0.49	0.71	2011
SH3GL2	ENST00000380607.4	SH3-domain GRB2-like 2	125	1	1	0	0	0	0	0	0	0	bta-miR-133a	-0.49	-0.49	0.24	2011
ARFIP2	ENST00000254584.2	ADP-ribosylation factor interacting protein 2	798	1	1	0	0	0	0	0	0	1	bta-miR-133a	-0.47	-0.49	0.43	2011
DCBLD1	ENST00000338728.5	discoidin, CUB and LCCL domain containing 1	876	1	1	0	0	0	0	0	0	0	bta-miR-133a	-0.46	-0.49	< 0.1
EDEM1	ENST00000256497.4	ER degradation enhancer, mannosidase alpha-like 1	948	1	1	0	0	0	0	0	0	0	bta-miR-133a	-0.45	-0.49	0.9	2011
CSNK1G3	ENST00000360683.2	casein kinase 1, gamma 3	28	2	0	1	1	0	0	0	0	0	bta-miR-133a	-0.22	-0.49	0.92	2011
DNAJB1	ENST00000254322.2	DnaJ (Hsp40) homolog, subfamily B, member 1	29	2	0	1	1	0	0	0	0	0	bta-miR-133a	-0.18	-0.49	0.95	2011
KLF16	ENST00000250916.4	Kruppel-like factor 16	5	1	1	0	0	0					bta-miR-542-5p	-0.49	-0.49	N/A
VSTM2L	ENST00000373461.4	V-set and transmembrane domain containing 2 like	5	1	1	0	0	0					bta-miR-542-5p	-0.49	-0.49	N/A
LSM10	ENST00000315732.2	LSM10, U7 small nuclear RNA associated	1508	2	0	1	1	0					bta-miR-542-5p	0	-0.49	N/A
CNTN4	ENST00000427331.1	contactin 4	191	1	1	0	0	0					bta-miR-542-5p	0	-0.49	N/A
PHB	ENST00000300408.3	prohibitin	759	1	1	0	0	0	0	0	0	0	bta-miR-128	-0.49	-0.49	0.85	2009, 2011
CCDC71	ENST00000321895.6	coiled-coil domain containing 71	64	1	1	0	0	0	0	0	0	0	bta-miR-128	-0.49	-0.49	0.91	2009, 2011
G6PC3	ENST00000269097.4	glucose 6 phosphatase, catalytic, 3	429	1	1	0	0	0	0	0	0	0	bta-miR-128	-0.49	-0.49	0.54	2011
DHRS11	ENST00000251312.5	dehydrogenase/reductase (SDR family) member 11	17	1	1	0	0	0	0	0	0	1	bta-miR-128	-0.49	-0.49	0.23	2011
AKIRIN1	ENST00000432648.3	akirin 1	798	3	0	0	3	0	0	0	0	1	bta-miR-128	-0.44	-0.49	0.97
ELOVL6	ENST00000394607.3	ELOVL fatty acid elongase 6	901	1	0	1	0	1	0	0	1	1	bta-miR-128	-0.43	-0.49	0.87	2009, 2011
MRPL30	ENST00000338148.3	mitochondrial ribosomal protein L30	246	1	1	0	0	2					bta-miR-660	-0.44	-0.49	N/A
C2orf15	ENST00000512183.2	chromosome 2 open reading frame 15	246	1	1	0	0	2					bta-miR-660	-0.44	-0.49	N/A
GRPEL2	ENST00000329271.3	GrpE-like 2, mitochondrial (E. coli)	79	2	1	1	0	0					bta-miR-660	-0.42	-0.49	N/A
AMN1	ENST00000281471.6	antagonist of mitotic exit network 1 homolog (S. cerevisiae)	125	1	1	0	0	0					bta-miR-660	-0.28	-0.49	N/A
DBT	ENST00000370132.4	dihydrolipoamide branched chain transacylase E2	117	3	1	1	1	1					bta-miR-660	-0.26	-0.49	N/A
KRTAP4-7	ENST00000391417.4	keratin associated protein 4-7	5	1	1	0	0	0					bta-miR-378b	-0.49	-0.49	N/A
LZIC	ENST00000377223.1	leucine zipper and CTNNBIP1 domain containing	508	1	1	0	0	0					bta-miR-378b	-0.49	-0.49	N/A
C16orf47	ENST00000358463.2	chromosome 16 open reading frame 47	8	1	1	0	0	0					bta-miR-378b	-0.49	-0.49	N/A
FAM83F	ENST00000333407.6	family with sequence similarity 83, member F	5	1	0	1	0	3	1	0	2	3	bta-miR-378	-0.49	-0.49	N/A
EIF4G3	ENST00000264211.8	eukaryotic translation initiation factor 4 gamma, 3	48	1	1	0	0	0	0	0	0	0	bta-miR-378	-0.49	-0.49	N/A	2011
LIN28B	ENST00000345080.4	lin-28 homolog B (C. elegans)	118	3	3	0	0	1	0	1	0	1	bta-miR-30e-5p	-0.49	-0.49	> 0.99	2009, 2011
COQ3	ENST00000254759.3	coenzyme Q3 methyltransferase	108	1	1	0	0	0	0	0	0	0	bta-miR-30a-5p	-0.49	-0.49	< 0.1	2009, 2011
RARG	ENST00000425354.2	retinoic acid receptor, gamma	21	2	2	0	0	0	0	0	0	0	bta-miR-30c	-0.49	-0.49	0.97	2009, 2011
NFAT5	ENST00000354436.2	nuclear factor of activated T-cells 5, tonicity-responsive	128	3	1	1	1	1	0	0	1	0	bta-miR-30b-5p	-0.3	-0.49	0.97	2009, 2011
MAEA	ENST00000303400.4	macrophage erythroblast attacher	5906	1	1	0	0	0	0	0	0	0	bta-miR-9-5p	-0.49	-0.49	0.95	2011
INHBB	ENST00000295228.3	inhibin, beta B	75	1	1	0	0	0	0	0	0	0	bta-miR-9-5p	-0.49	-0.49	0.91	2011
NID1	ENST00000366595.3	nidogen 1	303	1	1	0	0	2	0	1	1	2	bta-miR-9-5p	-0.49	-0.49	< 0.1
RNF150	ENST00000515673.2	ring finger protein 150	518	2	1	0	1	3	1	1	1	2	bta-miR-9-5p	-0.4	-0.49	> 0.99	2011
PANK3	ENST00000239231.6	pantothenate kinase 3	522	1	0	1	0	1	0	1	0	0	bta-miR-9-5p	-0.36	-0.49	0.94	2011
PCGF5	ENST00000336126.5	polycomb group ring finger 5	176	2	2	0	0	0	0	0	0	0	bta-miR-9-5p	-0.09	-0.49	0.98	2011
ROBO1	ENST00000436010.2	roundabout, axon guidance receptor, homolog 1 (Drosophila)	546	1	1	0	0	0	0	0	0	0	bta-miR-29b	-0.49	-0.49	0.95	2009, 2011
PMP22	ENST00000395938.2	peripheral myelin protein 22	1152	1	1	0	0	0	0	0	0	0	bta-miR-29c	-0.49	-0.49	0.87	2011
KDELC1	ENST00000376004.4	KDEL (Lys-Asp-Glu-Leu) containing 1	166	1	0	1	0	0	0	0	0	0	bta-miR-29b	-0.49	-0.49	0.79	2011
LOXL2	ENST00000389131.3	lysyl oxidase-like 2	701	2	0	1	1	0	0	0	0	0	bta-miR-29b	-0.48	-0.49	0.96	2009, 2011
GNG12	ENST00000370982.3	guanine nucleotide binding protein (G protein), gamma 12	1362	1	1	0	0	0	0	0	0	0	bta-miR-29b	-0.47	-0.49	0.88	2011
SETDB2	ENST00000354234.4	SET domain, bifurcated 2	70	1	0	1	0	2	0	1	1	1	bta-miR-29b	-0.47	-0.49	0.9	2011
SMS	ENST00000404933.2	spermine synthase	14	1	0	1	0	0	0	0	0	0	bta-miR-29b	-0.29	-0.49	0.87
PXMP4	ENST00000344022.3	peroxisomal membrane protein 4, 24kDa	158	1	0	1	0	1	1	0	0	2	bta-miR-29b	-0.13	-0.49	< 0.1
PAIP2	ENST00000394795.2	poly(A) binding protein interacting protein 2	2034	1	0	1	0	0	0	0	0	0	bta-miR-29b	-0.12	-0.49	0.84	2011
B3GNT2	ENST00000301998.4	UDP-GlcNAc:betaGal beta-1,3-N-acetylglucosaminyltransferase 2	1860	1	1	0	0	0	0	0	0	0	bta-miR-31	-0.49	-0.49	0.41	2009, 2011
HIAT1	ENST00000370152.3	hippocampus abundant transcript 1	1473	1	1	0	0	0	0	0	0	0	bta-miR-31	-0.49	-0.49	0.58	2011
SLC15A4	ENST00000266771.5	solute carrier family 15 (oligopeptide transporter), member 4	588	1	1	0	0	0	0	0	0	1	bta-miR-31	-0.48	-0.49	0.24	2011
SUPT16H	ENST00000216297.2	suppressor of Ty 16 homolog (S. cerevisiae)	528	1	1	0	0	1	0	1	0	0	bta-miR-31	-0.48	-0.49	0.5	2009, 2011
CREG1	ENST00000370509.4	cellular repressor of E1A-stimulated genes 1	318	1	1	0	0	0	0	0	0	0	bta-miR-31	-0.43	-0.49	0.3	2009, 2011
ST3GAL2	ENST00000342907.2	ST3 beta-galactoside alpha-2,3-sialyltransferase 2	102	1	1	0	0	0	0	0	0	0	bta-miR-31	-0.02	-0.49	0.49	2009, 2011
AMD1	ENST00000368885.3	adenosylmethionine decarboxylase 1	725	1	1	0	0	1	0	1	0	0	bta-miR-194	-0.21	-0.49	0.18
ADD3	ENST00000277900.8	adducin 3 (gamma)	537	3	1	1	1	0	0	0	0	0	bta-miR-145	-0.49	-0.49	0.95	2009, 2011
SNX8	ENST00000222990.3	sorting nexin 8	303	1	1	0	0	0	0	0	0	0	bta-miR-145	-0.45	-0.49	0.74	2011
HELLS	ENST00000394036.1	helicase, lymphoid-specific	329	1	0	1	0	2	1	1	0	1	bta-miR-145	-0.44	-0.49	< 0.1
ARF6	ENST00000298316.5	ADP-ribosylation factor 6	31	2	1	1	0	2	0	0	2	0	bta-miR-145	-0.4	-0.49	0.73	2009, 2011
NUAK1	ENST00000261402.2	NUAK family, SNF1-like kinase, 1	489	2	2	0	0	1	0	1	0	0	bta-miR-145	-0.38	-0.49	0.99	2009, 2011
EIF3J	ENST00000261868.5	eukaryotic translation initiation factor 3, subunit J	1646	1	1	0	0	0	0	0	0	0	bta-miR-221	-0.49	-0.49	0.68	2009, 2011
PLEKHA2	ENST00000420274.1	pleckstrin homology domain containing, family A (phosphoinositide binding specific) member 2	3303	1	1	0	0	0	0	0	0	0	bta-miR-222	-0.49	-0.49	0.65	2009, 2011
ZFP36L2	ENST00000282388.3	ZFP36 ring finger protein-like 2	317	1	1	0	0	0	0	0	0	2	bta-miR-222	-0.24	-0.49	0.68	2011
CACNB4	ENST00000539935.1	calcium channel, voltage-dependent, beta 4 subunit	57	2	1	0	1	0	0	0	0	0	bta-miR-222	-0.09	-0.49	0.64	2011
CCT4	ENST00000394440.3	chaperonin containing TCP1, subunit 4 (delta)	153	1	1	0	0	0	0	0	0	0	bta-miR-221	-0.02	-0.49	< 0.1
CAMK2D	ENST00000296402.5	calcium/calmodulin-dependent protein kinase II delta	938	1	1	0	0	0	0	0	0	1	bta-miR-139	-0.43	-0.48	0.26	2009, 2011
PURA	ENST00000331327.3	purine-rich element binding protein A	367	1	1	0	0	1	0	0	1	1	bta-miR-139	-0.24	-0.48	< 0.1
DHX15	ENST00000336812.4	DEAH (Asp-Glu-Ala-His) box helicase 15	1050	1	1	0	0	0					bta-miR-2469	-0.48	-0.48	N/A
STYX	ENST00000354586.4	serine/threonine/tyrosine interacting protein	250	3	1	0	2	0					bta-miR-2469	-0.3	-0.48	N/A
SMAD2	ENST00000262160.6	SMAD family member 2	1196	2	0	1	1	6					bta-miR-2469	-0.2	-0.48	N/A
IRF2BP2	ENST00000366610.3	interferon regulatory factor 2 binding protein 2	8690	3	0	2	1	1					bta-miR-2469	-0.13	-0.48	N/A
CTDSPL2	ENST00000260327.4	CTD (carboxy-terminal domain, RNA polymerase II, polypeptide A) small phosphatase like 2	457	1	1	0	0	1	1	0	0	0	bta-miR-486	-0.4	-0.48	N/A	2011
APLN	ENST00000307484.6	apelin	48	2	0	1	1	1					bta-miR-2439-3p	-0.29	-0.48	N/A
GJB4	ENST00000339480.1	gap junction protein, beta 4, 30.3kDa	5	1	1	0	0	1	0	1	0	0	bta-miR-449b	-0.48	-0.48	0.11	2011
HTR2C	ENST00000371950.3	5-hydroxytryptamine (serotonin) receptor 2C, G protein-coupled	5	1	1	0	0	0	0	0	0	1	bta-miR-449b	-0.48	-0.48	0.83	2009, 2011
INPP5K	ENST00000421807.2	inositol polyphosphate-5-phosphatase K	265	1	1	0	0	0	0	0	0	0	bta-miR-449b	-0.48	-0.48	0.81	2009, 2011
BRPF3	ENST00000357641.6	bromodomain and PHD finger containing, 3	7032	1	1	0	0	0	0	0	0	0	bta-miR-449c	-0.48	-0.48	0.89	2009, 2011
RGS17	ENST00000367225.2	regulator of G-protein signaling 17	11	1	1	0	0	0	0	0	0	0	bta-miR-34b	-0.48	-0.48	0.89	2009, 2011
PREB	ENST00000260643.2	prolactin regulatory element binding	889	1	1	0	0	0	0	0	0	0	bta-miR-34b	-0.48	-0.48	ORF	2011
NETO1	ENST00000327305.6	neuropilin (NRP) and tolloid (TLL)-like 1	5	1	0	1	0	0	0	0	0	0	bta-miR-449a	-0.48	-0.48	0.8	2011
SAMD12	ENST00000409003.4	sterile alpha motif domain containing 12	57	1	1	0	0	1	0	0	1	1	bta-miR-449b	-0.48	-0.48	0.93	2011
SNX12	ENST00000374274.3	sorting nexin 12	849	1	1	0	0	1	0	1	0	1	bta-miR-449c	-0.48	-0.48	0.29
TMEM164	ENST00000372073.1	transmembrane protein 164	711	1	1	0	0	1	0	0	1	0	bta-miR-449c	-0.42	-0.48	0.89	2011
NAV1	ENST00000295624.6	neuron navigator 1	702	2	1	1	0	2	1	1	0	2	bta-miR-34a	-0.41	-0.48	0.98	2009, 2011
SLC43A2	ENST00000301335.5	solute carrier family 43 (amino acid system L transporter), member 2	68	2	1	1	0	0	0	0	0	0	bta-miR-34b	-0.41	-0.48	0.96	2009, 2011
ZNF772	ENST00000425074.3	zinc finger protein 772	22	1	1	0	0	0	0	0	0	0	bta-miR-34b	-0.35	-0.48	0.12	2011
C6orf120	ENST00000332290.2	chromosome 6 open reading frame 120	1415	1	1	0	0	0	0	0	0	3	bta-miR-449b	-0.13	-0.48	< 0.1
GFRA1	ENST00000439649.3	GDNF family receptor alpha 1	69	1	1	0	0	2	0	2	0	1	bta-miR-34b	-0.03	-0.48	0.88	2011
IPPK	ENST00000287996.3	inositol 1,3,4,5,6-pentakisphosphate 2-kinase	211	1	0	0	1	1	0	0	1	2	bta-miR-6519	-0.42	-0.48	0.86
SLC25A37	ENST00000519973.1	solute carrier family 25 (mitochondrial iron transporter), member 37	145	1	0	0	1	0	0	0	0	4	bta-miR-503-5p	-0.23	-0.48	0.86
PGD	ENST00000270776.8	phosphogluconate dehydrogenase	2008	1	1	0	0	0	0	0	0	0	bta-miR-1	-0.48	-0.48	0.79	2011
CSF1	ENST00000329608.6	colony stimulating factor 1 (macrophage)	290	1	0	1	0	1	0	1	0	1	bta-miR-206	-0.48	-0.48	0.7
SERP1	ENST00000239944.2	stress-associated endoplasmic reticulum protein 1	3242	1	0	0	1	0	0	0	0	3	bta-miR-1	-0.47	-0.48	0.68	2011
KLHL5	ENST00000261425.3	kelch-like family member 5	366	2	0	1	1	0	0	0	0	1	bta-miR-206	-0.36	-0.48	0.92	2011
ANKRD28	ENST00000399451.2	ankyrin repeat domain 28	798	1	1	0	0	0	0	0	0	0	bta-miR-133a	-0.48	-0.48	0.9	2011
ZC3H11A	ENST00000332127.4	zinc finger CCCH-type containing 11A	71	1	1	0	0	0	0	0	0	0	bta-miR-133a	-0.48	-0.48	0.88	2011
CECR6	ENST00000399875.1	cat eye syndrome chromosome region, candidate 6	5	1	1	0	0	0	0	0	0	0	bta-miR-133a	-0.48	-0.48	0.89	2011
CAPN15	ENST00000219611.2	calpain 15	5	1	1	0	0	0	0	0	0	0	bta-miR-133a	-0.48	-0.48	0.9	2011
PTPRK	ENST00000368226.4	protein tyrosine phosphatase, receptor type, K	641	1	1	0	0	0	0	0	0	1	bta-miR-133a	-0.44	-0.48	0.82	2011
GABPB2	ENST00000368918.3	GA binding protein transcription factor, beta subunit 2	35	1	0	1	0	1	0	1	0	0	bta-miR-133a	-0.29	-0.48	0.44
CGGBP1	ENST00000309534.6	CGG triplet repeat binding protein 1	990	1	0	0	1	1	1	0	0	0	bta-miR-133a	-0.21	-0.48	0.64
FGF12	ENST00000445105.2	fibroblast growth factor 12	150	1	0	1	0	1	0	1	0	0	bta-miR-133a	-0.05	-0.48	0.55	2011
MANBAL	ENST00000373606.3	mannosidase, beta A, lysosomal-like	2819	1	0	1	0	0					bta-miR-542-5p	-0.48	-0.48	N/A
SHISA9	ENST00000558583.1	shisa family member 9	5	1	1	0	0	0					bta-miR-542-5p	-0.48	-0.48	N/A
PML	ENST00000435786.2	promyelocytic leukemia	95	1	1	0	0	1					bta-miR-542-5p	-0.48	-0.48	N/A
FGF14	ENST00000376131.4	fibroblast growth factor 14	5	1	1	0	0	0					bta-miR-542-5p	-0.48	-0.48	N/A
GAPDHS	ENST00000222286.4	glyceraldehyde-3-phosphate dehydrogenase, spermatogenic	5	1	0	1	0	1					bta-miR-542-5p	-0.48	-0.48	N/A
TLR1	ENST00000308979.2	toll-like receptor 1	5	1	0	1	0	0					bta-miR-542-5p	-0.48	-0.48	N/A
ATG9B	ENST00000605938.1	autophagy related 9B	5	1	0	1	0	2					bta-miR-542-5p	-0.48	-0.48	N/A
ORC5	ENST00000297431.4	origin recognition complex, subunit 5	407	1	1	0	0	0	0	0	0	1	bta-miR-128	-0.48	-0.48	0.59	2009, 2011
TYW1	ENST00000359626.5	tRNA-yW synthesizing protein 1 homolog (S. cerevisiae)	7	1	1	0	0	2	1	1	0	0	bta-miR-128	-0.48	-0.48	< 0.1
FBLN2	ENST00000404922.3	fibulin 2	59	1	1	0	0	0	0	0	0	0	bta-miR-128	-0.48	-0.48	ORF	2009, 2011
YPEL3	ENST00000398841.1	yippee-like 3 (Drosophila)	330	1	1	0	0	0	0	0	0	0	bta-miR-128	-0.48	-0.48	0.75	2009, 2011
NIP7	ENST00000254940.5	NIP7, nucleolar pre-rRNA processing protein	659	1	1	0	0	0	0	0	0	0	bta-miR-128	-0.48	-0.48	0.42	2009, 2011
RAB4A	ENST00000366690.4	RAB4A, member RAS oncogene family	850	1	1	0	0	1	0	0	1	1	bta-miR-128	-0.09	-0.48	0.65
BPI	ENST00000451435.1	bactericidal/permeability-increasing protein	5	2	1	0	1	1					bta-miR-660	-0.48	-0.48	N/A
WNT7A	ENST00000285018.4	wingless-type MMTV integration site family, member 7A	5	2	0	1	1	6					bta-miR-660	-0.48	-0.48	N/A
RP11-65D24.2	ENST00000375713.1	HCG2045795; Uncharacterized protein	5	1	0	1	0	0					bta-miR-660	-0.48	-0.48	N/A
JPH1	ENST00000342232.4	junctophilin 1	53	2	1	1	0	1					bta-miR-660	-0.41	-0.48	N/A
ZNF146	ENST00000443387.2	zinc finger protein 146	3086	2	0	1	1	0					bta-miR-660	-0.28	-0.48	N/A
GPR128	ENST00000273352.3	G protein-coupled receptor 128	5	1	1	0	0	0					bta-miR-378b	-0.48	-0.48	N/A
LAPTM5	ENST00000294507.3	lysosomal protein transmembrane 5	5	2	0	2	0	1					bta-miR-378b	-0.48	-0.48	N/A
ZNF501	ENST00000396048.2	zinc finger protein 501	24	1	1	0	0	0					bta-miR-378b	-0.16	-0.48	N/A
ATG5	ENST00000360666.4	autophagy related 5	1078	1	1	0	0	0	0	0	0	0	bta-miR-30a-5p	-0.48	-0.48	0.72	2009, 2011
C9orf72	ENST00000380003.3	chromosome 9 open reading frame 72	25	2	1	0	1	0	0	0	0	0	bta-miR-30e-5p	-0.48	-0.48	0.97	2009, 2011
IDH1	ENST00000345146.2	isocitrate dehydrogenase 1 (NADP+), soluble	503	2	0	0	2	0	0	0	0	0	bta-miR-30a-5p	-0.48	-0.48	0.95	2011
RHEBL1	ENST00000301068.6	Ras homolog enriched in brain like 1	21	1	1	0	0	0	0	0	0	0	bta-miR-30b-5p	-0.48	-0.48	0.82	2009, 2011
RAP2C	ENST00000342983.2	RAP2C, member of RAS oncogene family	604	2	0	2	0	0	0	0	0	1	bta-miR-30e-5p	-0.47	-0.48	0.9	2009, 2011
PPARGC1A	ENST00000264867.2	peroxisome proliferator-activated receptor gamma, coactivator 1 alpha	19	3	0	1	2	0	0	0	0	0	bta-miR-30e-5p	-0.46	-0.48	0.99	2009, 2011
SEMA3A	ENST00000265362.4	sema domain, immunoglobulin domain (Ig), short basic domain, secreted, (semaphorin) 3A	162	1	1	0	0	1	1	0	0	0	bta-miR-30b-5p	-0.41	-0.48	0.95	2009, 2011
NUDT5	ENST00000491614.1	nudix (nucleoside diphosphate linked moiety X)-type motif 5	808	1	1	0	0	1	0	1	0	0	bta-miR-30b-5p	-0.41	-0.48	0.95
RORA	ENST00000335670.6	RAR-related orphan receptor A	102	4	2	2	0	0	0	0	0	0	bta-miR-30b-5p	-0.39	-0.48	0.96	2011
DCUN1D1	ENST00000292782.4	DCN1, defective in cullin neddylation 1, domain containing 1	267	2	1	1	0	1	0	1	0	1	bta-miR-30e-5p	-0.39	-0.48	0.99
FNDC3A	ENST00000492622.2	fibronectin type III domain containing 3A	122	1	1	0	0	0	0	0	0	2	bta-miR-30b-5p	-0.26	-0.48	0.72	2009, 2011
SUV39H2	ENST00000313519.5	suppressor of variegation 3-9 homolog 2 (Drosophila)	54	1	1	0	0	2	0	1	1	1	bta-miR-30e-5p	-0.21	-0.48	< 0.1	2009, 2011
SCRIB	ENST00000356994.2	scribbled planar cell polarity protein	16	1	1	0	0	0	0	0	0	0	bta-miR-9-5p	-0.48	-0.48	0.93	2011
AP3B1	ENST00000255194.6	adaptor-related protein complex 3, beta 1 subunit	180	1	1	0	0	0	0	0	0	0	bta-miR-9-5p	-0.48	-0.48	0.96	2011
LEP	ENST00000308868.4	leptin	5	1	1	0	0	0	0	0	0	3	bta-miR-9-5p	-0.48	-0.48	0.75	2011
EMB	ENST00000303221.5	embigin	17	1	1	0	0	0	0	0	0	0	bta-miR-9-5p	-0.48	-0.48	0.95	2011
NID2	ENST00000216286.5	nidogen 2 (osteonidogen)	4292	1	1	0	0	0	0	0	0	0	bta-miR-9-5p	-0.46	-0.48	< 0.1	2011
UBE3C	ENST00000348165.5	ubiquitin protein ligase E3C	1332	2	1	1	0	0	0	0	0	1	bta-miR-9-5p	-0.45	-0.48	> 0.99	2011
MTMR2	ENST00000346299.5	myotubularin related protein 2	625	1	1	0	0	1	0	0	1	0	bta-miR-9-5p	-0.3	-0.48	0.97	2011
SMARCE1	ENST00000377808.4	SWI/SNF related, matrix associated, actin dependent regulator of chromatin, subfamily e, member 1	252	3	0	2	1	1	0	1	0	1	bta-miR-9-5p	-0.12	-0.48	> 0.99	2011
A1CF	ENST00000374001.2	APOBEC1 complementation factor	80	1	0	1	0	8	2	3	3	0	bta-miR-9-5p	-0.1	-0.48	0.36
KIAA2022	ENST00000055682.6	KIAA2022	5	2	2	0	0	2	1	0	1	1	bta-miR-29b	-0.48	-0.48	> 0.99	2009, 2011
KIF26A	ENST00000315264.7	kinesin family member 26A	494	1	1	0	0	0	0	0	0	1	bta-miR-29b	-0.48	-0.48	0.95	2011
NKAPL	ENST00000343684.3	NFKB activating protein-like	5	1	1	0	0	0	0	0	0	0	bta-miR-29b	-0.48	-0.48	< 0.1
PXDN	ENST00000252804.4	peroxidasin homolog (Drosophila)	872	1	1	0	0	0	0	0	0	0	bta-miR-29b	-0.48	-0.48	0.95	2009, 2011
TFEB	ENST00000230323.4	transcription factor EB	5	1	1	0	0	0	0	0	0	1	bta-miR-29b	-0.48	-0.48	0.93	2009, 2011
PGAP2	ENST00000396993.4	post-GPI attachment to proteins 2	595	1	1	0	0	0	0	0	0	0	bta-miR-29b	-0.48	-0.48	0.92	2009, 2011
ABCB6	ENST00000265316.3	ATP-binding cassette, sub-family B (MDR/TAP), member 6	599	1	1	0	0	0	0	0	0	0	bta-miR-29b	-0.48	-0.48	0.22	2009, 2011
HAS3	ENST00000306560.1	hyaluronan synthase 3	15	3	1	2	0	1	0	0	1	0	bta-miR-29b	-0.48	-0.48	0.91	2009, 2011
TBC1D7	ENST00000356436.4	TBC1 domain family, member 7	236	1	0	1	0	0	0	0	0	0	bta-miR-29b	-0.47	-0.48	0.81	2009, 2011
KIAA0355	ENST00000299505.6	KIAA0355	538	1	0	1	0	0	0	0	0	2	bta-miR-29b	-0.45	-0.48	0.88	2009, 2011
CCSAP	ENST00000366687.1	centriole, cilia and spindle-associated protein	1210	1	1	0	0	0	0	0	0	0	bta-miR-29b	-0.44	-0.48	0.54	2009, 2011
MBLAC2	ENST00000316610.6	metallo-beta-lactamase domain containing 2	498	1	0	1	0	1	0	0	1	0	bta-miR-29b	-0.42	-0.48	0.83	2009, 2011
ADAMTS20	ENST00000389420.3	ADAM metallopeptidase with thrombospondin type 1 motif, 20	22	1	0	1	0	1	0	1	0	0	bta-miR-29c	-0.41	-0.48	0.89
ANKRD13C	ENST00000370944.4	ankyrin repeat domain 13C	369	1	1	0	0	0	0	0	0	0	bta-miR-29b	-0.18	-0.48	0.95	2009, 2011
NANOS1	ENST00000425699.1	nanos homolog 1 (Drosophila)	158	1	0	1	0	1	0	0	1	1	bta-miR-29d-3p	-0.07	-0.48	0.88	2011
FAF2	ENST00000261942.6	Fas associated factor family member 2	1700	1	0	1	0	1	1	0	0	0	bta-miR-31	-0.38	-0.48	0.32
DDTL	ENST00000215770.5	D-dopachrome tautomerase-like	7	1	1	0	0	0	0	0	0	0	bta-miR-31	-0.35	-0.48	ORF
SEPHS1	ENST00000545675.1	selenophosphate synthetase 1	281	2	1	1	0	0	0	0	0	0	bta-miR-31	-0.2	-0.48	0.51	2009, 2011
JAZF1	ENST00000283928.5	JAZF zinc finger 1	869	1	1	0	0	0	0	0	0	0	bta-miR-31	-0.17	-0.48	0.52	2009, 2011
ABHD17B	ENST00000333421.6	abhydrolase domain containing 17B	104	1	1	0	0	0	0	0	0	0	bta-miR-145	-0.48	-0.48	0.75	2011
OTOR	ENST00000246081.2	otoraplin	5	1	1	0	0	0	0	0	0	1	bta-miR-145	-0.48	-0.48	0.22	2011
UBE2V1	ENST00000371657.5	ubiquitin-conjugating enzyme E2 variant 1	1621	2	1	0	1	0	0	0	0	0	bta-miR-145	-0.48	-0.48	0.58
BMP3	ENST00000282701.2	bone morphogenetic protein 3	36	1	1	0	0	3	1	1	1	1	bta-miR-145	-0.25	-0.48	0.8	2009, 2011
CAPZB	ENST00000375142.1	capping protein (actin filament) muscle Z-line, beta	545	1	1	0	0	0	0	0	0	0	bta-miR-145	-0.04	-0.48	0.94	2009, 2011
HMBOX1	ENST00000397358.3	homeobox containing 1	27	1	1	0	0	0	0	0	0	1	bta-miR-221	-0.48	-0.48	0.6	2011
DCAF12	ENST00000361264.4	DDB1 and CUL4 associated factor 12	2075	1	1	0	0	0	0	0	0	0	bta-miR-221	-0.48	-0.48	0.67	2009, 2011
IKZF3	ENST00000346872.3	IKAROS family zinc finger 3 (Aiolos)	7	1	1	0	0	3	1	0	2	2	bta-miR-222	-0.26	-0.48	0.37
CDH18	ENST00000382275.1	cadherin 18, type 2	5	1	1	0	0	0	0	0	0	0	bta-miR-139	-0.47	-0.47	< 0.1
BLOC1S5	ENST00000397457.2	biogenesis of lysosomal organelles complex-1, subunit 5, muted	187	1	0	1	0	3	1	1	1	0	bta-miR-139	-0.39	-0.47	0.24	2011
DENR	ENST00000280557.6	density-regulated protein	186	1	0	1	0	1	0	0	1	0	bta-miR-139	-0.33	-0.47	0.22	2009
NME7	ENST00000472647.1	NME/NM23 family member 7	8	1	1	0	0	0	0	0	0	0	bta-miR-139	-0.28	-0.47	< 0.1
ZNF585A	ENST00000356958.4	zinc finger protein 585A	77	2	0	2	0	2					bta-miR-2469	-0.47	-0.47	N/A
KIAA1024L	ENST00000564719.1	KIAA1024-like	5	2	1	0	1	0					bta-miR-2469	-0.47	-0.47	N/A
DLX1	ENST00000341900.6	distal-less homeobox 1	312	2	1	0	1	0					bta-miR-2469	-0.46	-0.47	N/A
TNFRSF10B	ENST00000276431.4	tumor necrosis factor receptor superfamily, member 10b	828	1	0	1	0	1					bta-miR-2469	-0.45	-0.47	N/A
BRMS1L	ENST00000216807.7	breast cancer metastasis-suppressor 1-like	230	3	0	1	2	3					bta-miR-2469	-0.44	-0.47	N/A
SMIM14	ENST00000295958.5	small integral membrane protein 14	601	1	1	0	0	0					bta-miR-2469	-0.41	-0.47	N/A
PEX12	ENST00000225873.4	peroxisomal biogenesis factor 12	23	1	1	0	0	1					bta-miR-2469	-0.37	-0.47	N/A
RPP14	ENST00000528153.1	Hydroxyacyl-thioester dehydratase type 2, mitochondrial	1344	2	1	0	1	0					bta-miR-2469	-0.18	-0.47	N/A
RBM12	ENST00000374114.3	RNA binding motif protein 12	431	1	1	0	0	1	0	1	0	0	bta-miR-486	-0.17	-0.47	N/A	2011
GABRB3	ENST00000311550.5	gamma-aminobutyric acid (GABA) A receptor, beta 3	267	1	1	0	0	0	0	0	0	0	bta-miR-486	-0.05	-0.47	N/A	2011
RP11-1055B8.7	ENST00000307745.7	BAH and coiled-coil domain-containing protein 1	247	1	0	1	0	1	0	1	0	0	bta-miR-486	-0.01	-0.47	N/A	2011
CRYL1	ENST00000298248.7	crystallin, lambda 1	158	2	0	2	0	0					bta-miR-2439-3p	-0.47	-0.47	N/A
C5orf24	ENST00000394976.3	chromosome 5 open reading frame 24	2668	2	1	1	0	0					bta-miR-2439-3p	-0.45	-0.47	N/A
CREBZF	ENST00000398294.2	CREB/ATF bZIP transcription factor	1115	3	0	2	1	3					bta-miR-2439-3p	-0.17	-0.47	N/A
ANKRD52	ENST00000267116.7	ankyrin repeat domain 52	2913	2	1	1	0	2	0	1	1	1	bta-miR-449c	-0.47	-0.47	0.97	2009, 2011
NUMBL	ENST00000252891.4	numb homolog (Drosophila)-like	323	1	1	0	0	0	0	0	0	0	bta-miR-34b	-0.47	-0.47	0.89	2009, 2011
E2F3	ENST00000346618.3	E2F transcription factor 3	91	1	1	0	0	0	0	0	0	0	bta-miR-34b	-0.47	-0.47	0.89	2009, 2011
METAP1	ENST00000296411.6	methionyl aminopeptidase 1	887	1	1	0	0	0	0	0	0	0	bta-miR-34b	-0.47	-0.47	0.89	2009, 2011
PAOX	ENST00000368539.4	polyamine oxidase (exo-N4-amino)	264	2	0	1	1	0	0	0	0	0	bta-miR-449c	-0.47	-0.47	ORF
ZCCHC17	ENST00000344147.5	zinc finger, CCHC domain containing 17	100	1	1	0	0	0	0	0	0	0	bta-miR-34a	-0.47	-0.47	0.87	2009, 2011
FOSL1	ENST00000448083.2	FOS-like antigen 1	276	1	1	0	0	0	0	0	0	0	bta-miR-34a	-0.47	-0.47	0.55	2009, 2011
MTA2	ENST00000278823.2	metastasis associated 1 family, member 2	1168	1	1	0	0	1	0	0	1	0	bta-miR-34b	-0.47	-0.47	0.88	2009, 2011
FAM117B	ENST00000392238.2	family with sequence similarity 117, member B	245	1	1	0	0	1	0	0	1	1	bta-miR-449b	-0.46	-0.47	0.66	2009, 2011
ITGB8	ENST00000222573.4	integrin, beta 8	17	1	0	0	1	1	0	0	1	1	bta-miR-34b	-0.43	-0.47	0.68	2011
CTDSPL	ENST00000443503.2	CTD (carboxy-terminal domain, RNA polymerase II, polypeptide A) small phosphatase-like	372	1	0	0	1	1	0	1	0	1	bta-miR-449b	-0.39	-0.47	0.64	2011
IRF2BP2	ENST00000366610.3	interferon regulatory factor 2 binding protein 2	8690	1	1	0	0	1	0	1	0	1	bta-miR-449b	-0.33	-0.47	0.87	2009, 2011
DNAJB1	ENST00000254322.2	DnaJ (Hsp40) homolog, subfamily B, member 1	29	1	1	0	0	0	0	0	0	2	bta-miR-449b	-0.03	-0.47	0.78	2009, 2011
FKRP	ENST00000318584.5	fukutin related protein	989	1	0	0	1	1	0	0	1	0	bta-miR-6519	-0.47	-0.47	0.65
LRRC58	ENST00000295628.3	leucine rich repeat containing 58	940	2	1	0	1	0	0	0	0	0	bta-miR-6519	-0.46	-0.47	0.74
PARD6B	ENST00000371610.2	par-6 family cell polarity regulator beta	277	2	0	0	2	0	0	0	0	0	bta-miR-503-5p	-0.45	-0.47	0.95
ZNF423	ENST00000561648.1	zinc finger protein 423	170	1	1	0	0	1	0	1	0	0	bta-miR-6519	-0.4	-0.47	0.35
BTRC	ENST00000370187.3	beta-transducin repeat containing E3 ubiquitin protein ligase	96	1	0	0	1	1	0	0	1	0	bta-miR-503-5p	-0.36	-0.47	0.88
SMURF1	ENST00000361368.2	SMAD specific E3 ubiquitin protein ligase 1	58	1	0	0	1	1	0	1	0	3	bta-miR-503-5p	-0.13	-0.47	0.86
NFE2L1	ENST00000585291.1	nuclear factor, erythroid 2-like 1	1605	1	0	0	1	1	0	0	1	2	bta-miR-503-5p	-0.03	-0.47	0.86
PIRT	ENST00000580256.2	phosphoinositide-interacting regulator of transient receptor potential channels	5	1	1	0	0	0	0	0	0	0	bta-miR-206	-0.47	-0.47	0.88	2011
RUNDC3B	ENST00000338056.3	RUN domain containing 3B	41	1	1	0	0	1	0	1	0	0	bta-miR-1	-0.47	-0.47	0.3	2011
SPRED1	ENST00000299084.4	sprouty-related, EVH1 domain containing 1	547	1	1	0	0	1	0	1	0	0	bta-miR-206	-0.46	-0.47	0.92	2011
TMEM68	ENST00000523073.1	transmembrane protein 68	77	1	0	1	0	0	0	0	0	1	bta-miR-1	-0.44	-0.47	0.58
ZFP36L2	ENST00000282388.3	ZFP36 ring finger protein-like 2	317	2	0	0	2	2	0	0	2	0	bta-miR-206	-0.33	-0.47	0.9	2011
EIF4E3	ENST00000425534.3	eukaryotic translation initiation factor 4E family member 3	475	1	0	1	0	1	1	0	0	3	bta-miR-1	-0.33	-0.47	0.82	2011
CXCR4	ENST00000409817.1	chemokine (C-X-C motif) receptor 4	14	1	1	0	0	1	0	0	1	0	bta-miR-1	-0.32	-0.47	0.13
UHMK1	ENST00000538489.1	U2AF homology motif (UHM) kinase 1	48	2	0	2	0	0	0	0	0	1	bta-miR-1	-0.09	-0.47	0.9	2011
SV2A	ENST00000369146.3	synaptic vesicle glycoprotein 2A	10	1	1	0	0	0	0	0	0	1	bta-miR-133a	-0.47	-0.47	0.83	2011
ZNF280C	ENST00000370978.4	zinc finger protein 280C	138	1	1	0	0	0	0	0	0	1	bta-miR-133a	-0.47	-0.47	0.9	2011
HS2ST1	ENST00000370550.5	heparan sulfate 2-O-sulfotransferase 1	787	1	1	0	0	0	0	0	0	1	bta-miR-133a	-0.46	-0.47	0.9	2011
SNX30	ENST00000374232.3	sorting nexin family member 30	33	1	0	1	0	0	0	0	0	0	bta-miR-133a	-0.39	-0.47	0.92	2011
ARL3	ENST00000260746.5	ADP-ribosylation factor-like 3	1387	1	0	0	1	1	0	1	0	0	bta-miR-133a	-0.32	-0.47	0.86	2011
TTPAL	ENST00000262605.4	tocopherol (alpha) transfer protein-like	265	1	0	0	1	1	0	1	0	0	bta-miR-133a	-0.26	-0.47	0.88	2011
JAZF1	ENST00000283928.5	JAZF zinc finger 1	869	1	0	1	0	1	0	0	1	0	bta-miR-133a	-0.17	-0.47	0.72	2011
MCL1	ENST00000369026.2	myeloid cell leukemia sequence 1 (BCL2-related)	374	1	0	1	0	1	0	0	1	0	bta-miR-133a	-0.13	-0.47	0.87	2011
UBTD2	ENST00000393792.2	ubiquitin domain containing 2	297	1	0	1	0	0	0	0	0	1	bta-miR-133a	-0.06	-0.47	0.65	2011
ORAOV1	ENST00000279147.4	oral cancer overexpressed 1	78	1	0	0	1	3					bta-miR-542-5p	-0.47	-0.47	N/A
CXXC1	ENST00000412036.2	CXXC finger protein 1	263	2	0	0	2	0					bta-miR-542-5p	-0.47	-0.47	N/A
DLGAP2	ENST00000421627.2	discs, large (Drosophila) homolog-associated protein 2	5	1	0	1	0	2					bta-miR-542-5p	-0.47	-0.47	N/A
TBR1	ENST00000389554.3	T-box, brain, 1	5	1	1	0	0	0					bta-miR-542-5p	-0.47	-0.47	N/A
DOLPP1	ENST00000540102.1	dolichyldiphosphatase 1	963	1	0	1	0	1					bta-miR-542-5p	-0.47	-0.47	N/A
CDK18	ENST00000360066.2	cyclin-dependent kinase 18	262	1	1	0	0	0					bta-miR-542-5p	-0.46	-0.47	N/A
NAA40	ENST00000377793.4	N(alpha)-acetyltransferase 40, NatD catalytic subunit	217	1	0	0	1	3					bta-miR-542-5p	-0.37	-0.47	N/A
IGF2	ENST00000381395.1	insulin-like growth factor 2 (somatomedin A)	1371	1	0	0	1	2					bta-miR-542-5p	-0.35	-0.47	N/A
NOP10	ENST00000328848.4	NOP10 ribonucleoprotein	14	1	0	1	0	0					bta-miR-542-5p	-0.32	-0.47	N/A
THBS2	ENST00000366787.3	thrombospondin 2	372	1	0	0	1	2					bta-miR-542-5p	-0.24	-0.47	N/A
TFDP2	ENST00000499676.2	transcription factor Dp-2 (E2F dimerization partner 2)	128	2	0	1	1	1					bta-miR-542-5p	-0.15	-0.47	N/A
NHS	ENST00000380060.3	Nance-Horan syndrome (congenital cataracts and dental anomalies)	72	1	1	0	0	1	0	1	0	0	bta-miR-128	-0.47	-0.47	0.81	2009, 2011
PAIP2B	ENST00000244221.8	poly(A) binding protein interacting protein 2B	42	1	1	0	0	0	0	0	0	1	bta-miR-128	-0.47	-0.47	0.52	2009, 2011
MTDH	ENST00000336273.3	metadherin	5192	2	0	1	1	0	0	0	0	0	bta-miR-128	-0.47	-0.47	0.98	2009, 2011
SOCS5	ENST00000306503.5	suppressor of cytokine signaling 5	72	2	0	2	0	0	0	0	0	1	bta-miR-128	-0.15	-0.47	0.93
MBOAT2	ENST00000305997.3	membrane bound O-acyltransferase domain containing 2	1145	3	2	1	0	0	0	0	0	1	bta-miR-128	-0.13	-0.47	0.97
BDP1	ENST00000380675.2	B double prime 1, subunit of RNA polymerase III transcription initiation factor IIIB	12	2	1	0	1	2					bta-miR-660	-0.47	-0.47	N/A
RBMXL1	ENST00000321792.5	RNA binding motif protein, X-linked-like 1	46	1	0	0	1	1					bta-miR-660	-0.42	-0.47	N/A
RPL37A	ENST00000491306.1	ribosomal protein L37a	5920	1	0	1	0	0					bta-miR-660	-0.36	-0.47	N/A
IFIT5	ENST00000371795.4	interferon-induced protein with tetratricopeptide repeats 5	160	1	1	0	0	0					bta-miR-660	-0.31	-0.47	N/A
RAB40A	ENST00000372633.1	RAB40A, member RAS oncogene family	7	1	0	1	0	0					bta-miR-660	-0.09	-0.47	N/A
NICN1	ENST00000273598.3	nicolin 1	244	2	1	1	0	0					bta-miR-378b	-0.42	-0.47	N/A
ST3GAL6	ENST00000265261.6	ST3 beta-galactoside alpha-2,3-sialyltransferase 6	150	2	0	1	1	0					bta-miR-378b	-0.3	-0.47	N/A
UMPS	ENST00000232607.2	uridine monophosphate synthetase	374	1	0	1	0	2	0	2	0	0	bta-miR-378	-0.08	-0.47	N/A
GPR63	ENST00000229955.3	G protein-coupled receptor 63	5	2	1	0	1	0	0	0	0	0	bta-miR-30e-5p	-0.47	-0.47	0.96
GNPDA1	ENST00000311337.6	glucosamine-6-phosphate deaminase 1	1130	1	1	0	0	0	0	0	0	0	bta-miR-30e-5p	-0.46	-0.47	0.86	2009, 2011
NFIB	ENST00000397575.3	nuclear factor I/B	1149	4	0	2	2	0	0	0	0	0	bta-miR-30e-5p	-0.45	-0.47	> 0.99	2009, 2011
SOX9	ENST00000245479.2	SRY (sex determining region Y)-box 9	2595	1	1	0	0	0	0	0	0	0	bta-miR-30b-5p	-0.4	-0.47	0.43	2009, 2011
ZNF200	ENST00000396868.3	zinc finger protein 200	269	1	0	1	0	2	1	1	0	0	bta-miR-30e-5p	-0.38	-0.47	0.58	2011
PPTC7	ENST00000354300.3	PTC7 protein phosphatase homolog (S. cerevisiae)	817	1	1	0	0	0	0	0	0	2	bta-miR-30e-5p	-0.32	-0.47	0.95	2009, 2011
KPNA3	ENST00000261667.3	karyopherin alpha 3 (importin alpha 4)	104	2	0	2	0	0	0	0	0	2	bta-miR-30b-5p	-0.31	-0.47	0.88	2009, 2011
PDE7A	ENST00000401827.3	phosphodiesterase 7A	84	2	2	0	0	0	0	0	0	0	bta-miR-30e-5p	-0.3	-0.47	> 0.99	2011
PDSS1	ENST00000376215.5	prenyl (decaprenyl) diphosphate synthase, subunit 1	41	1	1	0	0	0	0	0	0	0	bta-miR-30b-5p	-0.29	-0.47	0.85	2009, 2011
POLR3G	ENST00000504930.1	polymerase (RNA) III (DNA directed) polypeptide G (32kD)	67	2	1	0	1	0	0	0	0	1	bta-miR-30e-5p	-0.21	-0.47	0.87	2009, 2011
HNRNPA3	ENST00000411529.2	heterogeneous nuclear ribonucleoprotein A3	329	1	1	0	0	2	1	0	1	0	bta-miR-30b-5p	-0.12	-0.47	0.27	2009, 2011
LEPRE1	ENST00000236040.4	leucine proline-enriched proteoglycan (leprecan) 1	4638	1	1	0	0	0	0	0	0	0	bta-miR-9-5p	-0.47	-0.47	0.58	2011
MYH1	ENST00000226207.5	myosin, heavy chain 1, skeletal muscle, adult	5	1	1	0	0	0	0	0	0	0	bta-miR-9-5p	-0.47	-0.47	< 0.1
LDLRAP1	ENST00000374338.4	low density lipoprotein receptor adaptor protein 1	111	3	1	2	0	0	0	0	0	1	bta-miR-9-5p	-0.47	-0.47	> 0.99	2011
FAM19A5	ENST00000358295.5	family with sequence similarity 19 (chemokine (C-C motif)-like), member A5	14	1	1	0	0	0	0	0	0	1	bta-miR-9-5p	-0.47	-0.47	0.95	2011
TAL2	ENST00000334077.3	T-cell acute lymphocytic leukemia 2	21	1	1	0	0	0	0	0	0	0	bta-miR-9-5p	-0.34	-0.47	0.96
RBFOX2	ENST00000449924.2	RNA binding protein, fox-1 homolog (C. elegans) 2	262	2	0	1	1	1	0	0	1	2	bta-miR-9-5p	-0.24	-0.47	0.93	2011
NAV3	ENST00000228327.6	neuron navigator 3	277	4	1	2	1	0	0	0	0	0	bta-miR-29b	-0.47	-0.47	> 0.99	2009, 2011
C7orf73	ENST00000507606.1	chromosome 7 open reading frame 73	847	1	0	1	0	0	0	0	0	0	bta-miR-29b	-0.47	-0.47	0.88
MYCN	ENST00000281043.3	v-myc avian myelocytomatosis viral oncogene neuroblastoma derived homolog	73	1	0	1	0	0	0	0	0	0	bta-miR-29b	-0.47	-0.47	0.86	2009, 2011
BTG2	ENST00000290551.4	BTG family, member 2	758	2	0	1	1	0	0	0	0	0	bta-miR-29b	-0.47	-0.47	0.93	2009, 2011
MBTD1	ENST00000586178.1	mbt domain containing 1	113	1	1	0	0	0	0	0	0	0	bta-miR-29b	-0.47	-0.47	0.92	2009, 2011
DNMT3B	ENST00000328111.2	DNA (cytosine-5-)-methyltransferase 3 beta	259	1	1	0	0	0	0	0	0	1	bta-miR-29b	-0.47	-0.47	0.76	2011
C7orf60	ENST00000297145.4	chromosome 7 open reading frame 60	39	1	1	0	0	0	0	0	0	1	bta-miR-29b	-0.23	-0.47	0.79	2009, 2011
RASA1	ENST00000456692.2	RAS p21 protein activator (GTPase activating protein) 1	1700	1	1	0	0	0	0	0	0	0	bta-miR-31	-0.47	-0.47	0.59	2009, 2011
MSN	ENST00000360270.5	moesin	5947	1	1	0	0	1	0	1	0	0	bta-miR-31	-0.47	-0.47	0.34	2009, 2011
EDNRB	ENST00000377211.4	endothelin receptor type B	5	1	1	0	0	1	0	1	0	0	bta-miR-31	-0.47	-0.47	0.45
FAM60A	ENST00000539409.1	family with sequence similarity 60, member A	58	1	1	0	0	0	0	0	0	1	bta-miR-31	-0.47	-0.47	0.19	2009, 2011
SEMA6D	ENST00000355997.3	sema domain, transmembrane domain (TM), and cytoplasmic domain, (semaphorin) 6D	179	2	1	0	1	0	0	0	0	2	bta-miR-31	-0.45	-0.47	0.46	2011
SOX11	ENST00000322002.3	SRY (sex determining region Y)-box 11	1100	2	1	0	1	0	0	0	0	1	bta-miR-31	-0.31	-0.47	0.43	2011
LPXN	ENST00000395074.2	leupaxin	1533	1	1	0	0	0	0	0	0	0	bta-miR-31	0	-0.47	0.19
ERGIC2	ENST00000360150.4	ERGIC and golgi 2	451	1	1	0	0	0	0	0	0	2	bta-miR-194	-0.45	-0.47	0.55	2011
NUDT4	ENST00000337179.5	nudix (nucleoside diphosphate linked moiety X)-type motif 4	41	2	2	0	0	0	0	0	0	1	bta-miR-194	-0.45	-0.47	0.55	2011
DCUN1D5	ENST00000260247.5	DCN1, defective in cullin neddylation 1, domain containing 5	1486	1	0	0	1	2	0	0	2	3	bta-miR-194	-0.3	-0.47	0.55	2011
RNF11	ENST00000242719.3	ring finger protein 11	5881	2	0	0	2	0	0	0	0	1	bta-miR-194	-0.17	-0.47	0.79
CASZ1	ENST00000377022.3	castor zinc finger 1	5	1	1	0	0	1	0	1	0	0	bta-miR-145	-0.47	-0.47	0.93	2009, 2011
EFNA1	ENST00000368407.3	ephrin-A1	423	1	0	1	0	2	1	0	1	0	bta-miR-145	-0.47	-0.47	0.59	2009, 2011
C21orf59	ENST00000382549.4	chromosome 21 open reading frame 59	288	1	1	0	0	1	1	0	0	1	bta-miR-145	-0.47	-0.47	< 0.1
AKAP9	ENST00000356239.3	A kinase (PRKA) anchor protein 9	514	1	1	0	0	0	0	0	0	0	bta-miR-145	-0.47	-0.47	0.24
PDCD4	ENST00000280154.7	programmed cell death 4 (neoplastic transformation inhibitor)	612	1	1	0	0	0	0	0	0	0	bta-miR-145	-0.19	-0.47	0.93	2009, 2011
GPBP1	ENST00000424459.3	GC-rich promoter binding protein 1	732	2	0	2	0	0	0	0	0	2	bta-miR-145	-0.13	-0.47	0.96	2011
FAM214A	ENST00000261844.7	family with sequence similarity 214, member A	62	1	1	0	0	0	0	0	0	0	bta-miR-222	-0.47	-0.47	0.65	2009, 2011
PPP3R1	ENST00000234310.3	protein phosphatase 3, regulatory subunit B, alpha	117	2	0	1	1	0	0	0	0	0	bta-miR-222	-0.47	-0.47	0.53	2009, 2011
DCUN1D1	ENST00000292782.4	DCN1, defective in cullin neddylation 1, domain containing 1	267	1	1	0	0	0	0	0	0	0	bta-miR-222	-0.45	-0.47	0.68	2009, 2011
ADAM22	ENST00000398204.4	ADAM metallopeptidase domain 22	115	1	1	0	0	1	1	0	0	0	bta-miR-221	-0.27	-0.47	< 0.1
TCF12	ENST00000267811.5	transcription factor 12	101	1	1	0	0	0	0	0	0	2	bta-miR-222	-0.13	-0.47	0.67	2009, 2011
CPPED1	ENST00000381774.4	calcineurin-like phosphoesterase domain containing 1	511	1	1	0	0	1	0	0	1	0	bta-miR-221	-0.04	-0.47	0.17	2009, 2011
GDF10	ENST00000224605.2	growth differentiation factor 10	20	1	1	0	0	0	0	0	0	0	bta-miR-139	-0.46	-0.46	< 0.1	2011
SSX2IP	ENST00000342203.3	synovial sarcoma, X breakpoint 2 interacting protein	197	1	1	0	0	1	0	1	0	1	bta-miR-139	-0.34	-0.46	0.37	2009, 2011
C19orf12	ENST00000592153.1	chromosome 19 open reading frame 12	242	1	1	0	0	1					bta-miR-2469	-0.41	-0.46	N/A
FSD1L	ENST00000374710.3	fibronectin type III and SPRY domain containing 1-like	16	6	1	4	1	2					bta-miR-2469	-0.4	-0.46	N/A
SERP1	ENST00000239944.2	stress-associated endoplasmic reticulum protein 1	3242	2	1	1	0	0					bta-miR-2469	-0.38	-0.46	N/A
SEC62	ENST00000337002.4	SEC62 homolog (S. cerevisiae)	746	2	1	0	1	0					bta-miR-2469	-0.36	-0.46	N/A
METTL20	ENST00000357721.3	methyltransferase like 20	47	3	1	0	2	1					bta-miR-2469	-0.31	-0.46	N/A
CCT6A	ENST00000275603.4	chaperonin containing TCP1, subunit 6A (zeta 1)	1983	2	0	2	0	0					bta-miR-2469	-0.3	-0.46	N/A
FBXO28	ENST00000424254.2	F-box protein 28	461	2	0	2	0	3					bta-miR-2469	-0.29	-0.46	N/A
OPA1	ENST00000392438.3	optic atrophy 1 (autosomal dominant)	962	3	1	0	2	1					bta-miR-2469	-0.27	-0.46	N/A
TINAGL1	ENST00000457433.2	tubulointerstitial nephritis antigen-like 1	48	1	1	0	0	0					bta-miR-2439-3p	-0.46	-0.46	N/A
LRP11	ENST00000239367.2	low density lipoprotein receptor-related protein 11	3235	2	1	1	0	0					bta-miR-2439-3p	-0.46	-0.46	N/A
ZDHHC21	ENST00000380916.4	zinc finger, DHHC-type containing 21	196	4	2	2	0	1					bta-miR-2439-3p	-0.33	-0.46	N/A
C18orf32	ENST00000579820.1	chromosome 18 open reading frame 32	733	1	0	1	0	1					bta-miR-2439-3p	-0.27	-0.46	N/A
AIDA	ENST00000340020.6	axin interactor, dorsalization associated	48	2	1	1	0	1					bta-miR-2439-3p	-0.26	-0.46	N/A
TRIM44	ENST00000299413.5	tripartite motif containing 44	4203	2	0	1	1	7					bta-miR-2439-3p	-0.24	-0.46	N/A
GABRA2	ENST00000507460.1	gamma-aminobutyric acid (GABA) A receptor, alpha 2	10	3	0	1	2	2					bta-miR-2439-3p	-0.22	-0.46	N/A
CCT4	ENST00000394440.3	chaperonin containing TCP1, subunit 4 (delta)	153	3	0	1	2	0					bta-miR-2439-3p	-0.16	-0.46	N/A
DLL1	ENST00000366756.3	delta-like 1 (Drosophila)	85	1	0	1	0	0	0	0	0	0	bta-miR-449a	-0.46	-0.46	0.65	2011
LINC00998	ENST00000397764.3	long intergenic non-protein coding RNA 998	506	1	0	1	0	0	0	0	0	0	bta-miR-34b	-0.46	-0.46	0.49
SHOX	ENST00000381578.1	short stature homeobox	5	1	1	0	0	0	0	0	0	0	bta-miR-34b	-0.46	-0.46	0.89	2009, 2011
CD82	ENST00000227155.4	CD82 molecule	1117	1	1	0	0	0	0	0	0	0	bta-miR-34b	-0.46	-0.46	0.17
SIGMAR1	ENST00000378892.1	sigma non-opioid intracellular receptor 1	591	1	0	1	0	0	0	0	0	1	bta-miR-34a	-0.46	-0.46	0.5	2011
ING5	ENST00000313552.6	inhibitor of growth family, member 5	529	1	0	1	0	1	0	1	0	1	bta-miR-34a	-0.46	-0.46	0.62	2009, 2011
CERS6	ENST00000305747.6	ceramide synthase 6	1932	1	1	0	0	0	0	0	0	1	bta-miR-449c	-0.46	-0.46	0.89	2009, 2011
TBL1XR1	ENST00000430069.1	transducin (beta)-like 1 X-linked receptor 1	334	1	1	0	0	1	0	0	1	0	bta-miR-449b	-0.1	-0.46	0.84	2009, 2011
ZNF593	ENST00000270812.5	zinc finger protein 593	3221	1	0	1	0	1	0	1	0	0	bta-miR-34a	0	-0.46	0.6
NEK10	ENST00000295720.6	NIMA-related kinase 10	66	1	0	0	1	1	0	0	1	1	bta-miR-6519	-0.23	-0.46	0.61
GDI1	ENST00000447750.2	GDP dissociation inhibitor 1	21	1	0	1	0	1	0	1	0	0	bta-miR-206	-0.46	-0.46	0.32	2011
ADPGK	ENST00000311669.8	ADP-dependent glucokinase	1938	1	1	0	0	0	0	0	0	0	bta-miR-1	-0.46	-0.46	0.92	2011
NEDD9	ENST00000379446.5	neural precursor cell expressed, developmentally down-regulated 9	1164	1	1	0	0	2	0	0	2	0	bta-miR-1	-0.46	-0.46	0.8	2011
EPB41L2	ENST00000531410.1	erythrocyte membrane protein band 4.1-like 2	353	1	0	0	1	1	0	0	1	1	bta-miR-1	-0.46	-0.46	0.71
SFRP1	ENST00000220772.3	secreted frizzled-related protein 1	148	1	1	0	0	1	0	0	1	0	bta-miR-1	-0.08	-0.46	0.87	2011
ELOVL6	ENST00000394607.3	ELOVL fatty acid elongase 6	901	1	1	0	0	1	0	1	0	1	bta-miR-1	-0.01	-0.46	0.86
CDIP1	ENST00000564828.1	cell death-inducing p53 target 1	1857	1	1	0	0	0	0	0	0	0	bta-miR-133a	-0.46	-0.46	0.38	2011
SF3B4	ENST00000271628.8	splicing factor 3b, subunit 4, 49kDa	8	1	0	1	0	0	0	0	0	0	bta-miR-133a	-0.46	-0.46	0.67	2011
HLTF	ENST00000465259.1	helicase-like transcription factor	127	1	0	0	1	2	0	1	1	0	bta-miR-133a	-0.46	-0.46	0.61	2011
CRK	ENST00000398970.5	v-crk avian sarcoma virus CT10 oncogene homolog	1841	1	0	1	0	1	0	0	1	1	bta-miR-133a	-0.45	-0.46	0.84	2011
VAMP2	ENST00000316509.6	vesicle-associated membrane protein 2 (synaptobrevin 2)	1840	1	0	1	0	0	0	0	0	1	bta-miR-133a	-0.45	-0.46	0.66	2011
KCTD20	ENST00000373731.2	potassium channel tetramerization domain containing 20	88	1	1	0	0	0	0	0	0	0	bta-miR-133a	-0.34	-0.46	0.9	2011
NIPA2	ENST00000337451.3	non imprinted in Prader-Willi/Angelman syndrome 2	1288	1	0	1	0	0	0	0	0	0	bta-miR-133a	-0.26	-0.46	0.91	2011
SETD6	ENST00000394266.4	SET domain containing 6	121	1	0	1	0	0	0	0	0	0	bta-miR-133a	-0.16	-0.46	0.95	2011
MED8	ENST00000372457.4	mediator complex subunit 8	745	1	1	0	0	0	0	0	0	0	bta-miR-133a	-0.11	-0.46	< 0.1
CCNDBP1	ENST00000300213.4	cyclin D-type binding-protein 1	1136	1	1	0	0	0	0	0	0	0	bta-miR-133a	0	-0.46	< 0.1
TMEM189-UBE2V1	ENST00000341698.2	TMEM189-UBE2V1 readthrough	1621	1	1	0	0	0					bta-miR-542-5p	-0.46	-0.46	N/A
PER2	ENST00000254658.3	period circadian clock 2	106	2	0	0	2	1					bta-miR-542-5p	-0.46	-0.46	N/A
TMEM189	ENST00000557021.1	transmembrane protein 189	1621	1	1	0	0	0					bta-miR-542-5p	-0.46	-0.46	N/A
MDGA1	ENST00000297153.7	MAM domain containing glycosylphosphatidylinositol anchor 1	240	1	1	0	0	1					bta-miR-542-5p	-0.45	-0.46	N/A
PLXNC1	ENST00000258526.4	plexin C1	47	1	0	1	0	2	0	1	1	2	bta-miR-128	-0.46	-0.46	0.42
TCEANC2	ENST00000234827.1	transcription elongation factor A (SII) N-terminal and central domain containing 2	78	1	1	0	0	1	0	1	0	0	bta-miR-128	-0.42	-0.46	0.64	2009, 2011
SRPK2	ENST00000393651.3	SRSF protein kinase 2	381	1	1	0	0	1	1	0	0	1	bta-miR-128	-0.41	-0.46	0.64	2009, 2011
FBXO33	ENST00000298097.7	F-box protein 33	306	1	1	0	0	2	0	2	0	0	bta-miR-128	-0.41	-0.46	0.82	2009, 2011
UBE2W	ENST00000517608.1	ubiquitin-conjugating enzyme E2W (putative)	102	1	1	0	0	2	0	1	1	4	bta-miR-128	-0.38	-0.46	0.92	2009, 2011
GAB1	ENST00000262995.4	GRB2-associated binding protein 1	26	2	0	0	2	2	1	0	1	0	bta-miR-128	-0.28	-0.46	0.95	2011
MDFI	ENST00000373050.4	MyoD family inhibitor	14	1	1	0	0	0	0	0	0	0	bta-miR-128	-0.28	-0.46	0.86	2009, 2011
DFFA	ENST00000377036.2	DNA fragmentation factor, 45kDa, alpha polypeptide	743	1	1	0	0	0	0	0	0	0	bta-miR-128	-0.18	-0.46	0.74
ACVR2A	ENST00000241416.7	activin A receptor, type IIA	109	2	1	1	0	0	0	0	0	1	bta-miR-128	-0.07	-0.46	0.64	2009, 2011
SAR1A	ENST00000373242.2	SAR1 homolog A (S. cerevisiae)	253	1	0	1	0	3	0	1	2	2	bta-miR-128	-0.06	-0.46	0.79	2009, 2011
GABRA2	ENST00000507460.1	gamma-aminobutyric acid (GABA) A receptor, alpha 2	10	2	0	2	0	0					bta-miR-660	-0.37	-0.46	N/A
AKIRIN2	ENST00000257787.5	akirin 2	477	2	0	1	1	0					bta-miR-660	-0.08	-0.46	N/A
FAM24B	ENST00000368898.3	family with sequence similarity 24, member B	23	1	0	1	0	0					bta-miR-378b	-0.46	-0.46	N/A
SLC35A5	ENST00000492406.1	solute carrier family 35, member A5	168	1	1	0	0	0					bta-miR-378b	-0.46	-0.46	N/A
FAM24A	ENST00000368894.1	family with sequence similarity 24, member A	5	1	0	1	0	0					bta-miR-378b	-0.46	-0.46	N/A
ACRC	ENST00000373696.3	acidic repeat containing	13	1	1	0	0	0					bta-miR-378b	-0.46	-0.46	N/A
GALNT12	ENST00000375011.3	UDP-N-acetyl-alpha-D-galactosamine:polypeptide N-acetylgalactosaminyltransferase 12 (GalNAc-T12)	73	1	1	0	0	0					bta-miR-378b	-0.35	-0.46	N/A
PPDPF	ENST00000370179.3	pancreatic progenitor cell differentiation and proliferation factor	17979	2	0	2	0	0					bta-miR-378b	-0.32	-0.46	N/A
DCUN1D3	ENST00000324344.4	DCN1, defective in cullin neddylation 1, domain containing 3	53	4	0	3	1	0					bta-miR-378b	-0.25	-0.46	N/A
NEK6	ENST00000373603.1	NIMA-related kinase 6	3449	1	1	0	0	1					bta-miR-378b	-0.15	-0.46	N/A
TSPAN17	ENST00000405525.2	tetraspanin 17	849	1	1	0	0	0	0	0	0	0	bta-miR-378	-0.46	-0.46	N/A	2011
TRIM55	ENST00000315962.4	tripartite motif containing 55	5	1	1	0	0	0	0	0	0	0	bta-miR-378	-0.46	-0.46	N/A
RFX5	ENST00000290524.4	regulatory factor X, 5 (influences HLA class II expression)	360	1	1	0	0	0	0	0	0	1	bta-miR-378	-0.26	-0.46	N/A	2011
PTGER3	ENST00000370924.4	prostaglandin E receptor 3 (subtype EP3)	14	1	1	0	0	1	0	1	0	1	bta-miR-30e-5p	-0.46	-0.46	0.19
RP11-497E19.2	ENST00000553678.1	Uncharacterized protein	5	1	1	0	0	0	0	0	0	0	bta-miR-30b-5p	-0.46	-0.46	< 0.1
FAM49A	ENST00000381323.3	family with sequence similarity 49, member A	38	1	1	0	0	0	0	0	0	0	bta-miR-30b-5p	-0.46	-0.46	0.95	2009, 2011
BECN1	ENST00000438274.3	beclin 1, autophagy related	2879	1	1	0	0	0	0	0	0	0	bta-miR-30e-5p	-0.46	-0.46	0.92	2009, 2011
P4HA3	ENST00000331597.4	prolyl 4-hydroxylase, alpha polypeptide III	5	1	1	0	0	0	0	0	0	0	bta-miR-30e-5p	-0.46	-0.46	0.34	2009, 2011
GALNT7	ENST00000265000.4	UDP-N-acetyl-alpha-D-galactosamine:polypeptide N-acetylgalactosaminyltransferase 7 (GalNAc-T7)	953	2	2	0	0	0	0	0	0	0	bta-miR-30b-5p	-0.46	-0.46	0.99	2009, 2011
VAT1L	ENST00000302536.2	vesicle amine transport 1-like	123	1	1	0	0	0	0	0	0	0	bta-miR-30e-5p	-0.46	-0.46	0.95	2009, 2011
REV1	ENST00000393445.3	REV1, polymerase (DNA directed)	1210	1	1	0	0	0	0	0	0	0	bta-miR-30b-5p	-0.46	-0.46	0.95	2009, 2011
MIER3	ENST00000381226.3	mesoderm induction early response 1, family member 3	112	4	1	1	2	1	0	0	1	1	bta-miR-30c	-0.44	-0.46	> 0.99	2009, 2011
P4HA1	ENST00000307116.2	prolyl 4-hydroxylase, alpha polypeptide I	38	1	0	0	1	2	0	2	0	0	bta-miR-30e-5p	-0.42	-0.46	0.78	2009, 2011
PGM3	ENST00000513973.1	phosphoglucomutase 3	707	1	1	0	0	1	0	1	0	0	bta-miR-30c	-0.42	-0.46	0.74	2009, 2011
TMEM87A	ENST00000389834.4	transmembrane protein 87A	52	1	1	0	0	0	0	0	0	0	bta-miR-30b-5p	-0.41	-0.46	0.76	2009, 2011
FOXB1	ENST00000396057.4	forkhead box B1	31	2	1	1	0	1	0	1	0	0	bta-miR-30b-5p	-0.38	-0.46	0.98
SKIL	ENST00000458537.3	SKI-like oncogene	210	1	0	0	1	1	0	1	0	1	bta-miR-30e-5p	-0.35	-0.46	0.78
GJC2	ENST00000366714.2	gap junction protein, gamma 2, 47kDa	10	1	1	0	0	0	0	0	0	0	bta-miR-30b-5p	-0.21	-0.46	0.44	2009, 2011
ANK2	ENST00000357077.4	ankyrin 2, neuronal	133	1	1	0	0	0	0	0	0	0	bta-miR-9-5p	-0.46	-0.46	0.91	2011
PCGF6	ENST00000337211.4	polycomb group ring finger 6	5	1	1	0	0	0	0	0	0	0	bta-miR-9-5p	-0.46	-0.46	0.92	2011
POU2F3	ENST00000260264.4	POU class 2 homeobox 3	5	1	0	1	0	1	0	1	0	0	bta-miR-9-5p	-0.46	-0.46	0.76	2011
FGF10	ENST00000264664.4	fibroblast growth factor 10	5	2	0	2	0	0	0	0	0	1	bta-miR-9-5p	-0.45	-0.46	0.9
SGMS2	ENST00000394684.4	sphingomyelin synthase 2	111	3	0	1	2	0	0	0	0	1	bta-miR-9-5p	-0.44	-0.46	> 0.99	2011
SIX5	ENST00000560168.1	SIX homeobox 5	47	1	1	0	0	1	0	0	1	0	bta-miR-9-5p	-0.34	-0.46	0.82	2011
SYAP1	ENST00000380155.3	synapse associated protein 1	2689	1	1	0	0	0	0	0	0	1	bta-miR-9-5p	-0.3	-0.46	0.96	2011
TMEM33	ENST00000504986.1	transmembrane protein 33	1470	1	0	1	0	2	0	0	2	1	bta-miR-9-5p	-0.16	-0.46	0.66	2011
CCNJ	ENST00000265992.5	cyclin J	5	1	1	0	0	0	0	0	0	0	bta-miR-29b	-0.46	-0.46	0.74	2009, 2011
BAK1	ENST00000442998.2	BCL2-antagonist/killer 1	15	1	1	0	0	0	0	0	0	3	bta-miR-29b	-0.46	-0.46	0.95	2009, 2011
KLHL28	ENST00000396128.4	kelch-like family member 28	9	1	1	0	0	0	0	0	0	0	bta-miR-29b	-0.46	-0.46	0.95	2011
NPAS3	ENST00000346562.2	neuronal PAS domain protein 3	9	1	1	0	0	0	0	0	0	1	bta-miR-29b	-0.46	-0.46	0.92	2011
ZNF366	ENST00000318442.5	zinc finger protein 366	5	1	0	1	0	0	0	0	0	2	bta-miR-29b	-0.45	-0.46	0.87
ZFX	ENST00000539115.1	zinc finger protein, X-linked	583	1	0	1	0	1	0	0	1	1	bta-miR-29b	-0.45	-0.46	0.88	2011
R3HDM4	ENST00000361574.5	R3H domain containing 4	123	1	0	1	0	0	0	0	0	0	bta-miR-29b	-0.45	-0.46	0.87
N4BP2L1	ENST00000380139.4	NEDD4 binding protein 2-like 1	92	1	0	1	0	0	0	0	0	0	bta-miR-29b	-0.43	-0.46	0.87	2009, 2011
TMC5	ENST00000381414.4	transmembrane channel-like 5	6	1	1	0	0	0	0	0	0	1	bta-miR-29b	-0.4	-0.46	0.75	2009, 2011
CCDC117	ENST00000249064.4	coiled-coil domain containing 117	211	2	0	2	0	0	0	0	0	0	bta-miR-29b	-0.38	-0.46	0.92	2009, 2011
NARF	ENST00000309794.11	nuclear prelamin A recognition factor	610	1	1	0	0	0	0	0	0	0	bta-miR-29b	-0.35	-0.46	0.88
SOX12	ENST00000342665.2	SRY (sex determining region Y)-box 12	6341	1	0	1	0	1	0	1	0	2	bta-miR-29b	-0.25	-0.46	0.87	2009, 2011
TBCEL	ENST00000422003.2	tubulin folding cofactor E-like	89	1	0	1	0	1	0	0	1	2	bta-miR-29b	-0.2	-0.46	0.7
PHF21B	ENST00000403565.1	PHD finger protein 21B	8	1	1	0	0	1	0	1	0	0	bta-miR-31	-0.46	-0.46	0.45	2009, 2011
MAP4K5	ENST00000013125.4	mitogen-activated protein kinase kinase kinase kinase 5	634	1	1	0	0	0	0	0	0	0	bta-miR-31	-0.46	-0.46	0.54	2009, 2011
ENY2	ENST00000521688.1	enhancer of yellow 2 homolog (Drosophila)	1814	1	0	0	1	0	0	0	0	1	bta-miR-31	-0.4	-0.46	0.24	2011
STARD13	ENST00000336934.5	StAR-related lipid transfer (START) domain containing 13	314	1	1	0	0	0	0	0	0	1	bta-miR-31	-0.3	-0.46	0.55	2009, 2011
HHIP	ENST00000296575.3	hedgehog interacting protein	65	1	1	0	0	1	0	1	0	0	bta-miR-31	-0.15	-0.46	0.49
MID1IP1	ENST00000336949.6	MID1 interacting protein 1	356	1	1	0	0	0	0	0	0	0	bta-miR-194	-0.46	-0.46	0.33	2011
EPC2	ENST00000258484.6	enhancer of polycomb homolog 2 (Drosophila)	152	2	0	2	0	0	0	0	0	0	bta-miR-194	-0.44	-0.46	0.76	2011
RSBN1L	ENST00000334955.8	round spermatid basic protein 1-like	640	1	1	0	0	1	0	1	0	3	bta-miR-194	-0.36	-0.46	0.57	2011
ANGPT2	ENST00000325203.5	angiopoietin 2	5	1	1	0	0	1	0	0	1	0	bta-miR-145	-0.46	-0.46	0.91	2009, 2011
POTEG	ENST00000409832.3	POTE ankyrin domain family, member G	5	1	0	1	0	1	0	0	1	1	bta-miR-145	-0.46	-0.46	0.82
AL354993.1	ENST00000439873.2	Cell growth-inhibiting protein 7; HCG1784586; Uncharacterized protein	9	1	1	0	0	0	0	0	0	0	bta-miR-145	-0.46	-0.46	0.88
RTKN	ENST00000305557.5	rhotekin	306	1	1	0	0	0	0	0	0	0	bta-miR-145	-0.46	-0.46	0.7	2009, 2011
YTHDC1	ENST00000344157.4	YTH domain containing 1	307	1	1	0	0	0	0	0	0	0	bta-miR-145	-0.33	-0.46	0.94	2009, 2011
KATNBL1	ENST00000256544.3	katanin p80 subunit B-like 1	105	1	1	0	0	1	0	1	0	0	bta-miR-145	-0.11	-0.46	0.63	2009, 2011
DNAL1	ENST00000553645.2	dynein, axonemal, light chain 1	81	3	1	2	0	0	0	0	0	0	bta-miR-145	-0.03	-0.46	0.97	2009, 2011
PIK3R1	ENST00000521381.1	phosphoinositide-3-kinase, regulatory subunit 1 (alpha)	217	1	1	0	0	2	1	0	1	0	bta-miR-222	-0.45	-0.46	0.71	2009, 2011
DCUN1D4	ENST00000334635.5	DCN1, defective in cullin neddylation 1, domain containing 4	1118	1	1	0	0	0	0	0	0	0	bta-miR-221	-0.45	-0.46	0.46	2009, 2011
BMF	ENST00000220446.4	Bcl2 modifying factor	179	1	1	0	0	0	0	0	0	1	bta-miR-222	-0.35	-0.46	0.68	2009, 2011
KDR	ENST00000263923.4	kinase insert domain receptor (a type III receptor tyrosine kinase)	5	1	1	0	0	0	0	0	0	1	bta-miR-221	-0.05	-0.46	0.39	2009, 2011
HTR7	ENST00000371719.2	5-hydroxytryptamine (serotonin) receptor 7, adenylate cyclase-coupled	12	1	1	0	0	0	0	0	0	1	bta-miR-139	-0.45	-0.45	< 0.1
FAM76B	ENST00000358780.5	family with sequence similarity 76, member B	186	1	1	0	0	0	0	0	0	1	bta-miR-139	-0.37	-0.45	0.24	2009, 2011
UBE2F	ENST00000272930.4	ubiquitin-conjugating enzyme E2F (putative)	905	1	1	0	0	0	0	0	0	0	bta-miR-139	-0.27	-0.45	0.21	2011
BIRC3	ENST00000532808.1	baculoviral IAP repeat containing 3	9	1	1	0	0	1	0	0	1	1	bta-miR-139	-0.26	-0.45	< 0.1
ZBTB20	ENST00000462705.1	zinc finger and BTB domain containing 20	5	2	1	1	0	1	0	1	0	3	bta-miR-139	0	-0.45	0.5
TSPAN10	ENST00000328585.4	tetraspanin 10	91	1	1	0	0	0					bta-miR-2469	-0.45	-0.45	N/A
NPTN	ENST00000345330.4	neuroplastin	2918	2	0	2	0	0					bta-miR-2469	-0.45	-0.45	N/A
ZNF260	ENST00000523638.1	zinc finger protein 260	165	1	1	0	0	1					bta-miR-2469	-0.44	-0.45	N/A
HECTD2	ENST00000371667.1	HECT domain containing E3 ubiquitin protein ligase 2	1514	3	0	1	2	3					bta-miR-2469	-0.44	-0.45	N/A
RAD54B	ENST00000297592.5	RAD54 homolog B (S. cerevisiae)	36	3	0	2	1	0					bta-miR-2469	-0.36	-0.45	N/A
C3orf67	ENST00000491845.1	chromosome 3 open reading frame 67	50	1	1	0	0	0					bta-miR-2469	-0.29	-0.45	N/A
APOOL	ENST00000373173.2	apolipoprotein O-like	109	3	1	0	2	1					bta-miR-2469	-0.15	-0.45	N/A
PKD1L1	ENST00000289672.2	polycystic kidney disease 1 like 1	5	1	1	0	0	0					bta-miR-2439-3p	-0.45	-0.45	N/A
BPGM	ENST00000344924.3	2,3-bisphosphoglycerate mutase	1028	2	0	1	1	0					bta-miR-2439-3p	-0.45	-0.45	N/A
TRAT1	ENST00000295756.6	T cell receptor associated transmembrane adaptor 1	5	2	1	1	0	2					bta-miR-2439-3p	-0.3	-0.45	N/A
NCKAP1	ENST00000361354.4	NCK-associated protein 1	700	5	0	3	2	3					bta-miR-2439-3p	-0.17	-0.45	N/A
GMFB	ENST00000358056.3	glia maturation factor, beta	15	2	2	0	0	1					bta-miR-2439-3p	-0.15	-0.45	N/A
C8orf58	ENST00000289989.5	chromosome 8 open reading frame 58	619	1	1	0	0	0	0	0	0	0	bta-miR-34b	-0.45	-0.45	0.76	2009, 2011
SPRN	ENST00000414069.2	shadow of prion protein homolog (zebrafish)	5	1	1	0	0	0	0	0	0	0	bta-miR-34b	-0.45	-0.45	0.71	2011
ZIC5	ENST00000267294.4	Zic family member 5	263	1	1	0	0	0	0	0	0	1	bta-miR-449c	-0.45	-0.45	0.33	2009, 2011
ZBTB46	ENST00000245663.4	zinc finger and BTB domain containing 46	71	1	1	0	0	0	0	0	0	0	bta-miR-449b	-0.45	-0.45	0.78	2011
DDX17	ENST00000396821.3	DEAD (Asp-Glu-Ala-Asp) box helicase 17	2204	1	1	0	0	0	0	0	0	0	bta-miR-449c	-0.45	-0.45	0.84	2009, 2011
ERGIC1	ENST00000393784.3	endoplasmic reticulum-golgi intermediate compartment (ERGIC) 1	4614	1	0	1	0	0	0	0	0	0	bta-miR-449c	-0.44	-0.45	0.68	2011
ZNF48	ENST00000320159.2	zinc finger protein 48	426	1	0	1	0	0	0	0	0	2	bta-miR-34a	-0.44	-0.45	0.53	2011
NOTCH2	ENST00000256646.2	notch 2	734	1	0	1	0	0	0	0	0	1	bta-miR-449c	-0.42	-0.45	0.73	2009, 2011
ADD2	ENST00000264436.4	adducin 2 (beta)	59	1	0	1	0	2	0	1	1	1	bta-miR-34a	-0.39	-0.45	0.74	2011
CNOT6L	ENST00000504123.1	CCR4-NOT transcription complex, subunit 6-like	23	1	0	1	0	2	0	1	1	0	bta-miR-34b	-0.38	-0.45	0.74	2009, 2011
LOXL3	ENST00000264094.3	lysyl oxidase-like 3	235	1	1	0	0	1	0	1	0	0	bta-miR-34a	-0.3	-0.45	< 0.1
G3BP1	ENST00000394123.3	GTPase activating protein (SH3 domain) binding protein 1	688	1	0	0	1	2	0	1	1	0	bta-miR-34b	-0.05	-0.45	0.7
SLC2A4RG	ENST00000266077.2	SLC2A4 regulator	2555	1	0	1	0	0	0	0	0	0	bta-miR-449a	0	-0.45	0.64	2009, 2011
TMEM74B	ENST00000381894.3	transmembrane protein 74B	33	1	0	0	1	0	0	0	0	1	bta-miR-6519	-0.45	-0.45	0.78
AKT3	ENST00000366539.1	v-akt murine thymoma viral oncogene homolog 3	168	2	0	0	2	0	0	0	0	2	bta-miR-503-5p	-0.43	-0.45	0.91
RBCK1	ENST00000356286.5	RanBP-type and C3HC4-type zinc finger containing 1	2123	1	0	0	1	1	0	1	0	0	bta-miR-6519	-0.38	-0.45	0.79
UHMK1	ENST00000538489.1	U2AF homology motif (UHM) kinase 1	48	1	0	0	1	1	0	0	1	3	bta-miR-503-5p	-0.35	-0.45	0.89
C20orf112	ENST00000359676.5	chromosome 20 open reading frame 112	148	1	0	0	1	2	0	2	0	1	bta-miR-503-5p	-0.28	-0.45	0.77
IGF1	ENST00000337514.6	insulin-like growth factor 1 (somatomedin C)	19	1	0	0	1	1	0	0	1	0	bta-miR-6519	-0.15	-0.45	0.72
RNF41	ENST00000345093.4	ring finger protein 41	152	1	1	0	0	0	0	0	0	2	bta-miR-503-5p	-0.06	-0.45	< 0.1
AZIN1	ENST00000337198.5	antizyme inhibitor 1	2287	1	1	0	0	1*	0	0	0	0	bta-miR-1	-0.45	-0.45	0.98	2011
HS3ST3B1	ENST00000360954.2	heparan sulfate (glucosamine) 3-O-sulfotransferase 3B1	1489	1	1	0	0	1	0	0	1	1	bta-miR-1	-0.45	-0.45	0.97	2011
MARCKS	ENST00000368635.4	myristoylated alanine-rich protein kinase C substrate	188	2	1	0	1	0	0	0	0	0	bta-miR-1	-0.17	-0.45	0.82	2011
TM4SF5	ENST00000270560.3	transmembrane 4 L six family member 5	214	1	1	0	0	0	0	0	0	0	bta-miR-1	0	-0.45	0.47
BRIX1	ENST00000336767.5	BRX1, biogenesis of ribosomes, homolog (S. cerevisiae)	1809	1	1	0	0	0	0	0	0	0	bta-miR-1	0	-0.45	0.41
SHISA5	ENST00000296444.2	shisa family member 5	3921	1	1	0	0	0	0	0	0	0	bta-miR-133a	-0.45	-0.45	0.49	2011
HAPLN1	ENST00000274341.4	hyaluronan and proteoglycan link protein 1	5	1	0	1	0	1	0	0	1	1	bta-miR-133a	-0.45	-0.45	0.91	2011
ANKRD44	ENST00000282272.8	ankyrin repeat domain 44	187	1	1	0	0	0	0	0	0	1	bta-miR-133a	-0.45	-0.45	0.86	2011
SP3	ENST00000310015.6	Sp3 transcription factor	285	1	1	0	0	0	0	0	0	0	bta-miR-133a	-0.45	-0.45	0.9	2011
NRIP3	ENST00000309166.3	nuclear receptor interacting protein 3	58	1	0	1	0	1	0	1	0	0	bta-miR-133a	-0.43	-0.45	0.78	2011
CELF1	ENST00000395290.2	CUGBP, Elav-like family member 1	153	2	0	1	1	1	0	1	0	0	bta-miR-133a	-0.37	-0.45	0.92	2011
THNSL1	ENST00000524413.1	threonine synthase-like 1 (S. cerevisiae)	140	1	1	0	0	0	0	0	0	0	bta-miR-133a	-0.33	-0.45	< 0.1	2011
SOCS2	ENST00000548537.1	suppressor of cytokine signaling 2	89	1	1	0	0	0					bta-miR-542-5p	-0.45	-0.45	N/A
KCNMB1	ENST00000274629.4	potassium large conductance calcium-activated channel, subfamily M, beta member 1	5	1	1	0	0	1					bta-miR-542-5p	-0.45	-0.45	N/A
SYNGR1	ENST00000328933.5	synaptogyrin 1	101	1	1	0	0	1					bta-miR-542-5p	-0.45	-0.45	N/A
BCL2L13	ENST00000355028.3	BCL2-like 13 (apoptosis facilitator)	741	1	1	0	0	1					bta-miR-542-5p	-0.45	-0.45	N/A
DAAM1	ENST00000395125.1	dishevelled associated activator of morphogenesis 1	167	2	0	0	2	0					bta-miR-542-5p	-0.31	-0.45	N/A
VPS8	ENST00000287546.4	vacuolar protein sorting 8 homolog (S. cerevisiae)	120	1	1	0	0	0					bta-miR-542-5p	-0.02	-0.45	N/A
EHD2	ENST00000263277.3	EH-domain containing 2	2072	1	1	0	0	1					bta-miR-542-5p	0	-0.45	N/A
KIAA1109	ENST00000388738.3	KIAA1109	591	1	0	0	1	2	0	0	2	0	bta-miR-128	-0.45	-0.45	0.67
FAM172A	ENST00000395965.3	family with sequence similarity 172, member A	257	1	1	0	0	0	0	0	0	2	bta-miR-128	-0.44	-0.45	0.84	2009, 2011
WEE1	ENST00000299613.6	WEE1 homolog (S. pombe)	331	2	0	1	1	0	0	0	0	0	bta-miR-128	-0.44	-0.45	0.9
RNF38	ENST00000259605.6	ring finger protein 38	348	2	0	1	1	1	0	0	1	0	bta-miR-128	-0.44	-0.45	0.86	2009, 2011
SP1	ENST00000426431.2	Sp1 transcription factor	402	3	1	2	0	1	0	0	1	0	bta-miR-128	-0.41	-0.45	0.88	2009, 2011
LETMD1	ENST00000380123.2	LETM1 domain containing 1	1619	1	0	1	0	1	0	0	1	1	bta-miR-128	-0.3	-0.45	0.41	2009, 2011
CACNG2	ENST00000300105.6	calcium channel, voltage-dependent, gamma subunit 2	5	3	1	1	1	0	0	0	0	1	bta-miR-128	0	-0.45	0.99	2011
TBX2	ENST00000240328.3	T-box 2	471	1	1	0	0	0					bta-miR-660	-0.45	-0.45	N/A
SOX5	ENST00000546136.1	SRY (sex determining region Y)-box 5	43	2	1	0	1	1					bta-miR-660	-0.27	-0.45	N/A
CLDND1	ENST00000341181.6	claudin domain containing 1	24	1	1	0	0	0					bta-miR-660	-0.26	-0.45	N/A
RFESD	ENST00000513950.2	Rieske (Fe-S) domain containing	15	1	1	0	0	0					bta-miR-660	-0.17	-0.45	N/A
TIAL1	ENST00000369093.2	TIA1 cytotoxic granule-associated RNA binding protein-like 1	1342	1	1	0	0	0					bta-miR-660	-0.17	-0.45	N/A
PPP4R4	ENST00000328839.3	protein phosphatase 4, regulatory subunit 4	20	1	1	0	0	0					bta-miR-378b	-0.45	-0.45	N/A
PLCB3	ENST00000540288.1	phospholipase C, beta 3 (phosphatidylinositol-specific)	15	1	1	0	0	0					bta-miR-378b	-0.45	-0.45	N/A
ELOVL3	ENST00000370005.3	ELOVL fatty acid elongase 3	15	1	1	0	0	0					bta-miR-378b	-0.45	-0.45	N/A
MUC4	ENST00000349607.4	mucin 4, cell surface associated	5	1	1	0	0	0					bta-miR-378b	-0.45	-0.45	N/A
FGF2	ENST00000264498.3	fibroblast growth factor 2 (basic)	123	2	1	0	1	0					bta-miR-378b	-0.25	-0.45	N/A
ALX1	ENST00000316824.3	ALX homeobox 1	37	2	0	0	2	1					bta-miR-378b	-0.24	-0.45	N/A
LPHN3	ENST00000512091.2	latrophilin 3	93	3	2	0	1	1					bta-miR-378b	-0.22	-0.45	N/A
VANGL1	ENST00000355485.2	VANGL planar cell polarity protein 1	721	1	1	0	0	3	0	3	0	4	bta-miR-378	-0.25	-0.45	N/A	2011
MAPK1IP1L	ENST00000395468.4	mitogen-activated protein kinase 1 interacting protein 1-like	4002	1	1	0	0	0	0	0	0	0	bta-miR-378	-0.05	-0.45	N/A	2011
AP4E1	ENST00000261842.5	adaptor-related protein complex 4, epsilon 1 subunit	57	2	1	0	1	0	0	0	0	1	bta-miR-30e-5p	-0.45	-0.45	0.95	2009, 2011
ZBTB11	ENST00000312938.4	zinc finger and BTB domain containing 11	179	1	1	0	0	0	0	0	0	1	bta-miR-30a-5p	-0.45	-0.45	0.81	2009, 2011
CHD1	ENST00000284049.3	chromodomain helicase DNA binding protein 1	35	2	1	1	0	0	0	0	0	0	bta-miR-30a-5p	-0.45	-0.45	0.99	2009, 2011
TMEM121	ENST00000392519.2	transmembrane protein 121	7	1	1	0	0	0	0	0	0	0	bta-miR-30a-5p	-0.45	-0.45	0.92
CALB2	ENST00000349553.5	calbindin 2	5	2	0	1	1	0	0	0	0	0	bta-miR-30e-5p	-0.45	-0.45	0.93	2009, 2011
ZNF264	ENST00000263095.6	zinc finger protein 264	412	1	0	0	1	2	0	2	0	1	bta-miR-30e-5p	-0.43	-0.45	0.78	2011
PPARGC1B	ENST00000309241.5	peroxisome proliferator-activated receptor gamma, coactivator 1 beta	12	3	2	1	0	1	0	0	1	1	bta-miR-30e-5p	-0.43	-0.45	> 0.99	2009, 2011
ARL6IP5	ENST00000273258.3	ADP-ribosylation-like factor 6 interacting protein 5	150	1	1	0	0	0	0	0	0	0	bta-miR-30a-5p	-0.42	-0.45	0.69	2009, 2011
PAPD4	ENST00000453514.1	PAP associated domain containing 4	434	1	1	0	0	0	0	0	0	1	bta-miR-30b-5p	-0.4	-0.45	0.89	2011
ADO	ENST00000373783.1	2-aminoethanethiol (cysteamine) dioxygenase	686	1	1	0	0	4	1	2	1	0	bta-miR-30a-5p	-0.28	-0.45	0.65
KDM3A	ENST00000409556.1	lysine (K)-specific demethylase 3A	2300	1	1	0	0	2	0	0	2	0	bta-miR-30e-5p	-0.28	-0.45	0.95	2009, 2011
SRSF10	ENST00000343255.5	serine/arginine-rich splicing factor 10	1920	1	0	0	1	1	1	0	0	2	bta-miR-30e-5p	-0.27	-0.45	0.78
HDAC9	ENST00000405010.3	histone deacetylase 9	13	2	1	1	0	0	0	0	0	1	bta-miR-30b-5p	-0.16	-0.45	0.92	2009, 2011
RIC3	ENST00000396677.2	RIC3 acetylcholine receptor chaperone	5	1	1	0	0	1	0	1	0	1	bta-miR-9-5p	-0.45	-0.45	0.93	2011
KLF5	ENST00000377687.4	Kruppel-like factor 5 (intestinal)	161	2	0	2	0	0	0	0	0	1	bta-miR-9-5p	-0.45	-0.45	0.82	2011
SLC10A3	ENST00000369649.4	solute carrier family 10, member 3	433	1	0	1	0	1	0	0	1	0	bta-miR-9-5p	-0.45	-0.45	0.75	2011
ITGA6	ENST00000375221.2	integrin, alpha 6	1328	1	0	0	1	1	0	0	1	1	bta-miR-9-5p	-0.3	-0.45	0.82	2011
UHMK1	ENST00000538489.1	U2AF homology motif (UHM) kinase 1	48	2	1	1	0	0	0	0	0	2	bta-miR-9-5p	-0.26	-0.45	0.99	2011
MYBL2	ENST00000217026.4	v-myb avian myeloblastosis viral oncogene homolog-like 2	71	1	1	0	0	0	0	0	0	0	bta-miR-29b	-0.45	-0.45	0.9	2009, 2011
CRISPLD1	ENST00000262207.4	cysteine-rich secretory protein LCCL domain containing 1	358	1	0	1	0	0	0	0	0	0	bta-miR-29b	-0.45	-0.45	0.88	2009, 2011
C17orf103	ENST00000399011.2	chromosome 17 open reading frame 103	54	1	0	0	1	3	0	3	0	2	bta-miR-29b	-0.45	-0.45	0.83
C11orf87	ENST00000327419.6	chromosome 11 open reading frame 87	5	2	0	2	0	0	0	0	0	0	bta-miR-29b	-0.45	-0.45	0.95	2011
SCML2	ENST00000251900.4	sex comb on midleg-like 2 (Drosophila)	7	1	1	0	0	0	0	0	0	0	bta-miR-29b	-0.45	-0.45	0.47	2009, 2011
CLEC2L	ENST00000422142.2	C-type lectin domain family 2, member L	194	2	0	2	0	0	0	0	0	1	bta-miR-29b	-0.45	-0.45	0.95	2009, 2011
EFNA5	ENST00000333274.6	ephrin-A5	225	1	1	0	0	0	0	0	0	0	bta-miR-29b	-0.44	-0.45	0.9	2011
RAB30	ENST00000533486.1	RAB30, member RAS oncogene family	274	1	1	0	0	0	0	0	0	2	bta-miR-29b	-0.44	-0.45	0.95	2009, 2011
MIB1	ENST00000261537.6	mindbomb E3 ubiquitin protein ligase 1	897	1	1	0	0	0	0	0	0	1	bta-miR-29b	-0.4	-0.45	0.87	2011
MFAP2	ENST00000375534.3	microfibrillar-associated protein 2	10	1	0	1	0	2	0	1	1	1	bta-miR-29b	-0.38	-0.45	0.88	2009, 2011
LRP6	ENST00000261349.4	low density lipoprotein receptor-related protein 6	157	2	0	2	0	0	0	0	0	1	bta-miR-29b	-0.32	-0.45	0.98	2009, 2011
DPYSL5	ENST00000288699.6	dihydropyrimidinase-like 5	315	1	1	0	0	0	0	0	0	1	bta-miR-29b	-0.32	-0.45	0.94	2011
METAP2	ENST00000323666.5	methionyl aminopeptidase 2	23	1	1	0	0	0	0	0	0	0	bta-miR-29b	-0.27	-0.45	0.81	2009, 2011
RBMS2	ENST00000262031.5	RNA binding motif, single stranded interacting protein 2	451	1	1	0	0	0	0	0	0	2	bta-miR-29d-3p	-0.23	-0.45	0.63	2009, 2011
CEP44	ENST00000296519.4	centrosomal protein 44kDa	376	1	1	0	0	0	0	0	0	0	bta-miR-31	-0.45	-0.45	0.46	2009, 2011
PAX5	ENST00000358127.4	paired box 5	5	2	0	2	0	2	0	2	0	1	bta-miR-31	-0.45	-0.45	0.52
AKAP1	ENST00000337714.3	A kinase (PRKA) anchor protein 1	843	1	1	0	0	0	0	0	0	0	bta-miR-31	-0.45	-0.45	0.48	2011
CAMK2D	ENST00000296402.5	calcium/calmodulin-dependent protein kinase II delta	938	1	1	0	0	0	0	0	0	1	bta-miR-31	-0.44	-0.45	0.59	2009, 2011
NUMB	ENST00000554546.1	numb homolog (Drosophila)	2707	1	1	0	0	0	0	0	0	0	bta-miR-31	-0.44	-0.45	0.58	2009, 2011
PAPSS2	ENST00000361175.4	3'-phosphoadenosine 5'-phosphosulfate synthase 2	874	1	1	0	0	1	0	0	1	0	bta-miR-31	-0.3	-0.45	0.23
KHDRBS2	ENST00000281156.4	KH domain containing, RNA binding, signal transduction associated 2	5	1	1	0	0	0	0	0	0	0	bta-miR-194	-0.45	-0.45	0.41	2011
TMEM260	ENST00000261556.6	transmembrane protein 260	44	1	1	0	0	2	0	0	2	1	bta-miR-194	-0.45	-0.45	0.18	2011
RAB38	ENST00000243662.6	RAB38, member RAS oncogene family	11	1	1	0	0	0	0	0	0	0	bta-miR-194	-0.45	-0.45	< 0.1	2011
C21orf91	ENST00000400558.3	chromosome 21 open reading frame 91	998	1	1	0	0	0	0	0	0	4	bta-miR-194	-0.39	-0.45	0.31	2011
USP25	ENST00000285681.2	ubiquitin specific peptidase 25	2012	1	1	0	0	1	0	0	1	0	bta-miR-194	-0.37	-0.45	0.21	2011
GOT2	ENST00000245206.5	glutamic-oxaloacetic transaminase 2, mitochondrial	72	1	1	0	0	0	0	0	0	0	bta-miR-194	-0.32	-0.45	0.46	2011
ATXN2	ENST00000550104.1	ataxin 2	7	2	2	0	0	0	0	0	0	0	bta-miR-145	-0.45	-0.45	0.79	2009, 2011
NTN4	ENST00000343702.4	netrin 4	15	1	1	0	0	0	0	0	0	0	bta-miR-145	-0.45	-0.45	0.7	2009, 2011
LDLRAD3	ENST00000315571.5	low density lipoprotein receptor class A domain containing 3	90	2	2	0	0	0	0	0	0	2	bta-miR-145	-0.45	-0.45	0.94	2009, 2011
VASN	ENST00000304735.3	vasorin	192	1	1	0	0	0	0	0	0	0	bta-miR-145	-0.45	-0.45	0.88	2009, 2011
CRKL	ENST00000354336.3	v-crk avian sarcoma virus CT10 oncogene homolog-like	2142	1	1	0	0	0	0	0	0	0	bta-miR-145	-0.45	-0.45	0.8	2009, 2011
OTX2	ENST00000339475.5	orthodenticle homeobox 2	5	1	1	0	0	0	0	0	0	0	bta-miR-145	-0.45	-0.45	0.57	2009, 2011
MEST	ENST00000341441.5	mesoderm specific transcript	31	1	1	0	0	0	0	0	0	0	bta-miR-145	-0.45	-0.45	0.77	2009, 2011
ACTB	ENST00000331789.5	actin, beta	176	1	1	0	0	0	0	0	0	0	bta-miR-145	-0.43	-0.45	0.76	2011
EBF3	ENST00000368648.3	early B-cell factor 3	101	3	2	0	1	0	0	0	0	0	bta-miR-145	-0.42	-0.45	0.86	2009, 2011
SNX24	ENST00000513881.1	sorting nexin 24	352	1	0	1	0	1	0	0	1	0	bta-miR-222	-0.45	-0.45	0.13
C11orf87	ENST00000327419.6	chromosome 11 open reading frame 87	5	1	1	0	0	0	0	0	0	1	bta-miR-222	-0.45	-0.45	0.25	2011
VWC2L	ENST00000427124.1	von Willebrand factor C domain containing protein 2-like	5	1	1	0	0	1	0	0	1	0	bta-miR-222	-0.45	-0.45	0.19
SRSF10	ENST00000343255.5	serine/arginine-rich splicing factor 10	1920	2	0	1	1	0	0	0	0	1	bta-miR-222	-0.43	-0.45	0.87	2009, 2011
OSTM1	ENST00000193322.3	osteopetrosis associated transmembrane protein 1	63	1	1	0	0	0	0	0	0	0	bta-miR-222	-0.41	-0.45	< 0.1	2009, 2011
STYX	ENST00000354586.4	serine/threonine/tyrosine interacting protein	250	1	1	0	0	0	0	0	0	1	bta-miR-222	-0.2	-0.45	0.23	2009, 2011
NNT	ENST00000264663.5	nicotinamide nucleotide transhydrogenase	2771	1	1	0	0	1	0	0	1	0	bta-miR-221	-0.18	-0.45	0.7	2009, 2011
RIMS3	ENST00000372684.3	regulating synaptic membrane exocytosis 3	24	3	2	1	0	0	0	0	0	0	bta-miR-222	-0.14	-0.45	0.9	2011
AP3M1	ENST00000355264.4	adaptor-related protein complex 3, mu 1 subunit	601	1	0	1	0	2	2	0	0	0	bta-miR-139	-0.14	-0.44	0.2	2009, 2011
YAF2	ENST00000327791.4	YY1 associated factor 2	413	1	1	0	0	0	0	0	0	1	bta-miR-139	-0.05	-0.44	< 0.1	2009, 2011
HNRNPU	ENST00000444376.2	heterogeneous nuclear ribonucleoprotein U (scaffold attachment factor A)	5343	2	1	1	0	0	0	0	0	3	bta-miR-139	-0.04	-0.44	0.5	2009, 2011
PPP2CA	ENST00000481195.1	protein phosphatase 2, catalytic subunit, alpha isozyme	11344	2	0	1	1	0					bta-miR-2469	-0.44	-0.44	N/A
HMGA2	ENST00000403681.2	high mobility group AT-hook 2	8021	2	1	0	1	1					bta-miR-2469	-0.43	-0.44	N/A
GPR137C	ENST00000321662.6	G protein-coupled receptor 137C	110	3	0	2	1	0					bta-miR-2469	-0.4	-0.44	N/A
CLDN7	ENST00000538261.3	claudin 7	29	1	1	0	0	0					bta-miR-2469	-0.26	-0.44	N/A
SRSF1	ENST00000258962.4	serine/arginine-rich splicing factor 1	1430	4	1	2	1	1					bta-miR-2469	-0.18	-0.44	N/A
FOXO1	ENST00000379561.5	forkhead box O1	480	1	1	0	0	1	0	1	0	0	bta-miR-486	-0.44	-0.44	N/A	2011
POLR3G	ENST00000504930.1	polymerase (RNA) III (DNA directed) polypeptide G (32kD)	67	1	1	0	0	1					bta-miR-2439-3p	-0.44	-0.44	N/A
MZT1	ENST00000377818.3	mitotic spindle organizing protein 1	157	2	0	0	2	1					bta-miR-2439-3p	-0.22	-0.44	N/A
SYNJ2BP	ENST00000256366.4	synaptojanin 2 binding protein	329	4	1	2	1	0					bta-miR-2439-3p	-0.2	-0.44	N/A
FAM175A	ENST00000321945.7	family with sequence similarity 175, member A	13	2	1	0	1	0					bta-miR-2439-3p	-0.15	-0.44	N/A
ZDHHC17	ENST00000426126.2	zinc finger, DHHC-type containing 17	117	1	1	0	0	0	0	0	0	0	bta-miR-449b	-0.44	-0.44	0.66	2009, 2011
GORASP2	ENST00000234160.4	golgi reassembly stacking protein 2, 55kDa	1944	1	1	0	0	0	0	0	0	0	bta-miR-34b	-0.44	-0.44	0.59	2009, 2011
NOS1AP	ENST00000361897.5	nitric oxide synthase 1 (neuronal) adaptor protein	5	1	1	0	0	0	0	0	0	1	bta-miR-449c	-0.44	-0.44	0.88	2011
SIDT2	ENST00000324225.4	SID1 transmembrane family, member 2	341	2	0	2	0	0	0	0	0	0	bta-miR-34a	-0.44	-0.44	0.81	2011
ADK	ENST00000372734.3	adenosine kinase	1098	1	0	1	0	0	0	0	0	0	bta-miR-34a	-0.44	-0.44	0.62
GPR22	ENST00000304402.4	G protein-coupled receptor 22	5	1	0	0	1	0	0	0	0	1	bta-miR-34b	-0.41	-0.44	0.75	2009, 2011
SNAP25	ENST00000254976.2	synaptosomal-associated protein, 25kDa	54	1	0	0	1	1	1	0	0	0	bta-miR-449c	-0.26	-0.44	0.76
CBX5	ENST00000209875.4	chromobox homolog 5	360	1	0	0	1	1	0	1	0	2	bta-miR-6519	-0.09	-0.44	0.86
PTPRJ	ENST00000418331.2	protein tyrosine phosphatase, receptor type, J	145	1	0	1	0	1	0	1	0	3	bta-miR-1	-0.44	-0.44	0.74	2011
GPR6	ENST00000275169.3	G protein-coupled receptor 6	5	1	1	0	0	0	0	0	0	0	bta-miR-1	-0.44	-0.44	0.56	2011
TPM3	ENST00000368531.2	tropomyosin 3	669	1	1	0	0	0	0	0	0	1	bta-miR-206	-0.43	-0.44	0.91	2011
CDK14	ENST00000380050.3	cyclin-dependent kinase 14	226	2	2	0	0	0	0	0	0	0	bta-miR-1	-0.42	-0.44	0.78	2011
NARS	ENST00000256854.5	asparaginyl-tRNA synthetase	467	1	1	0	0	0	0	0	0	0	bta-miR-1	-0.32	-0.44	0.79	2011
TIGD6	ENST00000296736.3	tigger transposable element derived 6	155	1	1	0	0	0	0	0	0	0	bta-miR-1	-0.18	-0.44	0.4	2011
PITPNB	ENST00000335272.5	phosphatidylinositol transfer protein, beta	80	1	0	1	0	0	0	0	0	0	bta-miR-133a	-0.44	-0.44	0.69	2011
CERS2	ENST00000368954.5	ceramide synthase 2	4620	1	0	0	1	1	0	1	0	0	bta-miR-133a	-0.44	-0.44	0.77	2011
ATP6AP2	ENST00000378438.4	ATPase, H+ transporting, lysosomal accessory protein 2	6001	1	0	1	0	0	0	0	0	0	bta-miR-133a	-0.44	-0.44	0.66	2011
FAM57A	ENST00000308278.8	family with sequence similarity 57, member A	978	1	1	0	0	0	0	0	0	1	bta-miR-133a	-0.43	-0.44	< 0.1	2011
BCORL1	ENST00000540052.1	BCL6 corepressor-like 1	209	1	0	1	0	1	0	0	1	1	bta-miR-133a	-0.43	-0.44	0.84	2011
ADCYAP1	ENST00000579794.1	adenylate cyclase activating polypeptide 1 (pituitary)	35	1	0	1	0	0	0	0	0	0	bta-miR-133a	-0.05	-0.44	0.79	2011
PC	ENST00000529047.1	pyruvate carboxylase	798	1	0	1	0	1					bta-miR-542-5p	-0.44	-0.44	N/A
ANKFN1	ENST00000566473.2	ankyrin-repeat and fibronectin type III domain containing 1	14	1	0	1	0	0					bta-miR-542-5p	-0.44	-0.44	N/A
[truncated: 3,144 more rows]

## Sheet: TARGETSCAN CS -0.3 unique
Gene symbol
ONECUT1
ONECUT2
COL3A1
TET3
AGO2
TET1
COL1A1
MDM4
PGAP1
FAM76A
SCN2B
ATAD2B
COL1A2
PRX
PPP1R11
PI15
AC145676.2
SYT1
POGK
TMEM41A
YBX3
BOD1L2
HCN3
PRR26
GORASP1
POU2F2
TET2
VAMP2
EIF4E3
DNMT3A
GLRB
TNXB
GABRA1
SLC10A7
FLJ00104
MYO5A
PKIA
SZRD1
AP3S2
AP1S2
ADAMTS17
SEC61B
ENTPD5
ZNF544
CDKN1B
LHFP
DEFB126
FAM105B
TTPA
ELN
UTP14C
GNB4
CISD1
RNF146
LIMD2
AP000889.3
AK1
ID4
ABRACL
GPX8
CNN2
STXBP6
ZBTB20
COL5A2
SH2D1A
PAIP2
AC002451.1
GABRB1
TIMM8B
SATB2
TNFSF11
COL5A1
BNIP2
ABHD17C
GJA1
PGRMC1
PTBP1
TTC30A
STX2
CIAPIN1
FAM177A1
MKRN3
POU6F2
SHKBP1
CYP3A5
RP11-383H13.1
GNG10
SUV420H2
C17orf102
FKBP1B
SGCZ
EED
DLGAP1
POU2F1
C4orf3
RRAS
ARCN1
ARPC5
XKR6
KRT80
C15orf38-AP3S2
ZC3H14
CNR2
ANKRA2
ONECUT3
RFESD
AKT3
EIF5
FAM107B
FSCN1
PSAT1
SESN3
SMIM14
CASC3
NOVA1
TBC1D15
YTHDC1
COL9A1
TMEM183A
SH3BGRL2
CETN3
FCN2
B3GNT5
ITGB8
FLOT2
HRSP12
MGST1
LHX8
KLHL20
PHLDB2
NFIA
COL11A1
EIF4E2
YPEL2
SMIM15
SNTB2
MYBPHL
INO80D
COL4A5
MCMBP
HMGN3
C4orf29
AMACR
OCLM
BDNF
XKR4
SRD5A3
HRK
PPIC
STX17
IFFO1
TFRC
TMEM109
RP11-160N1.10
GID8
SNX15
CAMK4
TSN
DESI1
SH3BGRL3
COL8A1
NCMAP
FKBP14
ADAMTS9
IFI30
CLSTN2
FLI1
SLC35G2
TMX1
FAM115A
NIT2
NASP
TMED5
PVRL1
CYB5B
FAM122A
TNFRSF9
TDG
HIF3A
TECTB
CYB561D1
CLTA
FOSL2
SIX5
ESPN
PIP4K2A
COL5A3
DDX4
AGO3
DMRT3
FXYD2
RNF11
SRSF7
DNAJC25-GNG10
C1QTNF6
PYURF
PTGFR
H2AFV
ZNHIT6
RAB21
RASSF8
CUEDC1
CNOT7
HNRNPF
THAP1
CCND2
SLC44A1
PTPLAD1
ZNF354A
RGR
PCP4L1
TAS2R4
TSPAN19
TMEM218
PTP4A1
HBP1
AK4
NRAS
RAB40A
KITLG
TAGLN2
ACAT2
GRINA
DNAJC25
COL2A1
ENTPD7
MARK3
CDIP1
MBTD1
DPY30
VHL
MCM9
ELMOD1
CBFA2T3
TMSB4X
PLEKHA3
SERPINE3
PPIE
UBE2E2
SPAST
CLCN5
SYDE2
C2ORF15
IPO11
LRRC19
CDK7
MYCN
MRAS
KCTD16
PDE8B
KRT3
IL17RA
AL355390.1
GREM1
UGT2B17
C9orf9
AC011294.3
REEP3
SPCS3
SESTD1
KLHL9
DAB2
CLVS2
EIF5A2
RAD51L3-RFFL
SERPINF2
LGI1
NOTCH1
PARM1
ORAI2
HNF4A
TWF1
DNAAF3
AP005482.1
IRAK1BP1
YWHAB
NABP1
DESI2
ERP29
C4orf32
HIF1AN
ZDHHC18
RALGDS
ASCL1
RCAN1
KCNK10
PROSER2
ZHX3
MZT1
NRP1
CCNE2
GAN
MDGA2
PPP1R3D
IGF1
KLF13
VEZT
ATP5S
FAM133B
ZNF229
TXNDC2
BTF3
TMSB4Y
METTL21B
GSG1L
RAP1GAP2
CD38
PI4K2B
ZNF394
GPR37
BRWD3
MYPN
IRX5
DGKH
SRSF3
FGF5
MRS2
E2F5
FGF2
SRSF9
CELF4
PPP2CA
IL6R
HIST1H2BC
NDUFB7
ANKRD6
LIN28A
SCN9A
KIAA1024
LYSMD1
IREB2
SMTNL2
PAN2
C16orf72
METTL2A
NTF3
KBTBD2
RANBP3L
ZBTB8B
HEBP1
SLC30A3
ZDHHC23
C19orf52
TPM4
PCDHGA9
PCDHGA7
PLXND1
LEPROT
RAB24
CCNG2
KIAA1324L
TUBAL3
COL25A1
E2F7
C2orf88
DTWD2
COL4A4
VTI1A
KCNA4
MPP5
WSB2
ATG5
TMED8
PITPNC1
WNT7A
YWHAZ
BGLAP
PDIA5
MIPOL1
ASF1A
KDM2B
ZNRF1
MTDH
SPARC
HBEGF
ERI1
LIN28B
TMEM70
FUT9
WNT2B
C1QL3
MGAT4A
PRR11
CNKSR3
UBALD1
TMSB10
TMEM167A
AMMECR1L
SNX16
RNASE9
IFI6
SFXN2
SYPL2
CBX6
MEX3B
NKRF
GLIS1
BTG2
PPP2R2A
NDFIP1
LGR4
SLC30A9
TMOD3
SOX4
GABARAPL1
NPHS2
RP11-1167A19.2
ZNF784
FAM101B
TMEM184B
NLE1
ZNF330
PDIA4
C10orf11
PPP1R2
NR6A1
NEDD4
PPCS
ENHO
TRAF4
FBN1
VEGFA
SNX24
RIT1
FAM71B
RSBN1
SPATA4
NR5A2
METTL2B
QKI
PPP3CA
HNRNPH2
RFFL
TMEM56
ATP10D
SCAI
DCTN6
TMEM200B
AREGB
ZNF281
LZTS3
TMCC3
PPP6C
ARL2
PPP2CB
GPM6A
C11orf58
ARPP21
PRIMA1
EGFR
DNAH2
LRAT
PAWR
WDR41
COL4A1
ZFP36L1
YY2
ZFYVE9
KIT
DDIT4
C1orf52
GOT2
AAK1
BTAF1
EDDM3A
GGH
LEF1
MET
AGO4
FOXN3
HNRNPA3
CREBL2
LHX5
ZDHHC24
NMNAT3
IGFBP4
AFF4
POSTN
CAMKMT
CHAC2
AP4B1
UBE2D3
KCNJ2
SDC2
TMEM169
TRIB2
NREP
IL1RAPL1
IPMK
FAM46A
RFX7
OXA1L
AKIRIN2
RP11-382J12.1
TPD52
FAM96A
BRINP1
TSPAN18
CCDC42B
TIMP3
PHAX
ALX1
LETMD1
SIMC1
ENC1
UBXN7
FZD10
C17orf105
ADIPOR2
P2RX6
RET
PRKD1
TTC39A
HHEX
RNF25
LYSMD3
KIAA1429
TMEM133
CYYR1
GALNT3
ATP6V0E1
DIXDC1
POLE3
CAV2
SNIP1
MXD1
SH3BP1
FUBP1
FAM135A
FOS
NIPA1
MTRR
RMND5A
MYL9
SLC25A27
NME6
HSBP1
RAB35
IL7R
TNKS2
EMP2
PFAS
SLC35A3
FGFRL1
TOLLIP
TRIM45
CLPP
WFDC13
SDIM1
NSG1
GSK3B
IL1RAPL2
FAM133A
RARB
C7orf43
FBXO45
TTLL7
SOCS5
ZNF583
RAET1L
COL7A1
REV3L
TTC30B
TMEM65
PCDHA1
IL34
RAB19
C3orf14
CBFB
MPZL2
RPL36A-HNRNPH2
ESR1
EBF1
CRISPLD1
GPM6B
CCDC169-SOHLH2
PRRG3
FUT8
AREG
MLLT3
PAX3
ELMO1
NDRG3
GLCCI1
SMIM2
PRRT2
DOLPP1
PTPRZ1
VPS54
GBX2
HES7
DDAH2
XRCC1
PRKAA2
USP49
AQP9
COX14
RTCB
FOXG1
PRDM1
LHX9
STK3
PRDM6
ARRDC3
PTEN
BMF
KDM5B
MMP16
RAP1A
STX12
MFSD7
YES1
MIDN
AIDA
TMEM170A
PPP1CB
TMEM170B
CSPG5
XXbac-BPG32J3.20
CCDC58
YIPF4
CMKLR1
MAP2K1
MYADM
NRIP3
GAS1
LPAR2
CCDC80
TMEM255A
MAPK1
GDNF
PTBP3
TGFBR2
RTTN
MED9
DLGAP3
LBH
ACSS3
AC107021.1
IRX4
GSKIP
C8orf44-SGK3
ZDHHC21
TNC
MAGT1
NXPE3
TRDN
REL
RBM8A
KHDRBS3
RHOBTB1
C16orf52
FKBP3
MAK16
BTG1
NDUFA4
MYBL1
ERBB4
MARK1
TBX1
CCDC50
HMGB3
FBXL3
CRISP1
SIDT1
MPP2
FOXQ1
SVOP
TLK1
ATOH1
ANXA2
PLB1
ZIC3
CMPK1
CDH16
KIAA1671
HMX1
MEGF11
DCUN1D4
TXNIP
PDK1
OR11A1
WDR96
TSPAN7
PSEN1
C7orf41
PCSK9
SDAD1
FAP
SGK3
FAM126B
MLIP
MEGF6
SLC6A14
ZBTB34
LASP1
LSM11
VANGL1
ACPL2
LOX
BAP1
AHCYL1
GXYLT1
ATP6V1H
ACTG1
CITED2
TSC22D3
ZFP36
SOX18
FAM180A
CXorf61
SLC25A21-AS1
PPP4R4
RORA
TMEM33
FAM26D
RQCD1
SGPP1
ARHGAP1
MTMR9
NUAK2
DMPK
GPR137C
GDAP1L1
SUMO1
SLC6A1
ENPP5
SEPHS2
FOXC1
WBP4
UBE2V1
HMX2
PMF1-BGLAP
DIRAS1
H3F3B
CCDC38
NUPR1
NKX6-1
RAB15
ACTC1
NRXN3
UBE2J1
ISG20L2
THAP8
GCNT4
ARL14
FAM63B
SALL1
YTHDF2
ORC4
EIF3J
HECTD2
CDH20
CKB
ATL2
SCAPER
LMO4
CBWD7
ZMAT3
SCRN3
ZNF280D
NECAB1
ABCD2
PDGFRA
GNAO1
SLC27A4
PEA15
SPRY1
C14orf28
GAREM
FGF17
MAB21L1
RAB5A
MMD
NCL
SRPK2
CRLF3
FAM43B
C12orf43
NUP160
RAP2C
UBA2
CUL4B
CCDC30
F13A1
RAB20
PITHD1
GLTP
MOB1B
P2RY12
ZNF567
ADAMTS3
TFDP1
GABRB2
CCBL2
FOXP1
CDC42
TPM1
AK3
MCL1
FBXW2
VAT1L
UXS1
GPR89C
CTNNBIP1
DHX36
ARF4
MSANTD4
TGIF1
APLP2
C7orf71
SOHLH2
CYP4Z1
NIPSNAP3A
C18orf56
NAV3
LMBR1L
ZDHHC16
ARHGAP36
STRN3
BNC2
TMEM104
DBNL
PKP4
FRMD5
GMFB
FP15737
HIGD1A
ANXA4
ZADH2
SEC23B
JDP2
B3GALNT1
SOBP
ANKH
LDLR
PHB2
ZBTB37
SEC22A
BTBD1
WASL
HPCAL4
TAB3
KDELR3
ADORA3
STIM2
UBE2I
FLJ20373
CAMK2N1
TNRC6A
SOCS1
RRAD
FAM43A
PDSS2
UBE2QL1
METAP2
TBPL1
JOSD1
PDCL
C5orf47
MTHFD2
SLC22A7
PCSK5
NUDT11
ZBTB47
PCGF3
EIF2S2
IRGQ
TESK2
BCLAF1
SYT10
MBD2
ZFYVE16
TCF24
ARX
AL161915.1
DYNC2LI1
IKBIP
ARL1
JAKMIP1
MYO1C
CYBRD1
LMAN1
AMER1
POGZ
FNBP1
PTPN4
TNPO3
EMC3
TMEM55B
SIK1
RSPO3
C12orf4
HNRNPU
MPZL1
PTPRG
MSANTD2
CMTM4
SHISA7
SETD2
EVC2
BEND4
CHP2
VDAC2
RGS18
DTHD1
KCTD7
AP5S1
TOB2
PTPMT1
TVP23B
FOXD1
PGM1
SLC7A10
KIAA0101
RASA1
DPY19L1
RANBP17
CALB2
GHRL
SNX25
FEM1B
TMEM236
ADAMTS2
TTC9
SERTAD2
STAM
PNO1
MYLIP
SREK1IP1
PANK3
CPB2
EGLN1
WNT16
EIF3H
BTF3L4
ANKRD13A
CEP72
RBM7
C15orf54
FAM3C
SPAG11A
DCX
KLF4
SYT9
EVI5L
CPLX2
INA
AMER2
MTMR11
HOXB4
AP1G1
SLC30A6
CD2AP
ERI2
MAML1
SGTB
ANKEF1
PARK2
PCDHGA11
PCDH1
LHPP
INSIG1
KIAA0226L
C22orf23
SAMD10
SPG21
C2CD2
CABLES2
ATG16L2
MCFD2
PRSS45
CLHC1
FRMPD4
SAR1A
UCP3
SYNGR3
SLC35D3
ANKS4B
SRP14
RAD23B
MBNL3
DCUN1D3
RAB4B
KLHL28
RAB27B
FRMD6
CTNNA1
ARMCX2
FREM2
GRIP1
CCNL2
KCTD5
ELOVL4
PDGFC
TSPAN14
DCP2
BMPR1A
FAM168B
KPNA1
SEMA3A
UBA6
GPR68
PCMTD1
KRAS
GPBP1
BCL2L11
FCF1
GRIA4
FGF10
MIF4GD
CALCR
VWA5B2
CDH4
OSGIN2
DCP1A
ITCH
PALM2
SETD3
SEMA4F
PURB
ASPHD2
APLN
MOB3B
ZNF74
WEE1
PIGF
TGFB1I1
UNC50
AFTPH
GARNL3
TM9SF3
FGF1
SMARCD1
SALL2
H2AFX
GPRIN1
SMLR1
MOSPD3
PRKX
UBE2N
VEGFC
BAZ2B
C15orf26
CCDC126
COLGALT2
FBXO28
GPR160
RSPH4A
DPF2
HEPHL1
FAM199X
USP48
YOD1
MAPK8
TRIM71
SLC39A9
ERG
SH3BP5L
FAM57B
ANKRD13B
ADAMTS10
FAM13B
ZBTB5
SGMS2
STMN2
HCN1
ST6GALNAC5
EHBP1
DPP8
CACYBP
RAB5B
TLR4
PLCE1
CCDC109B
NRARP
AMMECR1
PHACTR4
GNAI3
EIF4G2
LCOR
MEIS2
RAB11A
CBWD6
CBWD3
CBWD2
ADRB2
TOB1
SMAD2
SOX12
CADM1
C2orf78
ZNF654
GPHN
MNS1
GLB1
ANK3
DMWD
PLAG1
CA7
VAT1
YY1
MLLT1
WAC
PPFIA1
FOXK1
ANP32B
CAAP1
C2orf69
KIF2A
GLRA2
NCBP2
MAP3K2
CD47
AMD1
NUP153
ALX4
SLC6A8
HERC2
ST14
TP73
DPYSL5
ZDHHC3
DDB2
PLK2
FBXL20
OSBPL10
VDAC1
IFT81
BUB1B
SLC24A5
DNAJC28
SRFBP1
NRSN1
KRT72
TRMT1L
TMEM246
CYP24A1
ZDHHC20
ATP8A1
KLF9
RAB22A
KLF10
BORA
CXCL11
CAPZA1
HN1L
RHOQ
SHC1
C4orf46
TCF19
TUBB2A
RNF19A
MSTN
ZNF282
GGCT
COL15A1
LPL
AGO1
PDHX
PAG1
CBX5
AHSG
MAPK14
MBOAT2
KIAA1239
SBK1
CCDC64
IRF2
HNRNPH3
SKP1
LRFN5
COG3
NEUROD1
LRRC39
TMA16
IZUMO3
DCDC1
ZHX1
RALGPS2
RSPO4
GABRA3
ACBD3
DFFA
TRIM67
HS2ST1
HSPA1B
N4BP1
PTPN3
TMEM178A
PDCD10
ZNF580
BET1
SNAP25
C2orf66
PAX7
KIF3C
TXLNA
GCH1
CMTM6
FOXP2
PCDHGA2
PCDHGA5
PCDHGB3
PCDHGA1
PCDHGB6
PCDHGA6
PCDHGB2
PCDHGB7
PCDHGB4
PCDHGB1
PCDHGA10
PCDHGA4
PCDHGA8
PCDHGA3
PCDHGA12
PCDHGC5
PCDHGC3
PCDHGC4
AGPAT4
SYT7
DDN
SNX12
FDX1
SLC31A1
POU5F1B
TMED7-TICAM2
PLCXD2
FBXL5
RRP15
ACAA1
KLHL38
CT62
TIMP2
ZBTB25
KBTBD6
TMEM245
IL6ST
C15orf61
EDNRA
RFX6
TIA1
PLAGL2
GPR125
IPO4
FOXP4
FYTTD1
SGK1
RNF39
ID1
FRAT2
BCL2L2
CCNT2
VCPKMT
DDX3X
CBL
TMED10
KANK1
HDAC1
SLC25A44
KAT7
TBXA2R
MITF
NFAT5
GOLT1B
RABAC1
PPP4R2
MDFIC
SRGAP1
ATP1B4
TMCC1
CSRNP2
C10orf53
ECM1
EIF3M
ABHD17B
MLANA
PLAT
CDYL2
TRANK1
TGIF2
C3orf58
ASIC2
CELF3
VTI1B
TACR1
KCNIP3
HMGN1
TRIM2
ERMP1
FBXO33
HMGB1
TJP2
FOXL2
AP2M1
SH3GL2
ARFIP2
DCBLD1
EDEM1
CSNK1G3
DNAJB1
KLF16
VSTM2L
LSM10
CNTN4
PHB
CCDC71
G6PC3
DHRS11
AKIRIN1
ELOVL6
MRPL30
GRPEL2
AMN1
DBT
KRTAP4-7
LZIC
C16orf47
FAM83F
EIF4G3
COQ3
RARG
MAEA
INHBB
NID1
RNF150
PCGF5
ROBO1
PMP22
KDELC1
LOXL2
GNG12
SETDB2
SMS
PXMP4
B3GNT2
HIAT1
SLC15A4
SUPT16H
CREG1
ST3GAL2
ADD3
SNX8
HELLS
ARF6
NUAK1
PLEKHA2
ZFP36L2
CACNB4
CCT4
CAMK2D
PURA
DHX15
STYX
IRF2BP2
CTDSPL2
GJB4
HTR2C
INPP5K
BRPF3
RGS17
PREB
NETO1
SAMD12
TMEM164
NAV1
SLC43A2
ZNF772
C6orf120
GFRA1
IPPK
SLC25A37
PGD
CSF1
SERP1
KLHL5
ANKRD28
ZC3H11A
CECR6
CAPN15
PTPRK
GABPB2
CGGBP1
FGF12
MANBAL
SHISA9
PML
FGF14
GAPDHS
TLR1
ATG9B
ORC5
TYW1
FBLN2
YPEL3
NIP7
RAB4A
BPI
RP11-65D24.2
JPH1
ZNF146
GPR128
LAPTM5
ZNF501
C9orf72
IDH1
RHEBL1
PPARGC1A
NUDT5
DCUN1D1
FNDC3A
SUV39H2
SCRIB
AP3B1
LEP
EMB
NID2
UBE3C
MTMR2
SMARCE1
A1CF
KIAA2022
KIF26A
NKAPL
PXDN
TFEB
PGAP2
ABCB6
HAS3
TBC1D7
KIAA0355
CCSAP
MBLAC2
ADAMTS20
ANKRD13C
NANOS1
FAF2
DDTL
SEPHS1
JAZF1
OTOR
BMP3
CAPZB
HMBOX1
DCAF12
IKZF3
CDH18
BLOC1S5
DENR
NME7
ZNF585A
KIAA1024L
DLX1
TNFRSF10B
BRMS1L
PEX12
RPP14
RBM12
GABRB3
RP11-1055B8.7
CRYL1
C5orf24
CREBZF
ANKRD52
NUMBL
E2F3
METAP1
PAOX
ZCCHC17
FOSL1
MTA2
FAM117B
CTDSPL
FKRP
LRRC58
PARD6B
ZNF423
BTRC
SMURF1
NFE2L1
PIRT
RUNDC3B
SPRED1
TMEM68
CXCR4
UHMK1
SV2A
ZNF280C
SNX30
ARL3
TTPAL
UBTD2
ORAOV1
CXXC1
DLGAP2
TBR1
CDK18
NAA40
IGF2
NOP10
THBS2
TFDP2
NHS
PAIP2B
BDP1
RBMXL1
RPL37A
IFIT5
NICN1
ST3GAL6
UMPS
GPR63
GNPDA1
NFIB
SOX9
ZNF200
PPTC7
KPNA3
PDE7A
PDSS1
POLR3G
LEPRE1
MYH1
LDLRAP1
FAM19A5
TAL2
RBFOX2
C7orf73
DNMT3B
C7orf60
MSN
EDNRB
FAM60A
SEMA6D
SOX11
LPXN
ERGIC2
NUDT4
DCUN1D5
CASZ1
EFNA1
C21orf59
AKAP9
PDCD4
FAM214A
PPP3R1
ADAM22
TCF12
CPPED1
GDF10
SSX2IP
C19orf12
FSD1L
SEC62
METTL20
CCT6A
OPA1
TINAGL1
LRP11
C18orf32
TRIM44
GABRA2
DLL1
LINC00998
SHOX
CD82
SIGMAR1
ING5
CERS6
TBL1XR1
ZNF593
NEK10
GDI1
ADPGK
NEDD9
EPB41L2
SFRP1
SF3B4
HLTF
CRK
KCTD20
NIPA2
SETD6
MED8
CCNDBP1
TMEM189-UBE2V1
PER2
TMEM189
MDGA1
PLXNC1
TCEANC2
UBE2W
GAB1
MDFI
ACVR2A
FAM24B
SLC35A5
FAM24A
ACRC
GALNT12
PPDPF
NEK6
TSPAN17
TRIM55
RFX5
PTGER3
RP11-497E19.2
FAM49A
BECN1
P4HA3
GALNT7
REV1
MIER3
P4HA1
PGM3
TMEM87A
FOXB1
SKIL
GJC2
ANK2
PCGF6
POU2F3
SYAP1
CCNJ
BAK1
NPAS3
ZNF366
ZFX
R3HDM4
N4BP2L1
TMC5
CCDC117
NARF
TBCEL
PHF21B
MAP4K5
ENY2
STARD13
HHIP
MID1IP1
EPC2
RSBN1L
ANGPT2
POTEG
AL354993.1
RTKN
KATNBL1
DNAL1
PIK3R1
KDR
HTR7
FAM76B
UBE2F
BIRC3
TSPAN10
NPTN
ZNF260
RAD54B
C3orf67
APOOL
PKD1L1
BPGM
TRAT1
NCKAP1
C8orf58
SPRN
ZIC5
ZBTB46
DDX17
ERGIC1
ZNF48
NOTCH2
ADD2
CNOT6L
LOXL3
G3BP1
SLC2A4RG
TMEM74B
RBCK1
C20orf112
RNF41
AZIN1
HS3ST3B1
MARCKS
TM4SF5
BRIX1
SHISA5
HAPLN1
ANKRD44
SP3
CELF1
THNSL1
SOCS2
KCNMB1
SYNGR1
BCL2L13
DAAM1
VPS8
EHD2
KIAA1109
FAM172A
RNF38
SP1
CACNG2
TBX2
SOX5
CLDND1
TIAL1
PLCB3
ELOVL3
MUC4
LPHN3
MAPK1IP1L
AP4E1
ZBTB11
CHD1
TMEM121
ZNF264
PPARGC1B
ARL6IP5
PAPD4
ADO
KDM3A
SRSF10
HDAC9
RIC3
KLF5
SLC10A3
ITGA6
MYBL2
C17orf103
C11orf87
SCML2
CLEC2L
EFNA5
RAB30
MIB1
MFAP2
LRP6
RBMS2
CEP44
PAX5
AKAP1
NUMB
PAPSS2
KHDRBS2
TMEM260
RAB38
C21orf91
USP25
ATXN2
NTN4
LDLRAD3
VASN
CRKL
OTX2
MEST
ACTB
EBF3
VWC2L
OSTM1
NNT
RIMS3
AP3M1
YAF2
HMGA2
CLDN7
SRSF1
FOXO1
SYNJ2BP
FAM175A
ZDHHC17
GORASP2
NOS1AP
SIDT2
ADK
GPR22
PTPRJ
GPR6
TPM3
CDK14
NARS
TIGD6
PITPNB
CERS2
ATP6AP2
FAM57A
BCORL1
ADCYAP1
PC
ANKFN1
RP11-625H11.1
KIF24
SCRT2
RCVRN
FUOM
AC006946.15
PITPNM2
RAB18
ARHGDIA
EFTUD2
GCNT3
DMGDH
ZNF385D
SETD7
PPP1R1C
VPREB3
FAM73A
SLC30A7
TMEM97
TOR1AIP2
NAP1L1
AL391152.1
DNAJC9
FSCN3
GMNC
EXTL2
VIP
COL13A1
ANO4
MICAL1
GPR150
EVX2
NR4A2
SMAD1
EIF3A
LIN7C
ARL4A
STXBP5
MAP3K7
RNF7
DYRK1B
CMTR2
WASF2
LRIG2
PCNP
COL4A3
UPK1B
PDIK1L
OSTC
ZBTB10
CREB5
VPS36
STRN
CLDN1
ISL1
SGMS1
RNF183
AHSA2
NUDC
SUMO2
CDCA3
PAFAH1B2
ETV3
PLCL2
FRS2
DIO1
PTGR2
RAB7A
BZW1
OLA1
ATP5E
SGIP1
FAM185A
C19orf73
CASP10
PKP2
ELMOD2
ATG4B
C9orf69
WASF1
ATMIN
CAPN5
SLC8A1
PDE7B
C20orf194
FSTL4
HELZ
ELOF1
CNN3
HACE1
SNX2
TRA2B
ARHGEF9
CAP1
CELF6
SNRK
BICC1
BTBD3
PTPN22
PRKAB1
NIPSNAP3B
ZBTB7A
HOXC13
POU3F1
POM121C
SRSF4
NIN
ALPI
MDK
RELA
EIF4EBP2
GPR107
IL11
IGF2R
CA10
ARRDC4
PPP4C
NEUROD6
PAX9
SS18
AGPAT2
CMTM2
PRPF38B
PTPLAD2
ARMC1
IL2RA
MCM3
FZD6
CD200R1
DNER
TMCO1
MSANTD3-TMEFF1
LHX1
OMG
TMEFF1
SH2B3
PHACTR2
POP1
CHST2
RLIM
CCNK
TXNDC5
PTGFRN
PLEKHM3
XPO1
RUNX1
USP37
SETD9
NTNG1
RUNX1T1
SLC35B3
PI4K2A
CPEB2
SPTSSA
MLF1
DYNLT1
DDX3Y
SCAMP5
SPATA2L
SHPRH
TFEC
TUBD1
COL19A1
C5orf15
PPIP5K2
ABHD4
URM1
CPEB3
CNR1
POLR1D
SLC7A6
NCKAP5
GSTCD
HOMER1
NUFIP2
MOSPD2
FNDC5
RAP2B
SRGAP2
TGFB2
BBC3
GTF2E1
NSMCE4A
CCNYL1
ATPAF1
ALG6
AGPS
GDE1
SPRY2
RSRC1
NHLRC2
C1GALT1
AP4S1
GUF1
PLA2G2E
C15orf43
NUS1
RPA3-AS1
ATP5J
TRPC6
LTN1
MS4A2
DPYSL4
TMEM52B
AXL
SEPT3
CDC25A
RIC8B
[truncated: 1,919 more rows]

## Sheet: PATHWAY STUDIO
target genes for miR-1
Name	Total # of Neighbors	Gene Set Seed	Overlap	Percent Overlap	Overlapping Entities	p-value	Jaccard similarity	Hit type
Upstream Neighbors of C7orf34	1	C7orf34	1	50	MIR1-1	0.00010553	1	Upstream Neighbors
Upstream Neighbors of FABP3	1	FABP3	1	50	MIR1-1	0.00010553	1	Upstream Neighbors
Upstream Neighbors of RBM4	1	RBM4	1	50	MIR1-1	0.00010553	1	Upstream Neighbors
Upstream Neighbors of KCNB2	1	KCNB2	1	50	MIR1-1	0.00010553	1	Upstream Neighbors
Upstream Neighbors of TF	1	TF	1	50	MIR1-1	0.00010553	1	Upstream Neighbors
Upstream Neighbors of MED31	1	MED31	1	50	MIR1-1	0.00010553	1	Upstream Neighbors
Upstream Neighbors of MTX1	1	MTX1	1	50	MIR1-1	0.00010553	1	Upstream Neighbors
Upstream Neighbors of BSCL2	1	BSCL2	1	50	MIR1-1	0.00010553	1	Upstream Neighbors
Upstream Neighbors of CEP44	1	CEP44	1	50	MIR1-1	0.00010553	1	Upstream Neighbors
Upstream Neighbors of EIF1AX	1	EIF1AX	1	50	MIR1-1	0.00010553	1	Upstream Neighbors
Upstream Neighbors of DHX15	1	DHX15	1	50	MIR1-1	0.00010553	1	Upstream Neighbors
Upstream Neighbors of WDR6	1	WDR6	1	50	MIR1-1	0.00010553	1	Upstream Neighbors
Upstream Neighbors of ACAP2	1	ACAP2	1	50	MIR1-1	0.00010553	1	Upstream Neighbors
Upstream Neighbors of XPO6	1	XPO6	1	50	MIR1-1	0.00010553	1	Upstream Neighbors
Upstream Neighbors of MMD2	1	MMD2	1	50	MIR1-1	0.00010553	1	Upstream Neighbors
Upstream Neighbors of NOL4L	1	NOL4L	1	50	MIR1-1	0.00010553	1	Upstream Neighbors
Upstream Neighbors of ARF3	1	ARF3	1	50	MIR1-1	0.00010553	1	Upstream Neighbors
Upstream Neighbors of SETBP1	1	SETBP1	1	50	MIR1-1	0.00010553	1	Upstream Neighbors
Upstream Neighbors of CCDC141	1	CCDC141	1	50	MIR1-1	0.00010553	1	Upstream Neighbors
Upstream Neighbors of OSBPL7	1	OSBPL7	1	50	MIR1-1	0.00010553	1	Upstream Neighbors
Upstream Neighbors of LETM1	1	LETM1	1	50	MIR1-1	0.00010553	1	Upstream Neighbors
Upstream Neighbors of ZNF580	1	ZNF580	1	50	MIR1-1	0.00010553	1	Upstream Neighbors
Upstream Neighbors of TRIM26	1	TRIM26	1	50	MIR1-1	0.00010553	1	Upstream Neighbors
Upstream Neighbors of ZIC4	1	ZIC4	1	50	MIR1-1	0.00010553	1	Upstream Neighbors
Upstream Neighbors of AP3D1	1	AP3D1	1	50	MIR1-1	0.00010553	1	Upstream Neighbors
Upstream Neighbors of VAMP4	1	VAMP4	1	50	MIR1-1	0.00010553	1	Upstream Neighbors
Upstream Neighbors of HELZ2	1	HELZ2	1	50	MIR1-1	0.00010553	1	Upstream Neighbors
Upstream Neighbors of PNP	2	PNP	1	33	MIR1-1	0.00021106	0.5	Upstream Neighbors
Upstream Neighbors of PTMA	2	PTMA	1	33	MIR1-1	0.00021106	0.5	Upstream Neighbors
Upstream Neighbors of UTRN	2	UTRN	1	33	MIR1-1	0.00021106	0.5	Upstream Neighbors
Upstream Neighbors of KCNQ1	2	KCNQ1	1	33	MIR1-1	0.00021106	0.5	Upstream Neighbors
Upstream Neighbors of G6PD	2	G6PD	1	33	MIR1-1	0.00021106	0.5	Upstream Neighbors
Upstream Neighbors of HCN2	2	HCN2	1	33	MIR1-1	0.00021106	0.5	Upstream Neighbors
Upstream Neighbors of KCNE1	2	KCNE1	1	33	MIR1-1	0.00021106	0.5	Upstream Neighbors
Upstream Neighbors of ACTA2	2	ACTA2	1	33	MIR1-1	0.00021106	0.5	Upstream Neighbors
Upstream Neighbors of GPD2	2	GPD2	1	33	MIR1-1	0.00021106	0.5	Upstream Neighbors
Upstream Neighbors of ASPH	2	ASPH	1	33	MIR1-1	0.00021106	0.5	Upstream Neighbors
Upstream Neighbors of PPP2R1A	2	PPP2R1A	1	33	MIR1-1	0.00021106	0.5	Upstream Neighbors
Upstream Neighbors of ANXA5	2	ANXA5	1	33	MIR1-1	0.00021106	0.5	Upstream Neighbors
Upstream Neighbors of COX1	2	COX1	1	33	MIR1-1	0.00021106	0.5	Upstream Neighbors
Upstream Neighbors of ESRRB	2	ESRRB	1	33	MIR1-1	0.00021106	0.5	Upstream Neighbors
Upstream Neighbors of GTF2B	2	GTF2B	1	33	MIR1-1	0.00021106	0.5	Upstream Neighbors
Upstream Neighbors of CALM1	2	CALM1	1	33	MIR1-1	0.00021106	0.5	Upstream Neighbors
Upstream Neighbors of TMSB4XP1	2	TMSB4XP1	1	33	MIR1-1	0.00021106	0.5	Upstream Neighbors
Upstream Neighbors of STC2	2	STC2	1	33	MIR1-1	0.00021106	0.5	Upstream Neighbors
Upstream Neighbors of OTUD5	2	OTUD5	1	33	MIR1-1	0.00021106	0.5	Upstream Neighbors
Upstream Neighbors of HS3ST3B1	2	HS3ST3B1	1	33	MIR1-1	0.00021106	0.5	Upstream Neighbors
Upstream Neighbors of POGK	2	POGK	1	33	MIR1-1	0.00021106	0.5	Upstream Neighbors
Upstream Neighbors of WDR61	2	WDR61	1	33	MIR1-1	0.00021106	0.5	Upstream Neighbors
Upstream Neighbors of CALM2	2	CALM2	1	33	MIR1-1	0.00021106	0.5	Upstream Neighbors
Upstream Neighbors of ZMAT3	2	ZMAT3	1	33	MIR1-1	0.00021106	0.5	Upstream Neighbors
Upstream Neighbors of TFE3	2	TFE3	1	33	MIR1-1	0.00021106	0.5	Upstream Neighbors
Upstream Neighbors of PHAX	2	PHAX	1	33	MIR1-1	0.00021106	0.5	Upstream Neighbors
Upstream Neighbors of ANKRD29	2	ANKRD29	1	33	MIR1-1	0.00021106	0.5	Upstream Neighbors
Upstream Neighbors of NECAB1	2	NECAB1	1	33	MIR1-1	0.00021106	0.5	Upstream Neighbors
Upstream Neighbors of AKAP11	2	AKAP11	1	33	MIR1-1	0.00021106	0.5	Upstream Neighbors
Upstream Neighbors of CORO1B	2	CORO1B	1	33	MIR1-1	0.00021106	0.5	Upstream Neighbors
Upstream Neighbors of GOLPH3	2	GOLPH3	1	33	MIR1-1	0.00021106	0.5	Upstream Neighbors
Upstream Neighbors of RRBP1	2	RRBP1	1	33	MIR1-1	0.00021106	0.5	Upstream Neighbors
Upstream Neighbors of PGAM1	2	PGAM1	1	33	MIR1-1	0.00021106	0.5	Upstream Neighbors
Upstream Neighbors of HIAT1	2	HIAT1	1	33	MIR1-1	0.00021106	0.5	Upstream Neighbors
Upstream Neighbors of DLG4	3	DLG4	1	25	MIR1-1	0.000316589	0.333333	Upstream Neighbors
Upstream Neighbors of ELK1	3	ELK1	1	25	MIR1-1	0.000316589	0.333333	Upstream Neighbors
Upstream Neighbors of SRI	3	SRI	1	25	MIR1-1	0.000316589	0.333333	Upstream Neighbors
Upstream Neighbors of FST	3	FST	1	25	MIR1-1	0.000316589	0.333333	Upstream Neighbors
Upstream Neighbors of ACAN	3	ACAN	1	25	MIR1-1	0.000316589	0.333333	Upstream Neighbors
Upstream Neighbors of JUND	3	JUND	1	25	MIR1-1	0.000316589	0.333333	Upstream Neighbors
Upstream Neighbors of PDGFA	3	PDGFA	1	25	MIR1-1	0.000316589	0.333333	Upstream Neighbors
Upstream Neighbors of KCNMB1	3	KCNMB1	1	25	MIR1-1	0.000316589	0.333333	Upstream Neighbors
Upstream Neighbors of HSF2	3	HSF2	1	25	MIR1-1	0.000316589	0.333333	Upstream Neighbors
Upstream Neighbors of BMP10	3	BMP10	1	25	MIR1-1	0.000316589	0.333333	Upstream Neighbors
Upstream Neighbors of HOXB4	3	HOXB4	1	25	MIR1-1	0.000316589	0.333333	Upstream Neighbors
Upstream Neighbors of SP2	3	SP2	1	25	MIR1-1	0.000316589	0.333333	Upstream Neighbors
Upstream Neighbors of AZIN1	3	AZIN1	1	25	MIR1-1	0.000316589	0.333333	Upstream Neighbors
Upstream Neighbors of SMAP1	3	SMAP1	1	25	MIR1-1	0.000316589	0.333333	Upstream Neighbors
Upstream Neighbors of GNPNAT1	3	GNPNAT1	1	25	MIR1-1	0.000316589	0.333333	Upstream Neighbors
Upstream Neighbors of IP6K2	3	IP6K2	1	25	MIR1-1	0.000316589	0.333333	Upstream Neighbors
Upstream Neighbors of ANP32B	3	ANP32B	1	25	MIR1-1	0.000316589	0.333333	Upstream Neighbors
Upstream Neighbors of DMRT2	3	DMRT2	1	25	MIR1-1	0.000316589	0.333333	Upstream Neighbors
Upstream Neighbors of SMARCB1	3	SMARCB1	1	25	MIR1-1	0.000316589	0.333333	Upstream Neighbors
Upstream Neighbors of TRAPPC3	3	TRAPPC3	1	25	MIR1-1	0.000316589	0.333333	Upstream Neighbors
Upstream Neighbors of ANXA4	3	ANXA4	1	25	MIR1-1	0.000316589	0.333333	Upstream Neighbors
Upstream Neighbors of BPNT1	3	BPNT1	1	25	MIR1-1	0.000316589	0.333333	Upstream Neighbors
Upstream Neighbors of HACE1	3	HACE1	1	25	MIR1-1	0.000316589	0.333333	Upstream Neighbors
Upstream Neighbors of CPED1	3	CPED1	1	25	MIR1-1	0.000316589	0.333333	Upstream Neighbors
Upstream Neighbors of CDK14	3	CDK14	1	25	MIR1-1	0.000316589	0.333333	Upstream Neighbors
Upstream Neighbors of LRRC8A	3	LRRC8A	1	25	MIR1-1	0.000316589	0.333333	Upstream Neighbors
Upstream Neighbors of C5orf51	3	C5orf51	1	25	MIR1-1	0.000316589	0.333333	Upstream Neighbors
Upstream Neighbors of TMEM135	3	TMEM135	1	25	MIR1-1	0.000316589	0.333333	Upstream Neighbors
Upstream Neighbors of NADK	3	NADK	1	25	MIR1-1	0.000316589	0.333333	Upstream Neighbors
Upstream Neighbors of UBE4A	3	UBE4A	1	25	MIR1-1	0.000316589	0.333333	Upstream Neighbors
Upstream Neighbors of CREM	3	CREM	1	25	MIR1-1	0.000316589	0.333333	Upstream Neighbors
Upstream Neighbors of SRSF9	4	SRSF9	1	20	MIR1-1	0.000422119	0.25	Upstream Neighbors
Upstream Neighbors of HSPD1	4	HSPD1	1	20	MIR1-1	0.000422119	0.25	Upstream Neighbors
Upstream Neighbors of TWF1	4	TWF1	1	20	MIR1-1	0.000422119	0.25	Upstream Neighbors
Upstream Neighbors of PPP2R5A	4	PPP2R5A	1	20	MIR1-1	0.000422119	0.25	Upstream Neighbors
Upstream Neighbors of POLA1	4	POLA1	1	20	MIR1-1	0.000422119	0.25	Upstream Neighbors
Upstream Neighbors of LIN7C	4	LIN7C	1	20	MIR1-1	0.000422119	0.25	Upstream Neighbors
Upstream Neighbors of RHEB	4	RHEB	1	20	MIR1-1	0.000422119	0.25	Upstream Neighbors
Upstream Neighbors of TPPP	4	TPPP	1	20	MIR1-1	0.000422119	0.25	Upstream Neighbors
Upstream Neighbors of ADAR	4	ADAR	1	20	MIR1-1	0.000422119	0.25	Upstream Neighbors
Upstream Neighbors of ASPA	4	ASPA	1	20	MIR1-1	0.000422119	0.25	Upstream Neighbors
Upstream Neighbors of NCL	4	NCL	1	20	MIR1-1	0.000422119	0.25	Upstream Neighbors
Upstream Neighbors of MYEF2	4	MYEF2	1	20	MIR1-1	0.000422119	0.25	Upstream Neighbors
Upstream Neighbors of EYA4	4	EYA4	1	20	MIR1-1	0.000422119	0.25	Upstream Neighbors
Upstream Neighbors of SEC23B	4	SEC23B	1	20	MIR1-1	0.000422119	0.25	Upstream Neighbors
Upstream Neighbors of SH3BGRL3	4	SH3BGRL3	1	20	MIR1-1	0.000422119	0.25	Upstream Neighbors
Upstream Neighbors of TBC1D15	4	TBC1D15	1	20	MIR1-1	0.000422119	0.25	Upstream Neighbors
Upstream Neighbors of KCTD13	4	KCTD13	1	20	MIR1-1	0.000422119	0.25	Upstream Neighbors
Upstream Neighbors of CAAP1	4	CAAP1	1	20	MIR1-1	0.000422119	0.25	Upstream Neighbors
Upstream Neighbors of PPIB	4	PPIB	1	20	MIR1-1	0.000422119	0.25	Upstream Neighbors
Upstream Neighbors of GDF6	4	GDF6	1	20	MIR1-1	0.000422119	0.25	Upstream Neighbors
Upstream Neighbors of FRAS1	4	FRAS1	1	20	MIR1-1	0.000422119	0.25	Upstream Neighbors
Upstream Neighbors of PREX1	4	PREX1	1	20	MIR1-1	0.000422119	0.25	Upstream Neighbors
Upstream Neighbors of GAS2L1	4	GAS2L1	1	20	MIR1-1	0.000422119	0.25	Upstream Neighbors
Upstream Neighbors of SEC62	4	SEC62	1	20	MIR1-1	0.000422119	0.25	Upstream Neighbors
Upstream Neighbors of MYLK	5	MYLK	1	16	MIR1-1	0.000527649	0.2	Upstream Neighbors
Upstream Neighbors of MED1	5	MED1	1	16	MIR1-1	0.000527649	0.2	Upstream Neighbors
Upstream Neighbors of CDK9	5	CDK9	1	16	MIR1-1	0.000527649	0.2	Upstream Neighbors
Upstream Neighbors of ANXA2	5	ANXA2	1	16	MIR1-1	0.000527649	0.2	Upstream Neighbors
Upstream Neighbors of SLC11A2	5	SLC11A2	1	16	MIR1-1	0.000527649	0.2	Upstream Neighbors
Upstream Neighbors of FZD7	5	FZD7	1	16	MIR1-1	0.000527649	0.2	Upstream Neighbors
Upstream Neighbors of GIT1	5	GIT1	1	16	MIR1-1	0.000527649	0.2	Upstream Neighbors
Upstream Neighbors of CREBL2	5	CREBL2	1	16	MIR1-1	0.000527649	0.2	Upstream Neighbors
Upstream Neighbors of NAIP	5	NAIP	1	16	MIR1-1	0.000527649	0.2	Upstream Neighbors
Upstream Neighbors of CSNK2A2	5	CSNK2A2	1	16	MIR1-1	0.000527649	0.2	Upstream Neighbors
Upstream Neighbors of HSP90AA1	5	HSP90AA1	1	16	MIR1-1	0.000527649	0.2	Upstream Neighbors
Upstream Neighbors of PDE7A	5	PDE7A	1	16	MIR1-1	0.000527649	0.2	Upstream Neighbors
Upstream Neighbors of MATR3	5	MATR3	1	16	MIR1-1	0.000527649	0.2	Upstream Neighbors
Upstream Neighbors of GNPTAB	5	GNPTAB	1	16	MIR1-1	0.000527649	0.2	Upstream Neighbors
Upstream Neighbors of EML3	5	EML3	1	16	MIR1-1	0.000527649	0.2	Upstream Neighbors
Upstream Neighbors of MAP1A	5	MAP1A	1	16	MIR1-1	0.000527649	0.2	Upstream Neighbors
Upstream Neighbors of NMT2	5	NMT2	1	16	MIR1-1	0.000527649	0.2	Upstream Neighbors
Upstream Neighbors of H3F3B	5	H3F3B	1	16	MIR1-1	0.000527649	0.2	Upstream Neighbors
Upstream Neighbors of SEC61A1	5	SEC61A1	1	16	MIR1-1	0.000527649	0.2	Upstream Neighbors
Upstream Neighbors of MUM1L1	5	MUM1L1	1	16	MIR1-1	0.000527649	0.2	Upstream Neighbors
Upstream Neighbors of EML4	5	EML4	1	16	MIR1-1	0.000527649	0.2	Upstream Neighbors
Upstream Neighbors of GNPDA2	5	GNPDA2	1	16	MIR1-1	0.000527649	0.2	Upstream Neighbors
Upstream Neighbors of IRX5	5	IRX5	1	16	MIR1-1	0.000527649	0.2	Upstream Neighbors
Upstream Neighbors of MEF2A	6	MEF2A	1	14	MIR1-1	0.000633179	0.166667	Upstream Neighbors
Upstream Neighbors of CASP9	6	CASP9	1	14	MIR1-1	0.000633179	0.166667	Upstream Neighbors
Upstream Neighbors of MTSS1	6	MTSS1	1	14	MIR1-1	0.000633179	0.166667	Upstream Neighbors
Upstream Neighbors of HCN4	6	HCN4	1	14	MIR1-1	0.000633179	0.166667	Upstream Neighbors
Upstream Neighbors of NR1H3	6	NR1H3	1	14	MIR1-1	0.000633179	0.166667	Upstream Neighbors
Upstream Neighbors of SLC25A22	6	SLC25A22	1	14	MIR1-1	0.000633179	0.166667	Upstream Neighbors
Upstream Neighbors of SLC7A1	6	SLC7A1	1	14	MIR1-1	0.000633179	0.166667	Upstream Neighbors
Upstream Neighbors of THRB	6	THRB	1	14	MIR1-1	0.000633179	0.166667	Upstream Neighbors
Upstream Neighbors of BCL7A	6	BCL7A	1	14	MIR1-1	0.000633179	0.166667	Upstream Neighbors
Upstream Neighbors of SLC44A1	6	SLC44A1	1	14	MIR1-1	0.000633179	0.166667	Upstream Neighbors
Upstream Neighbors of SNAP25	6	SNAP25	1	14	MIR1-1	0.000633179	0.166667	Upstream Neighbors
Upstream Neighbors of CNN3	6	CNN3	1	14	MIR1-1	0.000633179	0.166667	Upstream Neighbors
Upstream Neighbors of SLC37A3	6	SLC37A3	1	14	MIR1-1	0.000633179	0.166667	Upstream Neighbors
Upstream Neighbors of SLC31A1	6	SLC31A1	1	14	MIR1-1	0.000633179	0.166667	Upstream Neighbors
Upstream Neighbors of TSPAN4	6	TSPAN4	1	14	MIR1-1	0.000633179	0.166667	Upstream Neighbors
Upstream Neighbors of TMEM55B	6	TMEM55B	1	14	MIR1-1	0.000633179	0.166667	Upstream Neighbors
Upstream Neighbors of RIMS4	6	RIMS4	1	14	MIR1-1	0.000633179	0.166667	Upstream Neighbors
Upstream Neighbors of GLYR1	6	GLYR1	1	14	MIR1-1	0.000633179	0.166667	Upstream Neighbors
Upstream Neighbors of MSANTD2	6	MSANTD2	1	14	MIR1-1	0.000633179	0.166667	Upstream Neighbors
Upstream Neighbors of ADPGK	6	ADPGK	1	14	MIR1-1	0.000633179	0.166667	Upstream Neighbors
Upstream Neighbors of SS18	6	SS18	1	14	MIR1-1	0.000633179	0.166667	Upstream Neighbors
Upstream Neighbors of KTN1	6	KTN1	1	14	MIR1-1	0.000633179	0.166667	Upstream Neighbors
Upstream Neighbors of BOLL	6	BOLL	1	14	MIR1-1	0.000633179	0.166667	Upstream Neighbors
Upstream Neighbors of RSPO3	6	RSPO3	1	14	MIR1-1	0.000633179	0.166667	Upstream Neighbors
Upstream Neighbors of API5	7	API5	1	12	MIR1-1	0.000738708	0.142857	Upstream Neighbors
Upstream Neighbors of MICB	7	MICB	1	12	MIR1-1	0.000738708	0.142857	Upstream Neighbors
Upstream Neighbors of FSCN1	7	FSCN1	1	12	MIR1-1	0.000738708	0.142857	Upstream Neighbors
Upstream Neighbors of PAX7	7	PAX7	1	12	MIR1-1	0.000738708	0.142857	Upstream Neighbors
Upstream Neighbors of ID1	7	ID1	1	12	MIR1-1	0.000738708	0.142857	Upstream Neighbors
Upstream Neighbors of MALAT1	7	MALAT1	1	12	MIR1-1	0.000738708	0.142857	Upstream Neighbors
Upstream Neighbors of SMARCA4	7	SMARCA4	1	12	MIR1-1	0.000738708	0.142857	Upstream Neighbors
Upstream Neighbors of CACNB2	7	CACNB2	1	12	MIR1-1	0.000738708	0.142857	Upstream Neighbors
Upstream Neighbors of FRS2	7	FRS2	1	12	MIR1-1	0.000738708	0.142857	Upstream Neighbors
Upstream Neighbors of KCND2	7	KCND2	1	12	MIR1-1	0.000738708	0.142857	Upstream Neighbors
Upstream Neighbors of NFATC3	7	NFATC3	1	12	MIR1-1	0.000738708	0.142857	Upstream Neighbors
Upstream Neighbors of HSP90B1	7	HSP90B1	1	12	MIR1-1	0.000738708	0.142857	Upstream Neighbors
Upstream Neighbors of OTX2	7	OTX2	1	12	MIR1-1	0.000738708	0.142857	Upstream Neighbors
Upstream Neighbors of NAP1L5	7	NAP1L5	1	12	MIR1-1	0.000738708	0.142857	Upstream Neighbors
Upstream Neighbors of WNK3	7	WNK3	1	12	MIR1-1	0.000738708	0.142857	Upstream Neighbors
Upstream Neighbors of RNF138	7	RNF138	1	12	MIR1-1	0.000738708	0.142857	Upstream Neighbors
Upstream Neighbors of BLCAP	7	BLCAP	1	12	MIR1-1	0.000738708	0.142857	Upstream Neighbors
Upstream Neighbors of TMEM178A	7	TMEM178A	1	12	MIR1-1	0.000738708	0.142857	Upstream Neighbors
Upstream Neighbors of GRK6	7	GRK6	1	12	MIR1-1	0.000738708	0.142857	Upstream Neighbors
Upstream Neighbors of MYOCD	8	MYOCD	1	11	MIR1-1	0.000844238	0.125	Upstream Neighbors
Upstream Neighbors of MSN	8	MSN	1	11	MIR1-1	0.000844238	0.125	Upstream Neighbors
Upstream Neighbors of LASP1	8	LASP1	1	11	MIR1-1	0.000844238	0.125	Upstream Neighbors
Upstream Neighbors of NOTCH3	8	NOTCH3	1	11	MIR1-1	0.000844238	0.125	Upstream Neighbors
Upstream Neighbors of ARHGAP21	8	ARHGAP21	1	11	MIR1-1	0.000844238	0.125	Upstream Neighbors
Upstream Neighbors of JUNB	8	JUNB	1	11	MIR1-1	0.000844238	0.125	Upstream Neighbors
Upstream Neighbors of ARCN1	8	ARCN1	1	11	MIR1-1	0.000844238	0.125	Upstream Neighbors
Upstream Neighbors of SERP1	8	SERP1	1	11	MIR1-1	0.000844238	0.125	Upstream Neighbors
Upstream Neighbors of HNRNPU	8	HNRNPU	1	11	MIR1-1	0.000844238	0.125	Upstream Neighbors
Upstream Neighbors of MAB21L1	8	MAB21L1	1	11	MIR1-1	0.000844238	0.125	Upstream Neighbors
Upstream Neighbors of SNX2	8	SNX2	1	11	MIR1-1	0.000844238	0.125	Upstream Neighbors
Upstream Neighbors of DDX5	8	DDX5	1	11	MIR1-1	0.000844238	0.125	Upstream Neighbors
Upstream Neighbors of CLCN3	8	CLCN3	1	11	MIR1-1	0.000844238	0.125	Upstream Neighbors
Upstream Neighbors of SRF	9	SRF	1	10	MIR1-1	0.000949768	0.111111	Upstream Neighbors
Upstream Neighbors of GATA4	9	GATA4	1	10	MIR1-1	0.000949768	0.111111	Upstream Neighbors
Upstream Neighbors of EIF4E	9	EIF4E	1	10	MIR1-1	0.000949768	0.111111	Upstream Neighbors
Upstream Neighbors of VAMP2	9	VAMP2	1	10	MIR1-1	0.000949768	0.111111	Upstream Neighbors
Upstream Neighbors of CLTC	9	CLTC	1	10	MIR1-1	0.000949768	0.111111	Upstream Neighbors
Upstream Neighbors of PDCD10	9	PDCD10	1	10	MIR1-1	0.000949768	0.111111	Upstream Neighbors
Upstream Neighbors of GCLC	9	GCLC	1	10	MIR1-1	0.000949768	0.111111	Upstream Neighbors
Upstream Neighbors of DLC1	10	DLC1	1	9	MIR1-1	0.0010553	0.1	Upstream Neighbors
Upstream Neighbors of TAGLN2	10	TAGLN2	1	9	MIR1-1	0.0010553	0.1	Upstream Neighbors
Upstream Neighbors of SLC8A1	10	SLC8A1	1	9	MIR1-1	0.0010553	0.1	Upstream Neighbors
Upstream Neighbors of ERG	10	ERG	1	9	MIR1-1	0.0010553	0.1	Upstream Neighbors
Upstream Neighbors of MNT	10	MNT	1	9	MIR1-1	0.0010553	0.1	Upstream Neighbors
Upstream Neighbors of KLK10	10	KLK10	1	9	MIR1-1	0.0010553	0.1	Upstream Neighbors
Upstream Neighbors of SFRP1	10	SFRP1	1	9	MIR1-1	0.0010553	0.1	Upstream Neighbors
Upstream Neighbors of MON2	10	MON2	1	9	MIR1-1	0.0010553	0.1	Upstream Neighbors
Upstream Neighbors of ABCB7	10	ABCB7	1	9	MIR1-1	0.0010553	0.1	Upstream Neighbors
Upstream Neighbors of HAND2	11	HAND2	1	8	MIR1-1	0.00116083	0.0909091	Upstream Neighbors
Upstream Neighbors of CACNA1C	11	CACNA1C	1	8	MIR1-1	0.00116083	0.0909091	Upstream Neighbors
Upstream Neighbors of PIM1	11	PIM1	1	8	MIR1-1	0.00116083	0.0909091	Upstream Neighbors
Upstream Neighbors of CPEB1	11	CPEB1	1	8	MIR1-1	0.00116083	0.0909091	Upstream Neighbors
Upstream Neighbors of FNDC3A	11	FNDC3A	1	8	MIR1-1	0.00116083	0.0909091	Upstream Neighbors
Upstream Neighbors of SEC63	11	SEC63	1	8	MIR1-1	0.00116083	0.0909091	Upstream Neighbors
Upstream Neighbors of PKHD1	11	PKHD1	1	8	MIR1-1	0.00116083	0.0909091	Upstream Neighbors
Upstream Neighbors of NBEA	11	NBEA	1	8	MIR1-1	0.00116083	0.0909091	Upstream Neighbors
Upstream Neighbors of NXT2	11	NXT2	1	8	MIR1-1	0.00116083	0.0909091	Upstream Neighbors
Upstream Neighbors of PAX3	12	PAX3	1	7	MIR1-1	0.00126636	0.0833333	Upstream Neighbors
Upstream Neighbors of MTPN	12	MTPN	1	7	MIR1-1	0.00126636	0.0833333	Upstream Neighbors
Upstream Neighbors of HSPA1A	12	HSPA1A	1	7	MIR1-1	0.00126636	0.0833333	Upstream Neighbors
Upstream Neighbors of PIK3CA	12	PIK3CA	1	7	MIR1-1	0.00126636	0.0833333	Upstream Neighbors
Upstream Neighbors of YY1	12	YY1	1	7	MIR1-1	0.00126636	0.0833333	Upstream Neighbors
Upstream Neighbors of TRIM2	12	TRIM2	1	7	MIR1-1	0.00126636	0.0833333	Upstream Neighbors
Upstream Neighbors of ACVR2B	12	ACVR2B	1	7	MIR1-1	0.00126636	0.0833333	Upstream Neighbors
Upstream Neighbors of RBM24	12	RBM24	1	7	MIR1-1	0.00126636	0.0833333	Upstream Neighbors
Upstream Neighbors of EDN1	13	EDN1	1	7	MIR1-1	0.00137189	0.0769231	Upstream Neighbors
Upstream Neighbors of PRDM16	13	PRDM16	1	7	MIR1-1	0.00137189	0.0769231	Upstream Neighbors
Upstream Neighbors of MEIS1	13	MEIS1	1	7	MIR1-1	0.00137189	0.0769231	Upstream Neighbors
Upstream Neighbors of SDHC	13	SDHC	1	7	MIR1-1	0.00137189	0.0769231	Upstream Neighbors
Upstream Neighbors of PRKCE	13	PRKCE	1	7	MIR1-1	0.00137189	0.0769231	Upstream Neighbors
Upstream Neighbors of CORO1C	13	CORO1C	1	7	MIR1-1	0.00137189	0.0769231	Upstream Neighbors
Upstream Neighbors of HMGCR	13	HMGCR	1	7	MIR1-1	0.00137189	0.0769231	Upstream Neighbors
Upstream Neighbors of RARB	13	RARB	1	7	MIR1-1	0.00137189	0.0769231	Upstream Neighbors
Upstream Neighbors of NRP1	13	NRP1	1	7	MIR1-1	0.00137189	0.0769231	Upstream Neighbors
Upstream Neighbors of SMARCD2	13	SMARCD2	1	7	MIR1-1	0.00137189	0.0769231	Upstream Neighbors
Upstream Neighbors of SYT1	13	SYT1	1	7	MIR1-1	0.00137189	0.0769231	Upstream Neighbors
Upstream Neighbors of FOXP1	14	FOXP1	1	6	MIR1-1	0.00147742	0.0714286	Upstream Neighbors
Upstream Neighbors of KCNJ2	14	KCNJ2	1	6	MIR1-1	0.00147742	0.0714286	Upstream Neighbors
Upstream Neighbors of SRSF1	14	SRSF1	1	6	MIR1-1	0.00147742	0.0714286	Upstream Neighbors
Upstream Neighbors of PDIK1L	14	PDIK1L	1	6	MIR1-1	0.00147742	0.0714286	Upstream Neighbors
Upstream Neighbors of ZNF217	14	ZNF217	1	6	MIR1-1	0.00147742	0.0714286	Upstream Neighbors
Upstream Neighbors of RSBN1L	14	RSBN1L	1	6	MIR1-1	0.00147742	0.0714286	Upstream Neighbors
Upstream Neighbors of CXCR4	15	CXCR4	1	6	MIR1-1	0.00158295	0.0666667	Upstream Neighbors
Upstream Neighbors of SRC	15	SRC	1	6	MIR1-1	0.00158295	0.0666667	Upstream Neighbors
Upstream Neighbors of HIC2	15	HIC2	1	6	MIR1-1	0.00158295	0.0666667	Upstream Neighbors
Upstream Neighbors of GPR85	15	GPR85	1	6	MIR1-1	0.00158295	0.0666667	Upstream Neighbors
Upstream Neighbors of MEOX2	16	MEOX2	1	5	MIR1-1	0.00168848	0.0625	Upstream Neighbors
Upstream Neighbors of SMARCD1	16	SMARCD1	1	5	MIR1-1	0.00168848	0.0625	Upstream Neighbors
Upstream Neighbors of DLL1	16	DLL1	1	5	MIR1-1	0.00168848	0.0625	Upstream Neighbors
Upstream Neighbors of SPRED1	17	SPRED1	1	5	MIR1-1	0.00179401	0.0588235	Upstream Neighbors
Upstream Neighbors of MSTN	17	MSTN	1	5	MIR1-1	0.00179401	0.0588235	Upstream Neighbors
Upstream Neighbors of FN1	18	FN1	1	5	MIR1-1	0.00189954	0.0555556	Upstream Neighbors
Upstream Neighbors of GJA1	18	GJA1	1	5	MIR1-1	0.00189954	0.0555556	Upstream Neighbors
Upstream Neighbors of SOX9	19	SOX9	1	5	MIR1-1	0.00200507	0.0526316	Upstream Neighbors
Upstream Neighbors of CXCL12	19	CXCL12	1	5	MIR1-1	0.00200507	0.0526316	Upstream Neighbors
Upstream Neighbors of TNKS2	19	TNKS2	1	5	MIR1-1	0.00200507	0.0526316	Upstream Neighbors
Upstream Neighbors of SOX6	19	SOX6	1	5	MIR1-1	0.00200507	0.0526316	Upstream Neighbors
Upstream Neighbors of FBXO33	19	FBXO33	1	5	MIR1-1	0.00200507	0.0526316	Upstream Neighbors
Upstream Neighbors of THBS1	20	THBS1	1	4	MIR1-1	0.0021106	0.05	Upstream Neighbors
Upstream Neighbors of BCL11A	20	BCL11A	1	4	MIR1-1	0.0021106	0.05	Upstream Neighbors
Upstream Neighbors of SNAI2	21	SNAI2	1	4	MIR1-1	0.00221612	0.047619	Upstream Neighbors
Upstream Neighbors of AGO2	21	AGO2	1	4	MIR1-1	0.00221612	0.047619	Upstream Neighbors
Upstream Neighbors of CDC42	25	CDC42	1	3	MIR1-1	0.00263824	0.04	Upstream Neighbors
Upstream Neighbors of BRCA1	26	BRCA1	1	3	MIR1-1	0.00274377	0.0384615	Upstream Neighbors
Upstream Neighbors of TIMP3	26	TIMP3	1	3	MIR1-1	0.00274377	0.0384615	Upstream Neighbors
Upstream Neighbors of E2F5	27	E2F5	1	3	MIR1-1	0.0028493	0.037037	Upstream Neighbors
Upstream Neighbors of HDAC4	29	HDAC4	1	3	MIR1-1	0.00306036	0.0344828	Upstream Neighbors
Upstream Neighbors of ETS1	29	ETS1	1	3	MIR1-1	0.00306036	0.0344828	Upstream Neighbors
Upstream Neighbors of BDNF	30	BDNF	1	3	MIR1-1	0.00316589	0.0333333	Upstream Neighbors
Upstream Neighbors of RUNX1	31	RUNX1	1	3	MIR1-1	0.00327142	0.0322581	Upstream Neighbors
Upstream Neighbors of CREB1	31	CREB1	1	3	MIR1-1	0.00327142	0.0322581	Upstream Neighbors
Upstream Neighbors of RASA1	31	RASA1	1	3	MIR1-1	0.00327142	0.0322581	Upstream Neighbors
Upstream Neighbors of NOTCH1	32	NOTCH1	1	3	MIR1-1	0.00337695	0.03125	Upstream Neighbors
Upstream Neighbors of IGF1	39	IGF1	1	2	MIR1-1	0.00411566	0.025641	Upstream Neighbors
Upstream Neighbors of MET	39	MET	1	2	MIR1-1	0.00411566	0.025641	Upstream Neighbors
Upstream Neighbors of KLF4	41	KLF4	1	2	MIR1-1	0.00432672	0.0243902	Upstream Neighbors
Upstream Neighbors of CCND2	41	CCND2	1	2	MIR1-1	0.00432672	0.0243902	Upstream Neighbors
Upstream Neighbors of ZEB2	43	ZEB2	1	2	MIR1-1	0.00453778	0.0232558	Upstream Neighbors
Upstream Neighbors of SP1	46	SP1	1	2	MIR1-1	0.00485437	0.0217391	Upstream Neighbors
Upstream Neighbors of KRAS	51	KRAS	1	1	MIR1-1	0.00538202	0.0196078	Upstream Neighbors
Upstream Neighbors of TGFBR2	51	TGFBR2	1	1	MIR1-1	0.00538202	0.0196078	Upstream Neighbors
Upstream Neighbors of TGFB1	53	TGFB1	1	1	MIR1-1	0.00559308	0.0188679	Upstream Neighbors
Upstream Neighbors of SIRT1	55	SIRT1	1	1	MIR1-1	0.00580414	0.0181818	Upstream Neighbors
Upstream Neighbors of IGF1R	77	IGF1R	1	1	MIR1-1	0.00812579	0.012987	Upstream Neighbors
Upstream Neighbors of VEGFA	79	VEGFA	1	1	MIR1-1	0.00833685	0.0126582	Upstream Neighbors
Upstream Neighbors of CCND1	80	CCND1	1	1	MIR1-1	0.00844238	0.0125	Upstream Neighbors
Upstream Neighbors of BCL2	99	BCL2	1	1	MIR1-1	0.0104474	0.010101	Upstream Neighbors
Upstream Neighbors of PTEN	101	PTEN	1	0	MIR1-1	0.0106585	0.00990099	Upstream Neighbors
target genes for miR-9
Name	Total # of Neighbors	Gene Set Seed	Overlap	Percent Overlap	Overlapping Entities	p-value	Jaccard similarity	Hit type
Upstream Neighbors of KLF17	1	KLF17	1	50	MIR9-1	0.00010553	1	Upstream Neighbors
Upstream Neighbors of TLX3	1	TLX3	1	50	MIR9-1	0.00010553	1	Upstream Neighbors
Upstream Neighbors of S1PR4	1	S1PR4	1	50	MIR9-1	0.00010553	1	Upstream Neighbors
Upstream Neighbors of VAMP5	1	VAMP5	1	50	MIR9-1	0.00010553	1	Upstream Neighbors
Upstream Neighbors of PLIN2	1	PLIN2	1	50	MIR9-1	0.00010553	1	Upstream Neighbors
Upstream Neighbors of CYFIP2	1	CYFIP2	1	50	MIR9-1	0.00010553	1	Upstream Neighbors
Upstream Neighbors of ENDOD1	1	ENDOD1	1	50	MIR9-1	0.00010553	1	Upstream Neighbors
Upstream Neighbors of NPY2R	1	NPY2R	1	50	MIR9-1	0.00010553	1	Upstream Neighbors
Upstream Neighbors of OGDHL	1	OGDHL	1	50	MIR9-1	0.00010553	1	Upstream Neighbors
Upstream Neighbors of UEVLD	1	UEVLD	1	50	MIR9-1	0.00010553	1	Upstream Neighbors
Upstream Neighbors of VRTN	1	VRTN	1	50	MIR9-1	0.00010553	1	Upstream Neighbors
Upstream Neighbors of TMEM63A	1	TMEM63A	1	50	MIR9-1	0.00010553	1	Upstream Neighbors
Upstream Neighbors of P3H1	1	P3H1	1	50	MIR9-1	0.00010553	1	Upstream Neighbors
Upstream Neighbors of ITPKC	1	ITPKC	1	50	MIR9-1	0.00010553	1	Upstream Neighbors
Upstream Neighbors of CPA3	1	CPA3	1	50	MIR9-1	0.00010553	1	Upstream Neighbors
Upstream Neighbors of MRRF	1	MRRF	1	50	MIR9-1	0.00010553	1	Upstream Neighbors
Upstream Neighbors of MRFAP1	1	MRFAP1	1	50	MIR9-1	0.00010553	1	Upstream Neighbors
Upstream Neighbors of FAM58A	1	FAM58A	1	50	MIR9-1	0.00010553	1	Upstream Neighbors
Upstream Neighbors of SFXN2	1	SFXN2	1	50	MIR9-1	0.00010553	1	Upstream Neighbors
Upstream Neighbors of SEZ6	1	SEZ6	1	50	MIR9-1	0.00010553	1	Upstream Neighbors
Upstream Neighbors of KIF1C	1	KIF1C	1	50	MIR9-1	0.00010553	1	Upstream Neighbors
Upstream Neighbors of PPIP5K1	1	PPIP5K1	1	50	MIR9-1	0.00010553	1	Upstream Neighbors
Upstream Neighbors of FBXL16	1	FBXL16	1	50	MIR9-1	0.00010553	1	Upstream Neighbors
Upstream Neighbors of COLEC12	1	COLEC12	1	50	MIR9-1	0.00010553	1	Upstream Neighbors
Upstream Neighbors of SOAT1	1	SOAT1	1	50	MIR9-1	0.00010553	1	Upstream Neighbors
Upstream Neighbors of SMARCE1	1	SMARCE1	1	50	MIR9-1	0.00010553	1	Upstream Neighbors
Upstream Neighbors of SLITRK2	1	SLITRK2	1	50	MIR9-1	0.00010553	1	Upstream Neighbors
Upstream Neighbors of TXNDC5	1	TXNDC5	1	50	MIR9-1	0.00010553	1	Upstream Neighbors
Upstream Neighbors of ZC3H10	1	ZC3H10	1	50	MIR9-1	0.00010553	1	Upstream Neighbors
Upstream Neighbors of CSGALNACT1	1	CSGALNACT1	1	50	MIR9-1	0.00010553	1	Upstream Neighbors
Upstream Neighbors of SYNJ2BP	1	SYNJ2BP	1	50	MIR9-1	0.00010553	1	Upstream Neighbors
Upstream Neighbors of ESYT2	1	ESYT2	1	50	MIR9-1	0.00010553	1	Upstream Neighbors
Upstream Neighbors of HN1L	1	HN1L	1	50	MIR9-1	0.00010553	1	Upstream Neighbors
Upstream Neighbors of PCDH7	1	PCDH7	1	50	MIR9-1	0.00010553	1	Upstream Neighbors
Upstream Neighbors of PRUNE	1	PRUNE	1	50	MIR9-1	0.00010553	1	Upstream Neighbors
Upstream Neighbors of CCAR2	1	CCAR2	1	50	MIR9-1	0.00010553	1	Upstream Neighbors
Upstream Neighbors of GPBP1L1	1	GPBP1L1	1	50	MIR9-1	0.00010553	1	Upstream Neighbors
Upstream Neighbors of DSE	1	DSE	1	50	MIR9-1	0.00010553	1	Upstream Neighbors
Upstream Neighbors of GOT1	1	GOT1	1	50	MIR9-1	0.00010553	1	Upstream Neighbors
Upstream Neighbors of FAM19A5	1	FAM19A5	1	50	MIR9-1	0.00010553	1	Upstream Neighbors
Upstream Neighbors of CHST15	1	CHST15	1	50	MIR9-1	0.00010553	1	Upstream Neighbors
Upstream Neighbors of C1QL1	1	C1QL1	1	50	MIR9-1	0.00010553	1	Upstream Neighbors
Upstream Neighbors of DBNL	1	DBNL	1	50	MIR9-1	0.00010553	1	Upstream Neighbors
Upstream Neighbors of BAIAP2	1	BAIAP2	1	50	MIR9-1	0.00010553	1	Upstream Neighbors
Upstream Neighbors of EN1	1	EN1	1	50	MIR9-1	0.00010553	1	Upstream Neighbors
Upstream Neighbors of FKTN	1	FKTN	1	50	MIR9-1	0.00010553	1	Upstream Neighbors
Upstream Neighbors of FGF12	1	FGF12	1	50	MIR9-1	0.00010553	1	Upstream Neighbors
Upstream Neighbors of AGAP1	1	AGAP1	1	50	MIR9-1	0.00010553	1	Upstream Neighbors
Upstream Neighbors of LDLRAD3	1	LDLRAD3	1	50	MIR9-1	0.00010553	1	Upstream Neighbors
Upstream Neighbors of JUP	1	JUP	1	50	MIR9-1	0.00010553	1	Upstream Neighbors
Upstream Neighbors of FAM19A4	1	FAM19A4	1	50	MIR9-1	0.00010553	1	Upstream Neighbors
Upstream Neighbors of FAM43B	1	FAM43B	1	50	MIR9-1	0.00010553	1	Upstream Neighbors
Upstream Neighbors of TMEM200A	1	TMEM200A	1	50	MIR9-1	0.00010553	1	Upstream Neighbors
Upstream Neighbors of FNBP1	1	FNBP1	1	50	MIR9-1	0.00010553	1	Upstream Neighbors
Upstream Neighbors of ONECUT2	2	ONECUT2	1	33	MIR9-1	0.00021106	0.5	Upstream Neighbors
Upstream Neighbors of PPP2R5D	2	PPP2R5D	1	33	MIR9-1	0.00021106	0.5	Upstream Neighbors
Upstream Neighbors of ELAVL3	2	ELAVL3	1	33	MIR9-1	0.00021106	0.5	Upstream Neighbors
Upstream Neighbors of NR2E1	2	NR2E1	1	33	MIR9-1	0.00021106	0.5	Upstream Neighbors
Upstream Neighbors of SYTL4	2	SYTL4	1	33	MIR9-1	0.00021106	0.5	Upstream Neighbors
Upstream Neighbors of ACAT1	2	ACAT1	1	33	MIR9-1	0.00021106	0.5	Upstream Neighbors
Upstream Neighbors of DNAJA4	2	DNAJA4	1	33	MIR9-1	0.00021106	0.5	Upstream Neighbors
Upstream Neighbors of ACTL6B	2	ACTL6B	1	33	MIR9-1	0.00021106	0.5	Upstream Neighbors
Upstream Neighbors of MTHFD2	2	MTHFD2	1	33	MIR9-1	0.00021106	0.5	Upstream Neighbors
Upstream Neighbors of KIF13B	2	KIF13B	1	33	MIR9-1	0.00021106	0.5	Upstream Neighbors
Upstream Neighbors of LZTS2	2	LZTS2	1	33	MIR9-1	0.00021106	0.5	Upstream Neighbors
Upstream Neighbors of MTHFD1L	2	MTHFD1L	1	33	MIR9-1	0.00021106	0.5	Upstream Neighbors
Upstream Neighbors of NEFH	2	NEFH	1	33	MIR9-1	0.00021106	0.5	Upstream Neighbors
Upstream Neighbors of CTNNA1	2	CTNNA1	1	33	MIR9-1	0.00021106	0.5	Upstream Neighbors
Upstream Neighbors of EPCAM	2	EPCAM	1	33	MIR9-1	0.00021106	0.5	Upstream Neighbors
Upstream Neighbors of SERPINB9	2	SERPINB9	1	33	MIR9-1	0.00021106	0.5	Upstream Neighbors
Upstream Neighbors of RHOH	2	RHOH	1	33	MIR9-1	0.00021106	0.5	Upstream Neighbors
Upstream Neighbors of NMT1	2	NMT1	1	33	MIR9-1	0.00021106	0.5	Upstream Neighbors
Upstream Neighbors of MME	2	MME	1	33	MIR9-1	0.00021106	0.5	Upstream Neighbors
Upstream Neighbors of LRRTM4	2	LRRTM4	1	33	MIR9-1	0.00021106	0.5	Upstream Neighbors
Upstream Neighbors of HUNK	2	HUNK	1	33	MIR9-1	0.00021106	0.5	Upstream Neighbors
Upstream Neighbors of PRDM10	2	PRDM10	1	33	MIR9-1	0.00021106	0.5	Upstream Neighbors
Upstream Neighbors of CLCN6	2	CLCN6	1	33	MIR9-1	0.00021106	0.5	Upstream Neighbors
Upstream Neighbors of GAD1	2	GAD1	1	33	MIR9-1	0.00021106	0.5	Upstream Neighbors
Upstream Neighbors of SPTLC2	2	SPTLC2	1	33	MIR9-1	0.00021106	0.5	Upstream Neighbors
Upstream Neighbors of UBE4B	2	UBE4B	1	33	MIR9-1	0.00021106	0.5	Upstream Neighbors
Upstream Neighbors of SPECC1L	2	SPECC1L	1	33	MIR9-1	0.00021106	0.5	Upstream Neighbors
Upstream Neighbors of ITM2C	2	ITM2C	1	33	MIR9-1	0.00021106	0.5	Upstream Neighbors
Upstream Neighbors of SLC25A24	2	SLC25A24	1	33	MIR9-1	0.00021106	0.5	Upstream Neighbors
Upstream Neighbors of ZNF248	2	ZNF248	1	33	MIR9-1	0.00021106	0.5	Upstream Neighbors
Upstream Neighbors of CHST14	2	CHST14	1	33	MIR9-1	0.00021106	0.5	Upstream Neighbors
Upstream Neighbors of PPP6R3	2	PPP6R3	1	33	MIR9-1	0.00021106	0.5	Upstream Neighbors
Upstream Neighbors of PACSIN1	2	PACSIN1	1	33	MIR9-1	0.00021106	0.5	Upstream Neighbors
Upstream Neighbors of PFKM	2	PFKM	1	33	MIR9-1	0.00021106	0.5	Upstream Neighbors
Upstream Neighbors of SYAP1	2	SYAP1	1	33	MIR9-1	0.00021106	0.5	Upstream Neighbors
Upstream Neighbors of SRPK1	2	SRPK1	1	33	MIR9-1	0.00021106	0.5	Upstream Neighbors
Upstream Neighbors of TBC1D22A	2	TBC1D22A	1	33	MIR9-1	0.00021106	0.5	Upstream Neighbors
Upstream Neighbors of RBMS3	2	RBMS3	1	33	MIR9-1	0.00021106	0.5	Upstream Neighbors
Upstream Neighbors of TMEM109	2	TMEM109	1	33	MIR9-1	0.00021106	0.5	Upstream Neighbors
Upstream Neighbors of EHD4	2	EHD4	1	33	MIR9-1	0.00021106	0.5	Upstream Neighbors
Upstream Neighbors of C7orf25	2	C7orf25	1	33	MIR9-1	0.00021106	0.5	Upstream Neighbors
Upstream Neighbors of LRCH4	2	LRCH4	1	33	MIR9-1	0.00021106	0.5	Upstream Neighbors
Upstream Neighbors of UPF3B	2	UPF3B	1	33	MIR9-1	0.00021106	0.5	Upstream Neighbors
Upstream Neighbors of ICMT	2	ICMT	1	33	MIR9-1	0.00021106	0.5	Upstream Neighbors
Upstream Neighbors of EMB	2	EMB	1	33	MIR9-1	0.00021106	0.5	Upstream Neighbors
Upstream Neighbors of TENM1	2	TENM1	1	33	MIR9-1	0.00021106	0.5	Upstream Neighbors
Upstream Neighbors of LRRTM1	2	LRRTM1	1	33	MIR9-1	0.00021106	0.5	Upstream Neighbors
Upstream Neighbors of MAPKAPK2	2	MAPKAPK2	1	33	MIR9-1	0.00021106	0.5	Upstream Neighbors
Upstream Neighbors of SYT9	2	SYT9	1	33	MIR9-1	0.00021106	0.5	Upstream Neighbors
Upstream Neighbors of RHOJ	2	RHOJ	1	33	MIR9-1	0.00021106	0.5	Upstream Neighbors
Upstream Neighbors of RANBP17	2	RANBP17	1	33	MIR9-1	0.00021106	0.5	Upstream Neighbors
Upstream Neighbors of CAPZA1	2	CAPZA1	1	33	MIR9-1	0.00021106	0.5	Upstream Neighbors
Upstream Neighbors of SMC1A	2	SMC1A	1	33	MIR9-1	0.00021106	0.5	Upstream Neighbors
Upstream Neighbors of MYPN	2	MYPN	1	33	MIR9-1	0.00021106	0.5	Upstream Neighbors
Upstream Neighbors of SLC39A14	2	SLC39A14	1	33	MIR9-1	0.00021106	0.5	Upstream Neighbors
Upstream Neighbors of ADAM11	2	ADAM11	1	33	MIR9-1	0.00021106	0.5	Upstream Neighbors
Upstream Neighbors of LMX1A	2	LMX1A	1	33	MIR9-1	0.00021106	0.5	Upstream Neighbors
Upstream Neighbors of CNNM4	2	CNNM4	1	33	MIR9-1	0.00021106	0.5	Upstream Neighbors
Upstream Neighbors of GMEB2	2	GMEB2	1	33	MIR9-1	0.00021106	0.5	Upstream Neighbors
Upstream Neighbors of DIO2	2	DIO2	1	33	MIR9-1	0.00021106	0.5	Upstream Neighbors
Upstream Neighbors of ACTR1A	2	ACTR1A	1	33	MIR9-1	0.00021106	0.5	Upstream Neighbors
Upstream Neighbors of PCGF6	2	PCGF6	1	33	MIR9-1	0.00021106	0.5	Upstream Neighbors
Upstream Neighbors of DNAJC14	2	DNAJC14	1	33	MIR9-1	0.00021106	0.5	Upstream Neighbors
Upstream Neighbors of SYT4	2	SYT4	1	33	MIR9-1	0.00021106	0.5	Upstream Neighbors
Upstream Neighbors of CNNM1	2	CNNM1	1	33	MIR9-1	0.00021106	0.5	Upstream Neighbors
Upstream Neighbors of ABCD1	2	ABCD1	1	33	MIR9-1	0.00021106	0.5	Upstream Neighbors
Upstream Neighbors of LMAN1	2	LMAN1	1	33	MIR9-1	0.00021106	0.5	Upstream Neighbors
Upstream Neighbors of RNF24	2	RNF24	1	33	MIR9-1	0.00021106	0.5	Upstream Neighbors
Upstream Neighbors of CLDN14	2	CLDN14	1	33	MIR9-1	0.00021106	0.5	Upstream Neighbors
Upstream Neighbors of ZNF521	3	ZNF521	1	25	MIR9-1	0.000316589	0.333333	Upstream Neighbors
Upstream Neighbors of IL12A	3	IL12A	1	25	MIR9-1	0.000316589	0.333333	Upstream Neighbors
Upstream Neighbors of DACT3	3	DACT3	1	25	MIR9-1	0.000316589	0.333333	Upstream Neighbors
Upstream Neighbors of SLC5A5	3	SLC5A5	1	25	MIR9-1	0.000316589	0.333333	Upstream Neighbors
Upstream Neighbors of BCLAF1	3	BCLAF1	1	25	MIR9-1	0.000316589	0.333333	Upstream Neighbors
Upstream Neighbors of AMER1	3	AMER1	1	25	MIR9-1	0.000316589	0.333333	Upstream Neighbors
Upstream Neighbors of DPYSL3	3	DPYSL3	1	25	MIR9-1	0.000316589	0.333333	Upstream Neighbors
Upstream Neighbors of LMNA	3	LMNA	1	25	MIR9-1	0.000316589	0.333333	Upstream Neighbors
Upstream Neighbors of ZC3H12A	3	ZC3H12A	1	25	MIR9-1	0.000316589	0.333333	Upstream Neighbors
Upstream Neighbors of DRD2	3	DRD2	1	25	MIR9-1	0.000316589	0.333333	Upstream Neighbors
Upstream Neighbors of CSNK1A1	3	CSNK1A1	1	25	MIR9-1	0.000316589	0.333333	Upstream Neighbors
Upstream Neighbors of TLN1	3	TLN1	1	25	MIR9-1	0.000316589	0.333333	Upstream Neighbors
Upstream Neighbors of MYO1C	3	MYO1C	1	25	MIR9-1	0.000316589	0.333333	Upstream Neighbors
Upstream Neighbors of MAP7	3	MAP7	1	25	MIR9-1	0.000316589	0.333333	Upstream Neighbors
Upstream Neighbors of ENTPD5	3	ENTPD5	1	25	MIR9-1	0.000316589	0.333333	Upstream Neighbors
Upstream Neighbors of TAL1	3	TAL1	1	25	MIR9-1	0.000316589	0.333333	Upstream Neighbors
Upstream Neighbors of PDGFC	3	PDGFC	1	25	MIR9-1	0.000316589	0.333333	Upstream Neighbors
Upstream Neighbors of PCSK6	3	PCSK6	1	25	MIR9-1	0.000316589	0.333333	Upstream Neighbors
Upstream Neighbors of PCSK2	3	PCSK2	1	25	MIR9-1	0.000316589	0.333333	Upstream Neighbors
Upstream Neighbors of RAB8B	3	RAB8B	1	25	MIR9-1	0.000316589	0.333333	Upstream Neighbors
Upstream Neighbors of PPIP5K2	3	PPIP5K2	1	25	MIR9-1	0.000316589	0.333333	Upstream Neighbors
Upstream Neighbors of GNPNAT1	3	GNPNAT1	1	25	MIR9-1	0.000316589	0.333333	Upstream Neighbors
Upstream Neighbors of C17orf85	3	C17orf85	1	25	MIR9-1	0.000316589	0.333333	Upstream Neighbors
Upstream Neighbors of GCH1	3	GCH1	1	25	MIR9-1	0.000316589	0.333333	Upstream Neighbors
Upstream Neighbors of FREM2	3	FREM2	1	25	MIR9-1	0.000316589	0.333333	Upstream Neighbors
Upstream Neighbors of SERBP1	3	SERBP1	1	25	MIR9-1	0.000316589	0.333333	Upstream Neighbors
Upstream Neighbors of ERBB2IP	3	ERBB2IP	1	25	MIR9-1	0.000316589	0.333333	Upstream Neighbors
Upstream Neighbors of SMPD3	3	SMPD3	1	25	MIR9-1	0.000316589	0.333333	Upstream Neighbors
Upstream Neighbors of UBE2Z	3	UBE2Z	1	25	MIR9-1	0.000316589	0.333333	Upstream Neighbors
Upstream Neighbors of MAGT1	3	MAGT1	1	25	MIR9-1	0.000316589	0.333333	Upstream Neighbors
Upstream Neighbors of ATOH8	3	ATOH8	1	25	MIR9-1	0.000316589	0.333333	Upstream Neighbors
Upstream Neighbors of FYTTD1	3	FYTTD1	1	25	MIR9-1	0.000316589	0.333333	Upstream Neighbors
Upstream Neighbors of FYCO1	3	FYCO1	1	25	MIR9-1	0.000316589	0.333333	Upstream Neighbors
Upstream Neighbors of SON	3	SON	1	25	MIR9-1	0.000316589	0.333333	Upstream Neighbors
Upstream Neighbors of SH3BGRL2	3	SH3BGRL2	1	25	MIR9-1	0.000316589	0.333333	Upstream Neighbors
Upstream Neighbors of SEL1L3	3	SEL1L3	1	25	MIR9-1	0.000316589	0.333333	Upstream Neighbors
Upstream Neighbors of ANP32B	3	ANP32B	1	25	MIR9-1	0.000316589	0.333333	Upstream Neighbors
Upstream Neighbors of FAM135B	3	FAM135B	1	25	MIR9-1	0.000316589	0.333333	Upstream Neighbors
Upstream Neighbors of SLC35B3	3	SLC35B3	1	25	MIR9-1	0.000316589	0.333333	Upstream Neighbors
Upstream Neighbors of PHOSPHO1	3	PHOSPHO1	1	25	MIR9-1	0.000316589	0.333333	Upstream Neighbors
Upstream Neighbors of DGKB	3	DGKB	1	25	MIR9-1	0.000316589	0.333333	Upstream Neighbors
Upstream Neighbors of PHF8	3	PHF8	1	25	MIR9-1	0.000316589	0.333333	Upstream Neighbors
Upstream Neighbors of PYGO2	3	PYGO2	1	25	MIR9-1	0.000316589	0.333333	Upstream Neighbors
Upstream Neighbors of STK38L	3	STK38L	1	25	MIR9-1	0.000316589	0.333333	Upstream Neighbors
Upstream Neighbors of NXPE3	3	NXPE3	1	25	MIR9-1	0.000316589	0.333333	Upstream Neighbors
Upstream Neighbors of PPAPDC2	3	PPAPDC2	1	25	MIR9-1	0.000316589	0.333333	Upstream Neighbors
Upstream Neighbors of TM9SF3	3	TM9SF3	1	25	MIR9-1	0.000316589	0.333333	Upstream Neighbors
Upstream Neighbors of DSTYK	3	DSTYK	1	25	MIR9-1	0.000316589	0.333333	Upstream Neighbors
Upstream Neighbors of PRRT2	3	PRRT2	1	25	MIR9-1	0.000316589	0.333333	Upstream Neighbors
Upstream Neighbors of PIGZ	3	PIGZ	1	25	MIR9-1	0.000316589	0.333333	Upstream Neighbors
Upstream Neighbors of NSMCE4A	3	NSMCE4A	1	25	MIR9-1	0.000316589	0.333333	Upstream Neighbors
Upstream Neighbors of SHROOM3	3	SHROOM3	1	25	MIR9-1	0.000316589	0.333333	Upstream Neighbors
Upstream Neighbors of PLBD1	3	PLBD1	1	25	MIR9-1	0.000316589	0.333333	Upstream Neighbors
Upstream Neighbors of AP4E1	3	AP4E1	1	25	MIR9-1	0.000316589	0.333333	Upstream Neighbors
Upstream Neighbors of KCTD12	3	KCTD12	1	25	MIR9-1	0.000316589	0.333333	Upstream Neighbors
Upstream Neighbors of RPS6KA4	3	RPS6KA4	1	25	MIR9-1	0.000316589	0.333333	Upstream Neighbors
Upstream Neighbors of TCF7	3	TCF7	1	25	MIR9-1	0.000316589	0.333333	Upstream Neighbors
Upstream Neighbors of SMEK1	3	SMEK1	1	25	MIR9-1	0.000316589	0.333333	Upstream Neighbors
Upstream Neighbors of GZF1	3	GZF1	1	25	MIR9-1	0.000316589	0.333333	Upstream Neighbors
Upstream Neighbors of RNF128	3	RNF128	1	25	MIR9-1	0.000316589	0.333333	Upstream Neighbors
Upstream Neighbors of TTYH2	3	TTYH2	1	25	MIR9-1	0.000316589	0.333333	Upstream Neighbors
Upstream Neighbors of SLC27A4	3	SLC27A4	1	25	MIR9-1	0.000316589	0.333333	Upstream Neighbors
Upstream Neighbors of SHROOM4	3	SHROOM4	1	25	MIR9-1	0.000316589	0.333333	Upstream Neighbors
Upstream Neighbors of RNF19A	3	RNF19A	1	25	MIR9-1	0.000316589	0.333333	Upstream Neighbors
Upstream Neighbors of LDLRAP1	3	LDLRAP1	1	25	MIR9-1	0.000316589	0.333333	Upstream Neighbors
Upstream Neighbors of SGSM1	3	SGSM1	1	25	MIR9-1	0.000316589	0.333333	Upstream Neighbors
Upstream Neighbors of SNX7	3	SNX7	1	25	MIR9-1	0.000316589	0.333333	Upstream Neighbors
Upstream Neighbors of ARPC1A	3	ARPC1A	1	25	MIR9-1	0.000316589	0.333333	Upstream Neighbors
Upstream Neighbors of DHX40	3	DHX40	1	25	MIR9-1	0.000316589	0.333333	Upstream Neighbors
Upstream Neighbors of TRAM1	3	TRAM1	1	25	MIR9-1	0.000316589	0.333333	Upstream Neighbors
Upstream Neighbors of CUL4A	3	CUL4A	1	25	MIR9-1	0.000316589	0.333333	Upstream Neighbors
Upstream Neighbors of MAN1A2	3	MAN1A2	1	25	MIR9-1	0.000316589	0.333333	Upstream Neighbors
Upstream Neighbors of AP3B1	3	AP3B1	1	25	MIR9-1	0.000316589	0.333333	Upstream Neighbors
Upstream Neighbors of COL18A1	3	COL18A1	1	25	MIR9-1	0.000316589	0.333333	Upstream Neighbors
Upstream Neighbors of TSPAN9	3	TSPAN9	1	25	MIR9-1	0.000316589	0.333333	Upstream Neighbors
Upstream Neighbors of GPRASP2	3	GPRASP2	1	25	MIR9-1	0.000316589	0.333333	Upstream Neighbors
Upstream Neighbors of PJA2	3	PJA2	1	25	MIR9-1	0.000316589	0.333333	Upstream Neighbors
Upstream Neighbors of GDNF	3	GDNF	1	25	MIR9-1	0.000316589	0.333333	Upstream Neighbors
Upstream Neighbors of CFH	4	CFH	1	20	MIR9-1	0.000422119	0.25	Upstream Neighbors
Upstream Neighbors of RCOR1	4	RCOR1	1	20	MIR9-1	0.000422119	0.25	Upstream Neighbors
Upstream Neighbors of ONECUT1	4	ONECUT1	1	20	MIR9-1	0.000422119	0.25	Upstream Neighbors
Upstream Neighbors of FGF18	4	FGF18	1	20	MIR9-1	0.000422119	0.25	Upstream Neighbors
Upstream Neighbors of LIN7C	4	LIN7C	1	20	MIR9-1	0.000422119	0.25	Upstream Neighbors
Upstream Neighbors of DBT	4	DBT	1	20	MIR9-1	0.000422119	0.25	Upstream Neighbors
Upstream Neighbors of EGLN3	4	EGLN3	1	20	MIR9-1	0.000422119	0.25	Upstream Neighbors
Upstream Neighbors of ATXN3	4	ATXN3	1	20	MIR9-1	0.000422119	0.25	Upstream Neighbors
Upstream Neighbors of RAB8A	4	RAB8A	1	20	MIR9-1	0.000422119	0.25	Upstream Neighbors
Upstream Neighbors of ZNF395	4	ZNF395	1	20	MIR9-1	0.000422119	0.25	Upstream Neighbors
Upstream Neighbors of CD46	4	CD46	1	20	MIR9-1	0.000422119	0.25	Upstream Neighbors
Upstream Neighbors of ITGB4	4	ITGB4	1	20	MIR9-1	0.000422119	0.25	Upstream Neighbors
Upstream Neighbors of RAP2A	4	RAP2A	1	20	MIR9-1	0.000422119	0.25	Upstream Neighbors
Upstream Neighbors of CHMP2B	4	CHMP2B	1	20	MIR9-1	0.000422119	0.25	Upstream Neighbors
Upstream Neighbors of TCAF1	4	TCAF1	1	20	MIR9-1	0.000422119	0.25	Upstream Neighbors
Upstream Neighbors of AP2M1	4	AP2M1	1	20	MIR9-1	0.000422119	0.25	Upstream Neighbors
Upstream Neighbors of RAB40B	4	RAB40B	1	20	MIR9-1	0.000422119	0.25	Upstream Neighbors
Upstream Neighbors of C21orf91	4	C21orf91	1	20	MIR9-1	0.000422119	0.25	Upstream Neighbors
Upstream Neighbors of SPTSSA	4	SPTSSA	1	20	MIR9-1	0.000422119	0.25	Upstream Neighbors
Upstream Neighbors of CCSER2	4	CCSER2	1	20	MIR9-1	0.000422119	0.25	Upstream Neighbors
Upstream Neighbors of GPR153	4	GPR153	1	20	MIR9-1	0.000422119	0.25	Upstream Neighbors
Upstream Neighbors of SLC33A1	4	SLC33A1	1	20	MIR9-1	0.000422119	0.25	Upstream Neighbors
Upstream Neighbors of KLHL3	4	KLHL3	1	20	MIR9-1	0.000422119	0.25	Upstream Neighbors
Upstream Neighbors of KLHL1	4	KLHL1	1	20	MIR9-1	0.000422119	0.25	Upstream Neighbors
Upstream Neighbors of SLC12A5	4	SLC12A5	1	20	MIR9-1	0.000422119	0.25	Upstream Neighbors
Upstream Neighbors of NEBL	4	NEBL	1	20	MIR9-1	0.000422119	0.25	Upstream Neighbors
Upstream Neighbors of SDC2	4	SDC2	1	20	MIR9-1	0.000422119	0.25	Upstream Neighbors
Upstream Neighbors of UBE2H	4	UBE2H	1	20	MIR9-1	0.000422119	0.25	Upstream Neighbors
Upstream Neighbors of SORCS1	4	SORCS1	1	20	MIR9-1	0.000422119	0.25	Upstream Neighbors
Upstream Neighbors of PLEKHA6	4	PLEKHA6	1	20	MIR9-1	0.000422119	0.25	Upstream Neighbors
Upstream Neighbors of ARFIP2	4	ARFIP2	1	20	MIR9-1	0.000422119	0.25	Upstream Neighbors
Upstream Neighbors of UNKL	4	UNKL	1	20	MIR9-1	0.000422119	0.25	Upstream Neighbors
Upstream Neighbors of CNOT7	4	CNOT7	1	20	MIR9-1	0.000422119	0.25	Upstream Neighbors
Upstream Neighbors of BTBD7	4	BTBD7	1	20	MIR9-1	0.000422119	0.25	Upstream Neighbors
Upstream Neighbors of CNNM2	4	CNNM2	1	20	MIR9-1	0.000422119	0.25	Upstream Neighbors
Upstream Neighbors of GIT2	4	GIT2	1	20	MIR9-1	0.000422119	0.25	Upstream Neighbors
Upstream Neighbors of MDGA1	4	MDGA1	1	20	MIR9-1	0.000422119	0.25	Upstream Neighbors
Upstream Neighbors of C2CD2	4	C2CD2	1	20	MIR9-1	0.000422119	0.25	Upstream Neighbors
Upstream Neighbors of SRSF6	4	SRSF6	1	20	MIR9-1	0.000422119	0.25	Upstream Neighbors
Upstream Neighbors of SLC7A8	4	SLC7A8	1	20	MIR9-1	0.000422119	0.25	Upstream Neighbors
Upstream Neighbors of IPO11	4	IPO11	1	20	MIR9-1	0.000422119	0.25	Upstream Neighbors
Upstream Neighbors of C3orf58	4	C3orf58	1	20	MIR9-1	0.000422119	0.25	Upstream Neighbors
Upstream Neighbors of CSNK1G2	4	CSNK1G2	1	20	MIR9-1	0.000422119	0.25	Upstream Neighbors
Upstream Neighbors of ARMCX2	4	ARMCX2	1	20	MIR9-1	0.000422119	0.25	Upstream Neighbors
Upstream Neighbors of FAF2	4	FAF2	1	20	MIR9-1	0.000422119	0.25	Upstream Neighbors
Upstream Neighbors of BTBD10	4	BTBD10	1	20	MIR9-1	0.000422119	0.25	Upstream Neighbors
Upstream Neighbors of TRPM7	4	TRPM7	1	20	MIR9-1	0.000422119	0.25	Upstream Neighbors
Upstream Neighbors of PHLDB2	4	PHLDB2	1	20	MIR9-1	0.000422119	0.25	Upstream Neighbors
Upstream Neighbors of KDM2A	4	KDM2A	1	20	MIR9-1	0.000422119	0.25	Upstream Neighbors
Upstream Neighbors of SLC50A1	4	SLC50A1	1	20	MIR9-1	0.000422119	0.25	Upstream Neighbors
Upstream Neighbors of LHX5	4	LHX5	1	20	MIR9-1	0.000422119	0.25	Upstream Neighbors
Upstream Neighbors of GABBR2	4	GABBR2	1	20	MIR9-1	0.000422119	0.25	Upstream Neighbors
Upstream Neighbors of FAM46C	4	FAM46C	1	20	MIR9-1	0.000422119	0.25	Upstream Neighbors
Upstream Neighbors of PHLDB1	4	PHLDB1	1	20	MIR9-1	0.000422119	0.25	Upstream Neighbors
Upstream Neighbors of INPP5D	5	INPP5D	1	16	MIR9-1	0.000527649	0.2	Upstream Neighbors
Upstream Neighbors of HLCS	5	HLCS	1	16	MIR9-1	0.000527649	0.2	Upstream Neighbors
Upstream Neighbors of DUSP6	5	DUSP6	1	16	MIR9-1	0.000527649	0.2	Upstream Neighbors
Upstream Neighbors of PSEN1	5	PSEN1	1	16	MIR9-1	0.000527649	0.2	Upstream Neighbors
Upstream Neighbors of STK3	5	STK3	1	16	MIR9-1	0.000527649	0.2	Upstream Neighbors
Upstream Neighbors of PPARD	5	PPARD	1	16	MIR9-1	0.000527649	0.2	Upstream Neighbors
Upstream Neighbors of EFNA1	5	EFNA1	1	16	MIR9-1	0.000527649	0.2	Upstream Neighbors
Upstream Neighbors of PIAS3	5	PIAS3	1	16	MIR9-1	0.000527649	0.2	Upstream Neighbors
Upstream Neighbors of FGF5	5	FGF5	1	16	MIR9-1	0.000527649	0.2	Upstream Neighbors
Upstream Neighbors of SOCS5	5	SOCS5	1	16	MIR9-1	0.000527649	0.2	Upstream Neighbors
Upstream Neighbors of PRRX1	5	PRRX1	1	16	MIR9-1	0.000527649	0.2	Upstream Neighbors
Upstream Neighbors of LHFP	5	LHFP	1	16	MIR9-1	0.000527649	0.2	Upstream Neighbors
Upstream Neighbors of VCL	5	VCL	1	16	MIR9-1	0.000527649	0.2	Upstream Neighbors
Upstream Neighbors of SORT1	5	SORT1	1	16	MIR9-1	0.000527649	0.2	Upstream Neighbors
Upstream Neighbors of FOXP4	5	FOXP4	1	16	MIR9-1	0.000527649	0.2	Upstream Neighbors
Upstream Neighbors of ANXA2	5	ANXA2	1	16	MIR9-1	0.000527649	0.2	Upstream Neighbors
Upstream Neighbors of MAP3K8	5	MAP3K8	1	16	MIR9-1	0.000527649	0.2	Upstream Neighbors
Upstream Neighbors of VAMP3	5	VAMP3	1	16	MIR9-1	0.000527649	0.2	Upstream Neighbors
Upstream Neighbors of ID2	5	ID2	1	16	MIR9-1	0.000527649	0.2	Upstream Neighbors
Upstream Neighbors of ENPEP	5	ENPEP	1	16	MIR9-1	0.000527649	0.2	Upstream Neighbors
Upstream Neighbors of ANKRD13A	5	ANKRD13A	1	16	MIR9-1	0.000527649	0.2	Upstream Neighbors
Upstream Neighbors of UBASH3B	5	UBASH3B	1	16	MIR9-1	0.000527649	0.2	Upstream Neighbors
Upstream Neighbors of HDAC5	5	HDAC5	1	16	MIR9-1	0.000527649	0.2	Upstream Neighbors
Upstream Neighbors of NFASC	5	NFASC	1	16	MIR9-1	0.000527649	0.2	Upstream Neighbors
Upstream Neighbors of SHC1	5	SHC1	1	16	MIR9-1	0.000527649	0.2	Upstream Neighbors
Upstream Neighbors of MYH1	5	MYH1	1	16	MIR9-1	0.000527649	0.2	Upstream Neighbors
Upstream Neighbors of FXR1	5	FXR1	1	16	MIR9-1	0.000527649	0.2	Upstream Neighbors
Upstream Neighbors of DYRK1B	5	DYRK1B	1	16	MIR9-1	0.000527649	0.2	Upstream Neighbors
Upstream Neighbors of TRAK2	5	TRAK2	1	16	MIR9-1	0.000527649	0.2	Upstream Neighbors
Upstream Neighbors of LHFPL2	5	LHFPL2	1	16	MIR9-1	0.000527649	0.2	Upstream Neighbors
Upstream Neighbors of VAV3	5	VAV3	1	16	MIR9-1	0.000527649	0.2	Upstream Neighbors
Upstream Neighbors of RCAN2	5	RCAN2	1	16	MIR9-1	0.000527649	0.2	Upstream Neighbors
Upstream Neighbors of MAP1A	5	MAP1A	1	16	MIR9-1	0.000527649	0.2	Upstream Neighbors
Upstream Neighbors of NMT2	5	NMT2	1	16	MIR9-1	0.000527649	0.2	Upstream Neighbors
Upstream Neighbors of PI4K2A	5	PI4K2A	1	16	MIR9-1	0.000527649	0.2	Upstream Neighbors
Upstream Neighbors of FAM155B	5	FAM155B	1	16	MIR9-1	0.000527649	0.2	Upstream Neighbors
Upstream Neighbors of RAI14	5	RAI14	1	16	MIR9-1	0.000527649	0.2	Upstream Neighbors
Upstream Neighbors of CBFA2T2	5	CBFA2T2	1	16	MIR9-1	0.000527649	0.2	Upstream Neighbors
Upstream Neighbors of AFF1	5	AFF1	1	16	MIR9-1	0.000527649	0.2	Upstream Neighbors
Upstream Neighbors of MUM1L1	5	MUM1L1	1	16	MIR9-1	0.000527649	0.2	Upstream Neighbors
Upstream Neighbors of JAKMIP2	5	JAKMIP2	1	16	MIR9-1	0.000527649	0.2	Upstream Neighbors
Upstream Neighbors of ATP11C	5	ATP11C	1	16	MIR9-1	0.000527649	0.2	Upstream Neighbors
Upstream Neighbors of ACOT7	5	ACOT7	1	16	MIR9-1	0.000527649	0.2	Upstream Neighbors
Upstream Neighbors of TGOLN2	5	TGOLN2	1	16	MIR9-1	0.000527649	0.2	Upstream Neighbors
Upstream Neighbors of NACC1	5	NACC1	1	16	MIR9-1	0.000527649	0.2	Upstream Neighbors
Upstream Neighbors of FBXL2	5	FBXL2	1	16	MIR9-1	0.000527649	0.2	Upstream Neighbors
Upstream Neighbors of ASIC1	5	ASIC1	1	16	MIR9-1	0.000527649	0.2	Upstream Neighbors
Upstream Neighbors of EIF5A2	5	EIF5A2	1	16	MIR9-1	0.000527649	0.2	Upstream Neighbors
Upstream Neighbors of KIAA1598	5	KIAA1598	1	16	MIR9-1	0.000527649	0.2	Upstream Neighbors
Upstream Neighbors of ZNF236	5	ZNF236	1	16	MIR9-1	0.000527649	0.2	Upstream Neighbors
Upstream Neighbors of KALRN	5	KALRN	1	16	MIR9-1	0.000527649	0.2	Upstream Neighbors
Upstream Neighbors of C6orf106	5	C6orf106	1	16	MIR9-1	0.000527649	0.2	Upstream Neighbors
Upstream Neighbors of KIF21A	5	KIF21A	1	16	MIR9-1	0.000527649	0.2	Upstream Neighbors
Upstream Neighbors of FAM179B	5	FAM179B	1	16	MIR9-1	0.000527649	0.2	Upstream Neighbors
Upstream Neighbors of SGCD	5	SGCD	1	16	MIR9-1	0.000527649	0.2	Upstream Neighbors
Upstream Neighbors of AFAP1	5	AFAP1	1	16	MIR9-1	0.000527649	0.2	Upstream Neighbors
Upstream Neighbors of LECT1	5	LECT1	1	16	MIR9-1	0.000527649	0.2	Upstream Neighbors
Upstream Neighbors of CCDC126	5	CCDC126	1	16	MIR9-1	0.000527649	0.2	Upstream Neighbors
Upstream Neighbors of SNAP23	5	SNAP23	1	16	MIR9-1	0.000527649	0.2	Upstream Neighbors
Upstream Neighbors of ENAH	5	ENAH	1	16	MIR9-1	0.000527649	0.2	Upstream Neighbors
Upstream Neighbors of CCDC43	5	CCDC43	1	16	MIR9-1	0.000527649	0.2	Upstream Neighbors
Upstream Neighbors of ASXL1	5	ASXL1	1	16	MIR9-1	0.000527649	0.2	Upstream Neighbors
Upstream Neighbors of NHLH2	5	NHLH2	1	16	MIR9-1	0.000527649	0.2	Upstream Neighbors
Upstream Neighbors of EFEMP1	5	EFEMP1	1	16	MIR9-1	0.000527649	0.2	Upstream Neighbors
Upstream Neighbors of MTMR2	5	MTMR2	1	16	MIR9-1	0.000527649	0.2	Upstream Neighbors
Upstream Neighbors of SCUBE3	5	SCUBE3	1	16	MIR9-1	0.000527649	0.2	Upstream Neighbors
Upstream Neighbors of SLC20A2	5	SLC20A2	1	16	MIR9-1	0.000527649	0.2	Upstream Neighbors
Upstream Neighbors of SLC31A2	5	SLC31A2	1	16	MIR9-1	0.000527649	0.2	Upstream Neighbors
Upstream Neighbors of ADAMTS3	5	ADAMTS3	1	16	MIR9-1	0.000527649	0.2	Upstream Neighbors
Upstream Neighbors of ANO1	5	ANO1	1	16	MIR9-1	0.000527649	0.2	Upstream Neighbors
Upstream Neighbors of GRHL1	5	GRHL1	1	16	MIR9-1	0.000527649	0.2	Upstream Neighbors
Upstream Neighbors of BICC1	5	BICC1	1	16	MIR9-1	0.000527649	0.2	Upstream Neighbors
Upstream Neighbors of ESYT1	5	ESYT1	1	16	MIR9-1	0.000527649	0.2	Upstream Neighbors
Upstream Neighbors of PALMD	5	PALMD	1	16	MIR9-1	0.000527649	0.2	Upstream Neighbors
Upstream Neighbors of SYT10	5	SYT10	1	16	MIR9-1	0.000527649	0.2	Upstream Neighbors
Upstream Neighbors of P4HA2	5	P4HA2	1	16	MIR9-1	0.000527649	0.2	Upstream Neighbors
Upstream Neighbors of STAM	5	STAM	1	16	MIR9-1	0.000527649	0.2	Upstream Neighbors
Upstream Neighbors of CTDSP1	6	CTDSP1	1	14	MIR9-1	0.000633179	0.166667	Upstream Neighbors
Upstream Neighbors of PDGFRB	6	PDGFRB	1	14	MIR9-1	0.000633179	0.166667	Upstream Neighbors
Upstream Neighbors of LEP	6	LEP	1	14	MIR9-1	0.000633179	0.166667	Upstream Neighbors
Upstream Neighbors of SLC19A2	6	SLC19A2	1	14	MIR9-1	0.000633179	0.166667	Upstream Neighbors
Upstream Neighbors of ARID1A	6	ARID1A	1	14	MIR9-1	0.000633179	0.166667	Upstream Neighbors
Upstream Neighbors of VANGL1	6	VANGL1	1	14	MIR9-1	0.000633179	0.166667	Upstream Neighbors
Upstream Neighbors of ULK2	6	ULK2	1	14	MIR9-1	0.000633179	0.166667	Upstream Neighbors
Upstream Neighbors of MAP1B	6	MAP1B	1	14	MIR9-1	0.000633179	0.166667	Upstream Neighbors
Upstream Neighbors of STARD13	6	STARD13	1	14	MIR9-1	0.000633179	0.166667	Upstream Neighbors
Upstream Neighbors of DIAPH1	6	DIAPH1	1	14	MIR9-1	0.000633179	0.166667	Upstream Neighbors
Upstream Neighbors of DLX3	6	DLX3	1	14	MIR9-1	0.000633179	0.166667	Upstream Neighbors
Upstream Neighbors of KPNB1	6	KPNB1	1	14	MIR9-1	0.000633179	0.166667	Upstream Neighbors
Upstream Neighbors of MAP2K7	6	MAP2K7	1	14	MIR9-1	0.000633179	0.166667	Upstream Neighbors
Upstream Neighbors of GAB2	6	GAB2	1	14	MIR9-1	0.000633179	0.166667	Upstream Neighbors
Upstream Neighbors of CYTH3	6	CYTH3	1	14	MIR9-1	0.000633179	0.166667	Upstream Neighbors
Upstream Neighbors of S100PBP	6	S100PBP	1	14	MIR9-1	0.000633179	0.166667	Upstream Neighbors
Upstream Neighbors of SNX25	6	SNX25	1	14	MIR9-1	0.000633179	0.166667	Upstream Neighbors
Upstream Neighbors of MYO1D	6	MYO1D	1	14	MIR9-1	0.000633179	0.166667	Upstream Neighbors
Upstream Neighbors of LSM14A	6	LSM14A	1	14	MIR9-1	0.000633179	0.166667	Upstream Neighbors
Upstream Neighbors of ST8SIA4	6	ST8SIA4	1	14	MIR9-1	0.000633179	0.166667	Upstream Neighbors
Upstream Neighbors of CNTN4	6	CNTN4	1	14	MIR9-1	0.000633179	0.166667	Upstream Neighbors
Upstream Neighbors of FOXN2	6	FOXN2	1	14	MIR9-1	0.000633179	0.166667	Upstream Neighbors
Upstream Neighbors of TLK1	6	TLK1	1	14	MIR9-1	0.000633179	0.166667	Upstream Neighbors
Upstream Neighbors of GRSF1	6	GRSF1	1	14	MIR9-1	0.000633179	0.166667	Upstream Neighbors
Upstream Neighbors of CEP350	6	CEP350	1	14	MIR9-1	0.000633179	0.166667	Upstream Neighbors
Upstream Neighbors of PHF21A	6	PHF21A	1	14	MIR9-1	0.000633179	0.166667	Upstream Neighbors
Upstream Neighbors of ITM2B	6	ITM2B	1	14	MIR9-1	0.000633179	0.166667	Upstream Neighbors
Upstream Neighbors of ADPGK	6	ADPGK	1	14	MIR9-1	0.000633179	0.166667	Upstream Neighbors
Upstream Neighbors of DOCK9	6	DOCK9	1	14	MIR9-1	0.000633179	0.166667	Upstream Neighbors
Upstream Neighbors of CHSY1	6	CHSY1	1	14	MIR9-1	0.000633179	0.166667	Upstream Neighbors
Upstream Neighbors of MDGA2	6	MDGA2	1	14	MIR9-1	0.000633179	0.166667	Upstream Neighbors
Upstream Neighbors of FBXW2	6	FBXW2	1	14	MIR9-1	0.000633179	0.166667	Upstream Neighbors
Upstream Neighbors of FRY	6	FRY	1	14	MIR9-1	0.000633179	0.166667	Upstream Neighbors
Upstream Neighbors of FBXL3	6	FBXL3	1	14	MIR9-1	0.000633179	0.166667	Upstream Neighbors
Upstream Neighbors of CALB2	6	CALB2	1	14	MIR9-1	0.000633179	0.166667	Upstream Neighbors
Upstream Neighbors of GPATCH8	6	GPATCH8	1	14	MIR9-1	0.000633179	0.166667	Upstream Neighbors
Upstream Neighbors of FAM117B	6	FAM117B	1	14	MIR9-1	0.000633179	0.166667	Upstream Neighbors
Upstream Neighbors of MYO19	6	MYO19	1	14	MIR9-1	0.000633179	0.166667	Upstream Neighbors
Upstream Neighbors of SGMS2	6	SGMS2	1	14	MIR9-1	0.000633179	0.166667	Upstream Neighbors
Upstream Neighbors of UBE2Q1	6	UBE2Q1	1	14	MIR9-1	0.000633179	0.166667	Upstream Neighbors
Upstream Neighbors of TESK2	6	TESK2	1	14	MIR9-1	0.000633179	0.166667	Upstream Neighbors
Upstream Neighbors of SLC10A3	6	SLC10A3	1	14	MIR9-1	0.000633179	0.166667	Upstream Neighbors
Upstream Neighbors of AUH	6	AUH	1	14	MIR9-1	0.000633179	0.166667	Upstream Neighbors
Upstream Neighbors of KCNS3	6	KCNS3	1	14	MIR9-1	0.000633179	0.166667	Upstream Neighbors
Upstream Neighbors of PLSCR3	6	PLSCR3	1	14	MIR9-1	0.000633179	0.166667	Upstream Neighbors
Upstream Neighbors of FRMD6	6	FRMD6	1	14	MIR9-1	0.000633179	0.166667	Upstream Neighbors
Upstream Neighbors of ANKRD12	6	ANKRD12	1	14	MIR9-1	0.000633179	0.166667	Upstream Neighbors
Upstream Neighbors of REEP4	6	REEP4	1	14	MIR9-1	0.000633179	0.166667	Upstream Neighbors
Upstream Neighbors of RXRA	7	RXRA	1	12	MIR9-1	0.000738708	0.142857	Upstream Neighbors
Upstream Neighbors of ACTL6A	7	ACTL6A	1	12	MIR9-1	0.000738708	0.142857	Upstream Neighbors
Upstream Neighbors of SLC16A1	7	SLC16A1	1	12	MIR9-1	0.000738708	0.142857	Upstream Neighbors
Upstream Neighbors of TPD52	7	TPD52	1	12	MIR9-1	0.000738708	0.142857	Upstream Neighbors
Upstream Neighbors of TGFBI	7	TGFBI	1	12	MIR9-1	0.000738708	0.142857	Upstream Neighbors
Upstream Neighbors of MALAT1	7	MALAT1	1	12	MIR9-1	0.000738708	0.142857	Upstream Neighbors
Upstream Neighbors of EIF5	7	EIF5	1	12	MIR9-1	0.000738708	0.142857	Upstream Neighbors
Upstream Neighbors of NTRK3	7	NTRK3	1	12	MIR9-1	0.000738708	0.142857	Upstream Neighbors
Upstream Neighbors of NFATC3	7	NFATC3	1	12	MIR9-1	0.000738708	0.142857	Upstream Neighbors
Upstream Neighbors of PTCH1	7	PTCH1	1	12	MIR9-1	0.000738708	0.142857	Upstream Neighbors
Upstream Neighbors of SIN3A	7	SIN3A	1	12	MIR9-1	0.000738708	0.142857	Upstream Neighbors
Upstream Neighbors of CDX2	7	CDX2	1	12	MIR9-1	0.000738708	0.142857	Upstream Neighbors
Upstream Neighbors of PRTG	7	PRTG	1	12	MIR9-1	0.000738708	0.142857	Upstream Neighbors
Upstream Neighbors of HOXD1	7	HOXD1	1	12	MIR9-1	0.000738708	0.142857	Upstream Neighbors
Upstream Neighbors of CAMKK2	7	CAMKK2	1	12	MIR9-1	0.000738708	0.142857	Upstream Neighbors
Upstream Neighbors of CNTFR	7	CNTFR	1	12	MIR9-1	0.000738708	0.142857	Upstream Neighbors
Upstream Neighbors of ANK2	7	ANK2	1	12	MIR9-1	0.000738708	0.142857	Upstream Neighbors
Upstream Neighbors of RAB5B	7	RAB5B	1	12	MIR9-1	0.000738708	0.142857	Upstream Neighbors
Upstream Neighbors of DEDD	7	DEDD	1	12	MIR9-1	0.000738708	0.142857	Upstream Neighbors
Upstream Neighbors of PDK4	7	PDK4	1	12	MIR9-1	0.000738708	0.142857	Upstream Neighbors
Upstream Neighbors of DR1	7	DR1	1	12	MIR9-1	0.000738708	0.142857	Upstream Neighbors
Upstream Neighbors of TULP4	7	TULP4	1	12	MIR9-1	0.000738708	0.142857	Upstream Neighbors
Upstream Neighbors of NID2	7	NID2	1	12	MIR9-1	0.000738708	0.142857	Upstream Neighbors
Upstream Neighbors of PCDH10	7	PCDH10	1	12	MIR9-1	0.000738708	0.142857	Upstream Neighbors
Upstream Neighbors of CREBRF	7	CREBRF	1	12	MIR9-1	0.000738708	0.142857	Upstream Neighbors
Upstream Neighbors of NCOA7	7	NCOA7	1	12	MIR9-1	0.000738708	0.142857	Upstream Neighbors
Upstream Neighbors of HSPA13	7	HSPA13	1	12	MIR9-1	0.000738708	0.142857	Upstream Neighbors
Upstream Neighbors of AMOTL2	7	AMOTL2	1	12	MIR9-1	0.000738708	0.142857	Upstream Neighbors
Upstream Neighbors of SREK1IP1	7	SREK1IP1	1	12	MIR9-1	0.000738708	0.142857	Upstream Neighbors
Upstream Neighbors of SLC30A3	7	SLC30A3	1	12	MIR9-1	0.000738708	0.142857	Upstream Neighbors
Upstream Neighbors of PARG	7	PARG	1	12	MIR9-1	0.000738708	0.142857	Upstream Neighbors
Upstream Neighbors of YBX3	7	YBX3	1	12	MIR9-1	0.000738708	0.142857	Upstream Neighbors
Upstream Neighbors of FAM13C	7	FAM13C	1	12	MIR9-1	0.000738708	0.142857	Upstream Neighbors
Upstream Neighbors of AGFG1	7	AGFG1	1	12	MIR9-1	0.000738708	0.142857	Upstream Neighbors
Upstream Neighbors of BAHD1	7	BAHD1	1	12	MIR9-1	0.000738708	0.142857	Upstream Neighbors
Upstream Neighbors of DOLPP1	7	DOLPP1	1	12	MIR9-1	0.000738708	0.142857	Upstream Neighbors
Upstream Neighbors of CELF6	7	CELF6	1	12	MIR9-1	0.000738708	0.142857	Upstream Neighbors
Upstream Neighbors of FBN2	7	FBN2	1	12	MIR9-1	0.000738708	0.142857	Upstream Neighbors
Upstream Neighbors of YIPF4	7	YIPF4	1	12	MIR9-1	0.000738708	0.142857	Upstream Neighbors
Upstream Neighbors of TMEM248	7	TMEM248	1	12	MIR9-1	0.000738708	0.142857	Upstream Neighbors
Upstream Neighbors of LZTS3	7	LZTS3	1	12	MIR9-1	0.000738708	0.142857	Upstream Neighbors
Upstream Neighbors of FAM73B	7	FAM73B	1	12	MIR9-1	0.000738708	0.142857	Upstream Neighbors
Upstream Neighbors of RANBP2	7	RANBP2	1	12	MIR9-1	0.000738708	0.142857	Upstream Neighbors
Upstream Neighbors of SNX16	7	SNX16	1	12	MIR9-1	0.000738708	0.142857	Upstream Neighbors
Upstream Neighbors of SH2B3	7	SH2B3	1	12	MIR9-1	0.000738708	0.142857	Upstream Neighbors
Upstream Neighbors of VGLL4	7	VGLL4	1	12	MIR9-1	0.000738708	0.142857	Upstream Neighbors
Upstream Neighbors of ZNF362	7	ZNF362	1	12	MIR9-1	0.000738708	0.142857	Upstream Neighbors
Upstream Neighbors of ZDHHC5	7	ZDHHC5	1	12	MIR9-1	0.000738708	0.142857	Upstream Neighbors
Upstream Neighbors of SNIP1	7	SNIP1	1	12	MIR9-1	0.000738708	0.142857	Upstream Neighbors
Upstream Neighbors of ARHGEF17	7	ARHGEF17	1	12	MIR9-1	0.000738708	0.142857	Upstream Neighbors
Upstream Neighbors of MYOCD	8	MYOCD	1	11	MIR9-1	0.000844238	0.125	Upstream Neighbors
Upstream Neighbors of REST	8	REST	1	11	MIR9-1	0.000844238	0.125	Upstream Neighbors
Upstream Neighbors of HOXA11	8	HOXA11	1	11	MIR9-1	0.000844238	0.125	Upstream Neighbors
Upstream Neighbors of HES1	8	HES1	1	11	MIR9-1	0.000844238	0.125	Upstream Neighbors
Upstream Neighbors of PTBP2	8	PTBP2	1	11	MIR9-1	0.000844238	0.125	Upstream Neighbors
Upstream Neighbors of PMP22	8	PMP22	1	11	MIR9-1	0.000844238	0.125	Upstream Neighbors
Upstream Neighbors of IGF2BP2	8	IGF2BP2	1	11	MIR9-1	0.000844238	0.125	Upstream Neighbors
Upstream Neighbors of NF1	8	NF1	1	11	MIR9-1	0.000844238	0.125	Upstream Neighbors
Upstream Neighbors of CTDSP2	8	CTDSP2	1	11	MIR9-1	0.000844238	0.125	Upstream Neighbors
Upstream Neighbors of FLT1	8	FLT1	1	11	MIR9-1	0.000844238	0.125	Upstream Neighbors
Upstream Neighbors of GPR124	8	GPR124	1	11	MIR9-1	0.000844238	0.125	Upstream Neighbors
Upstream Neighbors of SLC1A1	8	SLC1A1	1	11	MIR9-1	0.000844238	0.125	Upstream Neighbors
Upstream Neighbors of ARL4C	8	ARL4C	1	11	MIR9-1	0.000844238	0.125	Upstream Neighbors
Upstream Neighbors of AXL	8	AXL	1	11	MIR9-1	0.000844238	0.125	Upstream Neighbors
Upstream Neighbors of GPAM	8	GPAM	1	11	MIR9-1	0.000844238	0.125	Upstream Neighbors
Upstream Neighbors of OSBPL11	8	OSBPL11	1	11	MIR9-1	0.000844238	0.125	Upstream Neighbors
Upstream Neighbors of LAMP1	8	LAMP1	1	11	MIR9-1	0.000844238	0.125	Upstream Neighbors
Upstream Neighbors of COL15A1	8	COL15A1	1	11	MIR9-1	0.000844238	0.125	Upstream Neighbors
Upstream Neighbors of MYO10	8	MYO10	1	11	MIR9-1	0.000844238	0.125	Upstream Neighbors
Upstream Neighbors of ARCN1	8	ARCN1	1	11	MIR9-1	0.000844238	0.125	Upstream Neighbors
Upstream Neighbors of WNT4	8	WNT4	1	11	MIR9-1	0.000844238	0.125	Upstream Neighbors
Upstream Neighbors of ATP1B1	8	ATP1B1	1	11	MIR9-1	0.000844238	0.125	Upstream Neighbors
Upstream Neighbors of DIXDC1	8	DIXDC1	1	11	MIR9-1	0.000844238	0.125	Upstream Neighbors
Upstream Neighbors of ITGA6	8	ITGA6	1	11	MIR9-1	0.000844238	0.125	Upstream Neighbors
Upstream Neighbors of NEDD4	8	NEDD4	1	11	MIR9-1	0.000844238	0.125	Upstream Neighbors
Upstream Neighbors of SIK1	8	SIK1	1	11	MIR9-1	0.000844238	0.125	Upstream Neighbors
Upstream Neighbors of MIER3	8	MIER3	1	11	MIR9-1	0.000844238	0.125	Upstream Neighbors
Upstream Neighbors of PHF13	8	PHF13	1	11	MIR9-1	0.000844238	0.125	Upstream Neighbors
Upstream Neighbors of TSC22D2	8	TSC22D2	1	11	MIR9-1	0.000844238	0.125	Upstream Neighbors
Upstream Neighbors of ZDHHC7	8	ZDHHC7	1	11	MIR9-1	0.000844238	0.125	Upstream Neighbors
Upstream Neighbors of C11orf58	8	C11orf58	1	11	MIR9-1	0.000844238	0.125	Upstream Neighbors
Upstream Neighbors of SNRK	8	SNRK	1	11	MIR9-1	0.000844238	0.125	Upstream Neighbors
Upstream Neighbors of LPP	8	LPP	1	11	MIR9-1	0.000844238	0.125	Upstream Neighbors
Upstream Neighbors of KIAA1217	8	KIAA1217	1	11	MIR9-1	0.000844238	0.125	Upstream Neighbors
Upstream Neighbors of UBR5	8	UBR5	1	11	MIR9-1	0.000844238	0.125	Upstream Neighbors
Upstream Neighbors of RBFOX2	8	RBFOX2	1	11	MIR9-1	0.000844238	0.125	Upstream Neighbors
Upstream Neighbors of SCYL3	8	SCYL3	1	11	MIR9-1	0.000844238	0.125	Upstream Neighbors
Upstream Neighbors of XPO4	8	XPO4	1	11	MIR9-1	0.000844238	0.125	Upstream Neighbors
Upstream Neighbors of EVI5L	8	EVI5L	1	11	MIR9-1	0.000844238	0.125	Upstream Neighbors
Upstream Neighbors of CPSF6	8	CPSF6	1	11	MIR9-1	0.000844238	0.125	Upstream Neighbors
Upstream Neighbors of IRAK1	9	IRAK1	1	10	MIR9-1	0.000949768	0.111111	Upstream Neighbors
Upstream Neighbors of RERE	9	RERE	1	10	MIR9-1	0.000949768	0.111111	Upstream Neighbors
Upstream Neighbors of NOX4	9	NOX4	1	10	MIR9-1	0.000949768	0.111111	Upstream Neighbors
Upstream Neighbors of EIF4E	9	EIF4E	1	10	MIR9-1	0.000949768	0.111111	Upstream Neighbors
Upstream Neighbors of IL6ST	9	IL6ST	1	10	MIR9-1	0.000949768	0.111111	Upstream Neighbors
Upstream Neighbors of MMP16	9	MMP16	1	10	MIR9-1	0.000949768	0.111111	Upstream Neighbors
Upstream Neighbors of INSIG1	9	INSIG1	1	10	MIR9-1	0.000949768	0.111111	Upstream Neighbors
Upstream Neighbors of ARID3B	9	ARID3B	1	10	MIR9-1	0.000949768	0.111111	Upstream Neighbors
Upstream Neighbors of PLEKHA1	9	PLEKHA1	1	10	MIR9-1	0.000949768	0.111111	Upstream Neighbors
Upstream Neighbors of ID4	9	ID4	1	10	MIR9-1	0.000949768	0.111111	Upstream Neighbors
Upstream Neighbors of PHF20L1	9	PHF20L1	1	10	MIR9-1	0.000949768	0.111111	Upstream Neighbors
Upstream Neighbors of SLC26A7	9	SLC26A7	1	10	MIR9-1	0.000949768	0.111111	Upstream Neighbors
Upstream Neighbors of RNF44	9	RNF44	1	10	MIR9-1	0.000949768	0.111111	Upstream Neighbors
Upstream Neighbors of ARHGAP24	9	ARHGAP24	1	10	MIR9-1	0.000949768	0.111111	Upstream Neighbors
Upstream Neighbors of SRGAP3	9	SRGAP3	1	10	MIR9-1	0.000949768	0.111111	Upstream Neighbors
Upstream Neighbors of SH3BP4	9	SH3BP4	1	10	MIR9-1	0.000949768	0.111111	Upstream Neighbors
Upstream Neighbors of OXSR1	9	OXSR1	1	10	MIR9-1	0.000949768	0.111111	Upstream Neighbors
Upstream Neighbors of C5orf30	9	C5orf30	1	10	MIR9-1	0.000949768	0.111111	Upstream Neighbors
Upstream Neighbors of CD47	10	CD47	1	9	MIR9-1	0.0010553	0.1	Upstream Neighbors
Upstream Neighbors of ERG	10	ERG	1	9	MIR9-1	0.0010553	0.1	Upstream Neighbors
Upstream Neighbors of EPHB2	10	EPHB2	1	9	MIR9-1	0.0010553	0.1	Upstream Neighbors
Upstream Neighbors of ATG14	10	ATG14	1	9	MIR9-1	0.0010553	0.1	Upstream Neighbors
Upstream Neighbors of CRIM1	10	CRIM1	1	9	MIR9-1	0.0010553	0.1	Upstream Neighbors
Upstream Neighbors of EPHA7	10	EPHA7	1	9	MIR9-1	0.0010553	0.1	Upstream Neighbors
Upstream Neighbors of LARP1	10	LARP1	1	9	MIR9-1	0.0010553	0.1	Upstream Neighbors
Upstream Neighbors of RHOBTB1	10	RHOBTB1	1	9	MIR9-1	0.0010553	0.1	Upstream Neighbors
Upstream Neighbors of NDRG1	10	NDRG1	1	9	MIR9-1	0.0010553	0.1	Upstream Neighbors
Upstream Neighbors of SHANK2	10	SHANK2	1	9	MIR9-1	0.0010553	0.1	Upstream Neighbors
Upstream Neighbors of MBNL1	10	MBNL1	1	9	MIR9-1	0.0010553	0.1	Upstream Neighbors
Upstream Neighbors of EN2	10	EN2	1	9	MIR9-1	0.0010553	0.1	Upstream Neighbors
Upstream Neighbors of WSB1	10	WSB1	1	9	MIR9-1	0.0010553	0.1	Upstream Neighbors
Upstream Neighbors of DLGAP2	10	DLGAP2	1	9	MIR9-1	0.0010553	0.1	Upstream Neighbors
Upstream Neighbors of C16orf70	10	C16orf70	1	9	MIR9-1	0.0010553	0.1	Upstream Neighbors
Upstream Neighbors of RIMS3	10	RIMS3	1	9	MIR9-1	0.0010553	0.1	Upstream Neighbors
Upstream Neighbors of PTGFRN	10	PTGFRN	1	9	MIR9-1	0.0010553	0.1	Upstream Neighbors
Upstream Neighbors of AEBP2	10	AEBP2	1	9	MIR9-1	0.0010553	0.1	Upstream Neighbors
Upstream Neighbors of CCNG1	11	CCNG1	1	8	MIR9-1	0.00116083	0.0909091	Upstream Neighbors
Upstream Neighbors of TFRC	11	TFRC	1	8	MIR9-1	0.00116083	0.0909091	Upstream Neighbors
Upstream Neighbors of ADAMTS5	11	ADAMTS5	1	8	MIR9-1	0.00116083	0.0909091	Upstream Neighbors
Upstream Neighbors of DLX5	11	DLX5	1	8	MIR9-1	0.00116083	0.0909091	Upstream Neighbors
Upstream Neighbors of IGF2BP1	11	IGF2BP1	1	8	MIR9-1	0.00116083	0.0909091	Upstream Neighbors
Upstream Neighbors of KLF13	11	KLF13	1	8	MIR9-1	0.00116083	0.0909091	Upstream Neighbors
Upstream Neighbors of NR5A2	11	NR5A2	1	8	MIR9-1	0.00116083	0.0909091	Upstream Neighbors
Upstream Neighbors of LIFR	11	LIFR	1	8	MIR9-1	0.00116083	0.0909091	Upstream Neighbors
Upstream Neighbors of FURIN	11	FURIN	1	8	MIR9-1	0.00116083	0.0909091	Upstream Neighbors
Upstream Neighbors of FOXG1	11	FOXG1	1	8	MIR9-1	0.00116083	0.0909091	Upstream Neighbors
Upstream Neighbors of ADCY9	11	ADCY9	1	8	MIR9-1	0.00116083	0.0909091	Upstream Neighbors
Upstream Neighbors of MYRF	11	MYRF	1	8	MIR9-1	0.00116083	0.0909091	Upstream Neighbors
Upstream Neighbors of IGF2BP3	11	IGF2BP3	1	8	MIR9-1	0.00116083	0.0909091	Upstream Neighbors
Upstream Neighbors of CLOCK	11	CLOCK	1	8	MIR9-1	0.00116083	0.0909091	Upstream Neighbors
Upstream Neighbors of CTHRC1	11	CTHRC1	1	8	MIR9-1	0.00116083	0.0909091	Upstream Neighbors
Upstream Neighbors of HIPK1	11	HIPK1	1	8	MIR9-1	0.00116083	0.0909091	Upstream Neighbors
Upstream Neighbors of RNF111	11	RNF111	1	8	MIR9-1	0.00116083	0.0909091	Upstream Neighbors
Upstream Neighbors of RAP2C	11	RAP2C	1	8	MIR9-1	0.00116083	0.0909091	Upstream Neighbors
Upstream Neighbors of TMCC1	11	TMCC1	1	8	MIR9-1	0.00116083	0.0909091	Upstream Neighbors
Upstream Neighbors of KCNMB2	11	KCNMB2	1	8	MIR9-1	0.00116083	0.0909091	Upstream Neighbors
Upstream Neighbors of SACS	11	SACS	1	8	MIR9-1	0.00116083	0.0909091	Upstream Neighbors
Upstream Neighbors of ZFHX4	11	ZFHX4	1	8	MIR9-1	0.00116083	0.0909091	Upstream Neighbors
Upstream Neighbors of KIAA1468	11	KIAA1468	1	8	MIR9-1	0.00116083	0.0909091	Upstream Neighbors
Upstream Neighbors of MTPN	12	MTPN	1	7	MIR9-1	0.00126636	0.0833333	Upstream Neighbors
Upstream Neighbors of STMN1	12	STMN1	1	7	MIR9-1	0.00126636	0.0833333	Upstream Neighbors
Upstream Neighbors of TRIM2	12	TRIM2	1	7	MIR9-1	0.00126636	0.0833333	Upstream Neighbors
Upstream Neighbors of ELAVL2	12	ELAVL2	1	7	MIR9-1	0.00126636	0.0833333	Upstream Neighbors
Upstream Neighbors of PRKCA	12	PRKCA	1	7	MIR9-1	0.00126636	0.0833333	Upstream Neighbors
Upstream Neighbors of RAB38	12	RAB38	1	7	MIR9-1	0.00126636	0.0833333	Upstream Neighbors
Upstream Neighbors of ZNF354A	12	ZNF354A	1	7	MIR9-1	0.00126636	0.0833333	Upstream Neighbors
Upstream Neighbors of PIK3R3	12	PIK3R3	1	7	MIR9-1	0.00126636	0.0833333	Upstream Neighbors
Upstream Neighbors of RBM24	12	RBM24	1	7	MIR9-1	0.00126636	0.0833333	Upstream Neighbors
Upstream Neighbors of BCAT2	12	BCAT2	1	7	MIR9-1	0.00126636	0.0833333	Upstream Neighbors
Upstream Neighbors of GALNT3	12	GALNT3	1	7	MIR9-1	0.00126636	0.0833333	Upstream Neighbors
Upstream Neighbors of PAK6	12	PAK6	1	7	MIR9-1	0.00126636	0.0833333	Upstream Neighbors
Upstream Neighbors of PHTF2	12	PHTF2	1	7	MIR9-1	0.00126636	0.0833333	Upstream Neighbors
Upstream Neighbors of NFKB1	13	NFKB1	1	7	MIR9-1	0.00137189	0.0769231	Upstream Neighbors
Upstream Neighbors of MMP13	13	MMP13	1	7	MIR9-1	0.00137189	0.0769231	Upstream Neighbors
Upstream Neighbors of NOTCH2	13	NOTCH2	1	7	MIR9-1	0.00137189	0.0769231	Upstream Neighbors
Upstream Neighbors of FOXP2	13	FOXP2	1	7	MIR9-1	0.00137189	0.0769231	Upstream Neighbors
Upstream Neighbors of EGR3	13	EGR3	1	7	MIR9-1	0.00137189	0.0769231	Upstream Neighbors
Upstream Neighbors of RAP1B	13	RAP1B	1	7	MIR9-1	0.00137189	0.0769231	Upstream Neighbors
Upstream Neighbors of NRP1	13	NRP1	1	7	MIR9-1	0.00137189	0.0769231	Upstream Neighbors
Upstream Neighbors of MESDC1	13	MESDC1	1	7	MIR9-1	0.00137189	0.0769231	Upstream Neighbors
Upstream Neighbors of SMARCD2	13	SMARCD2	1	7	MIR9-1	0.00137189	0.0769231	Upstream Neighbors
Upstream Neighbors of BTBD3	13	BTBD3	1	7	MIR9-1	0.00137189	0.0769231	Upstream Neighbors
Upstream Neighbors of EDEM3	13	EDEM3	1	7	MIR9-1	0.00137189	0.0769231	Upstream Neighbors
Upstream Neighbors of TBPL1	13	TBPL1	1	7	MIR9-1	0.00137189	0.0769231	Upstream Neighbors
Upstream Neighbors of FOXP1	14	FOXP1	1	6	MIR9-1	0.00147742	0.0714286	Upstream Neighbors
Upstream Neighbors of KDR	14	KDR	1	6	MIR9-1	0.00147742	0.0714286	Upstream Neighbors
Upstream Neighbors of KCNJ2	14	KCNJ2	1	6	MIR9-1	0.00147742	0.0714286	Upstream Neighbors
Upstream Neighbors of SRSF1	14	SRSF1	1	6	MIR9-1	0.00147742	0.0714286	Upstream Neighbors
Upstream Neighbors of FBN1	14	FBN1	1	6	MIR9-1	0.00147742	0.0714286	Upstream Neighbors
Upstream Neighbors of SKP2	14	SKP2	1	6	MIR9-1	0.00147742	0.0714286	Upstream Neighbors
Upstream Neighbors of LRRC1	14	LRRC1	1	6	MIR9-1	0.00147742	0.0714286	Upstream Neighbors
Upstream Neighbors of FLRT3	14	FLRT3	1	6	MIR9-1	0.00147742	0.0714286	Upstream Neighbors
Upstream Neighbors of SEMA6D	14	SEMA6D	1	6	MIR9-1	0.00147742	0.0714286	Upstream Neighbors
Upstream Neighbors of LURAP1L	14	LURAP1L	1	6	MIR9-1	0.00147742	0.0714286	Upstream Neighbors
Upstream Neighbors of CDKN1C	15	CDKN1C	1	6	MIR9-1	0.00158295	0.0666667	Upstream Neighbors
Upstream Neighbors of ITGB1	15	ITGB1	1	6	MIR9-1	0.00158295	0.0666667	Upstream Neighbors
Upstream Neighbors of CXCR4	15	CXCR4	1	6	MIR9-1	0.00158295	0.0666667	Upstream Neighbors
Upstream Neighbors of MAP3K3	15	MAP3K3	1	6	MIR9-1	0.00158295	0.0666667	Upstream Neighbors
Upstream Neighbors of HIC2	15	HIC2	1	6	MIR9-1	0.00158295	0.0666667	Upstream Neighbors
Upstream Neighbors of ADAMTS6	15	ADAMTS6	1	6	MIR9-1	0.00158295	0.0666667	Upstream Neighbors
Upstream Neighbors of CC2D1A	15	CC2D1A	1	6	MIR9-1	0.00158295	0.0666667	Upstream Neighbors
Upstream Neighbors of MMP14	16	MMP14	1	5	MIR9-1	0.00168848	0.0625	Upstream Neighbors
Upstream Neighbors of GRB2	16	GRB2	1	5	MIR9-1	0.00168848	0.0625	Upstream Neighbors
Upstream Neighbors of PPP2R2A	16	PPP2R2A	1	5	MIR9-1	0.00168848	0.0625	Upstream Neighbors
Upstream Neighbors of SYNJ1	16	SYNJ1	1	5	MIR9-1	0.00168848	0.0625	Upstream Neighbors
Upstream Neighbors of DCBLD2	16	DCBLD2	1	5	MIR9-1	0.00168848	0.0625	Upstream Neighbors
Upstream Neighbors of IL2	17	IL2	1	5	MIR9-1	0.00179401	0.0588235	Upstream Neighbors
Upstream Neighbors of FGFR1	17	FGFR1	1	5	MIR9-1	0.00179401	0.0588235	Upstream Neighbors
Upstream Neighbors of TRAF6	17	TRAF6	1	5	MIR9-1	0.00179401	0.0588235	Upstream Neighbors
Upstream Neighbors of ACVR1B	17	ACVR1B	1	5	MIR9-1	0.00179401	0.0588235	Upstream Neighbors
Upstream Neighbors of ELAVL1	17	ELAVL1	1	5	MIR9-1	0.00179401	0.0588235	Upstream Neighbors
Upstream Neighbors of EPAS1	17	EPAS1	1	5	MIR9-1	0.00179401	0.0588235	Upstream Neighbors
Upstream Neighbors of FNDC3B	17	FNDC3B	1	5	MIR9-1	0.00179401	0.0588235	Upstream Neighbors
Upstream Neighbors of WAPAL	17	WAPAL	1	5	MIR9-1	0.00179401	0.0588235	Upstream Neighbors
Upstream Neighbors of FOXN3	17	FOXN3	1	5	MIR9-1	0.00179401	0.0588235	Upstream Neighbors
Upstream Neighbors of CPEB3	17	CPEB3	1	5	MIR9-1	0.00179401	0.0588235	Upstream Neighbors
Upstream Neighbors of DCP2	17	DCP2	1	5	MIR9-1	0.00179401	0.0588235	Upstream Neighbors
Upstream Neighbors of CPEB2	17	CPEB2	1	5	MIR9-1	0.00179401	0.0588235	Upstream Neighbors
Upstream Neighbors of CCNE2	18	CCNE2	1	5	MIR9-1	0.00189954	0.0555556	Upstream Neighbors
Upstream Neighbors of NCOR2	18	NCOR2	1	5	MIR9-1	0.00189954	0.0555556	Upstream Neighbors
Upstream Neighbors of CAMTA1	18	CAMTA1	1	5	MIR9-1	0.00189954	0.0555556	Upstream Neighbors
Upstream Neighbors of CPEB4	18	CPEB4	1	5	MIR9-1	0.00189954	0.0555556	Upstream Neighbors
Upstream Neighbors of CXCL12	19	CXCL12	1	5	MIR9-1	0.00200507	0.0526316	Upstream Neighbors
Upstream Neighbors of FMR1	19	FMR1	1	5	MIR9-1	0.00200507	0.0526316	Upstream Neighbors
Upstream Neighbors of JAG1	19	JAG1	1	5	MIR9-1	0.00200507	0.0526316	Upstream Neighbors
Upstream Neighbors of BTG2	19	BTG2	1	5	MIR9-1	0.00200507	0.0526316	Upstream Neighbors
Upstream Neighbors of RAB34	19	RAB34	1	5	MIR9-1	0.00200507	0.0526316	Upstream Neighbors
Upstream Neighbors of FBXO33	19	FBXO33	1	5	MIR9-1	0.00200507	0.0526316	Upstream Neighbors
Upstream Neighbors of RNF38	19	RNF38	1	5	MIR9-1	0.00200507	0.0526316	Upstream Neighbors
Upstream Neighbors of BCL6	20	BCL6	1	4	MIR9-1	0.0021106	0.05	Upstream Neighbors
Upstream Neighbors of ISL1	20	ISL1	1	4	MIR9-1	0.0021106	0.05	Upstream Neighbors
Upstream Neighbors of BCL11A	20	BCL11A	1	4	MIR9-1	0.0021106	0.05	Upstream Neighbors
Upstream Neighbors of OTUD4	20	OTUD4	1	4	MIR9-1	0.0021106	0.05	Upstream Neighbors
Upstream Neighbors of EP300	21	EP300	1	4	MIR9-1	0.00221612	0.047619	Upstream Neighbors
Upstream Neighbors of PRDM1	22	PRDM1	1	4	MIR9-1	0.00232165	0.0454545	Upstream Neighbors
Upstream Neighbors of LIN28A	23	LIN28A	1	4	MIR9-1	0.00242718	0.0434783	Upstream Neighbors
Upstream Neighbors of INS	23	INS	1	4	MIR9-1	0.00242718	0.0434783	Upstream Neighbors
Upstream Neighbors of LIN28B	23	LIN28B	1	4	MIR9-1	0.00242718	0.0434783	Upstream Neighbors
Upstream Neighbors of FOXO3	24	FOXO3	1	4	MIR9-1	0.00253271	0.0416667	Upstream Neighbors
Upstream Neighbors of DCUN1D4	24	DCUN1D4	1	4	MIR9-1	0.00253271	0.0416667	Upstream Neighbors
Upstream Neighbors of BRCA1	26	BRCA1	1	3	MIR9-1	0.00274377	0.0384615	Upstream Neighbors
Upstream Neighbors of CTNNB1	27	CTNNB1	1	3	MIR9-1	0.0028493	0.037037	Upstream Neighbors
Upstream Neighbors of BACE1	27	BACE1	1	3	MIR9-1	0.0028493	0.037037	Upstream Neighbors
Upstream Neighbors of PPARA	28	PPARA	1	3	MIR9-1	0.00295483	0.0357143	Upstream Neighbors
Upstream Neighbors of HDAC4	29	HDAC4	1	3	MIR9-1	0.00306036	0.0344828	Upstream Neighbors
Upstream Neighbors of ETS1	29	ETS1	1	3	MIR9-1	0.00306036	0.0344828	Upstream Neighbors
Upstream Neighbors of CDH1	30	CDH1	1	3	MIR9-1	0.00316589	0.0333333	Upstream Neighbors
Upstream Neighbors of RUNX1	31	RUNX1	1	3	MIR9-1	0.00327142	0.0322581	Upstream Neighbors
Upstream Neighbors of SOX2	31	SOX2	1	3	MIR9-1	0.00327142	0.0322581	Upstream Neighbors
Upstream Neighbors of CREB1	31	CREB1	1	3	MIR9-1	0.00327142	0.0322581	Upstream Neighbors
Upstream Neighbors of NOTCH1	32	NOTCH1	1	3	MIR9-1	0.00337695	0.03125	Upstream Neighbors
Upstream Neighbors of TNF	34	TNF	1	2	MIR9-1	0.00358801	0.0294118	Upstream Neighbors
Upstream Neighbors of DICER1	34	DICER1	1	2	MIR9-1	0.00358801	0.0294118	Upstream Neighbors
Upstream Neighbors of FOXO1	36	FOXO1	1	2	MIR9-1	0.00379907	0.0277778	Upstream Neighbors
Upstream Neighbors of ABCA1	36	ABCA1	1	2	MIR9-1	0.00379907	0.0277778	Upstream Neighbors
Upstream Neighbors of ESR1	43	ESR1	1	2	MIR9-1	0.00453778	0.0232558	Upstream Neighbors
Upstream Neighbors of IL6	43	IL6	1	2	MIR9-1	0.00453778	0.0232558	Upstream Neighbors
Upstream Neighbors of HMGA2	44	HMGA2	1	2	MIR9-1	0.00464331	0.0227273	Upstream Neighbors
Upstream Neighbors of BCL2L11	46	BCL2L11	1	2	MIR9-1	0.00485437	0.0217391	Upstream Neighbors
Upstream Neighbors of HIF1A	47	HIF1A	1	2	MIR9-1	0.0049599	0.0212766	Upstream Neighbors
Upstream Neighbors of TGFBR2	51	TGFBR2	1	1	MIR9-1	0.00538202	0.0196078	Upstream Neighbors
Upstream Neighbors of TGFB1	53	TGFB1	1	1	MIR9-1	0.00559308	0.0188679	Upstream Neighbors
Upstream Neighbors of SIRT1	55	SIRT1	1	1	MIR9-1	0.00580414	0.0181818	Upstream Neighbors
Upstream Neighbors of CDK6	61	CDK6	1	1	MIR9-1	0.00643732	0.0163934	Upstream Neighbors
Upstream Neighbors of CCND1	80	CCND1	1	1	MIR9-1	0.00844238	0.0125	Upstream Neighbors
target genes for miR-29b
Name	Total # of Neighbors	Gene Set Seed	Overlap	Percent Overlap	Overlapping Entities	p-value	Jaccard similarity	Hit type
Upstream Neighbors of EIF2AK2	1	EIF2AK2	1	50	MIR29B1	0.00010553	1	Upstream Neighbors
Upstream Neighbors of LOXL2	1	LOXL2	1	50	MIR29B1	0.00010553	1	Upstream Neighbors
Upstream Neighbors of MMP24	1	MMP24	1	50	MIR29B1	0.00010553	1	Upstream Neighbors
Upstream Neighbors of COL8A1	1	COL8A1	1	50	MIR29B1	0.00010553	1	Upstream Neighbors
Upstream Neighbors of CACNG4	1	CACNG4	1	50	MIR29B1	0.00010553	1	Upstream Neighbors
Upstream Neighbors of TMEM169	1	TMEM169	1	50	MIR29B1	0.00010553	1	Upstream Neighbors
Upstream Neighbors of ZBTB40	1	ZBTB40	1	50	MIR29B1	0.00010553	1	Upstream Neighbors
Upstream Neighbors of ENTPD7	1	ENTPD7	1	50	MIR29B1	0.00010553	1	Upstream Neighbors
Upstream Neighbors of PPP1R3D	1	PPP1R3D	1	50	MIR29B1	0.00010553	1	Upstream Neighbors
Upstream Neighbors of MAP2K6	1	MAP2K6	1	50	MIR29B1	0.00010553	1	Upstream Neighbors
Upstream Neighbors of INA	1	INA	1	50	MIR29B1	0.00010553	1	Upstream Neighbors
Upstream Neighbors of ADA	1	ADA	1	50	MIR29B1	0.00010553	1	Upstream Neighbors
Upstream Neighbors of ZNF609	1	ZNF609	1	50	MIR29B1	0.00010553	1	Upstream Neighbors
Upstream Neighbors of PRRC2C	1	PRRC2C	1	50	MIR29B1	0.00010553	1	Upstream Neighbors
Upstream Neighbors of C1QTNF6	1	C1QTNF6	1	50	MIR29B1	0.00010553	1	Upstream Neighbors
Upstream Neighbors of KCNA5	1	KCNA5	1	50	MIR29B1	0.00010553	1	Upstream Neighbors
Upstream Neighbors of TBX21	2	TBX21	1	33	MIR29B1	0.00021106	0.5	Upstream Neighbors
Upstream Neighbors of ARPC3	2	ARPC3	1	33	MIR29B1	0.00021106	0.5	Upstream Neighbors
Upstream Neighbors of COL5A1	2	COL5A1	1	33	MIR29B1	0.00021106	0.5	Upstream Neighbors
Upstream Neighbors of IL32	2	IL32	1	33	MIR29B1	0.00021106	0.5	Upstream Neighbors
Upstream Neighbors of MMP15	2	MMP15	1	33	MIR29B1	0.00021106	0.5	Upstream Neighbors
Upstream Neighbors of ID3	2	ID3	1	33	MIR29B1	0.00021106	0.5	Upstream Neighbors
Upstream Neighbors of NAIF1	2	NAIF1	1	33	MIR29B1	0.00021106	0.5	Upstream Neighbors
Upstream Neighbors of HMCN1	2	HMCN1	1	33	MIR29B1	0.00021106	0.5	Upstream Neighbors
Upstream Neighbors of MFAP2	2	MFAP2	1	33	MIR29B1	0.00021106	0.5	Upstream Neighbors
Upstream Neighbors of DNAJB11	2	DNAJB11	1	33	MIR29B1	0.00021106	0.5	Upstream Neighbors
Upstream Neighbors of DIABLO	2	DIABLO	1	33	MIR29B1	0.00021106	0.5	Upstream Neighbors
Upstream Neighbors of BLMH	2	BLMH	1	33	MIR29B1	0.00021106	0.5	Upstream Neighbors
Upstream Neighbors of SHROOM2	2	SHROOM2	1	33	MIR29B1	0.00021106	0.5	Upstream Neighbors
Upstream Neighbors of CAMK1D	2	CAMK1D	1	33	MIR29B1	0.00021106	0.5	Upstream Neighbors
Upstream Neighbors of NAA40	2	NAA40	1	33	MIR29B1	0.00021106	0.5	Upstream Neighbors
Upstream Neighbors of TRAFD1	2	TRAFD1	1	33	MIR29B1	0.00021106	0.5	Upstream Neighbors
Upstream Neighbors of FBXW9	2	FBXW9	1	33	MIR29B1	0.00021106	0.5	Upstream Neighbors
Upstream Neighbors of CBX6	2	CBX6	1	33	MIR29B1	0.00021106	0.5	Upstream Neighbors
Upstream Neighbors of SLC22A7	2	SLC22A7	1	33	MIR29B1	0.00021106	0.5	Upstream Neighbors
Upstream Neighbors of CAMK2G	3	CAMK2G	1	25	MIR29B1	0.000316589	0.333333	Upstream Neighbors
Upstream Neighbors of m_Eln	3	m_Eln	1	25	MIR29B1	0.000316589	0.333333	Upstream Neighbors
Upstream Neighbors of SERPINH1	3	SERPINH1	1	25	MIR29B1	0.000316589	0.333333	Upstream Neighbors
Upstream Neighbors of BMP1	3	BMP1	1	25	MIR29B1	0.000316589	0.333333	Upstream Neighbors
Upstream Neighbors of COL6A3	3	COL6A3	1	25	MIR29B1	0.000316589	0.333333	Upstream Neighbors
Upstream Neighbors of PER3	3	PER3	1	25	MIR29B1	0.000316589	0.333333	Upstream Neighbors
Upstream Neighbors of COL4A6	3	COL4A6	1	25	MIR29B1	0.000316589	0.333333	Upstream Neighbors
Upstream Neighbors of PDGFC	3	PDGFC	1	25	MIR29B1	0.000316589	0.333333	Upstream Neighbors
Upstream Neighbors of PSME4	3	PSME4	1	25	MIR29B1	0.000316589	0.333333	Upstream Neighbors
Upstream Neighbors of GPX7	3	GPX7	1	25	MIR29B1	0.000316589	0.333333	Upstream Neighbors
Upstream Neighbors of TRIM37	3	TRIM37	1	25	MIR29B1	0.000316589	0.333333	Upstream Neighbors
Upstream Neighbors of AGPAT4	3	AGPAT4	1	25	MIR29B1	0.000316589	0.333333	Upstream Neighbors
Upstream Neighbors of SCHIP1	3	SCHIP1	1	25	MIR29B1	0.000316589	0.333333	Upstream Neighbors
Upstream Neighbors of MCMBP	3	MCMBP	1	25	MIR29B1	0.000316589	0.333333	Upstream Neighbors
Upstream Neighbors of CCDC28B	3	CCDC28B	1	25	MIR29B1	0.000316589	0.333333	Upstream Neighbors
Upstream Neighbors of DGKH	3	DGKH	1	25	MIR29B1	0.000316589	0.333333	Upstream Neighbors
Upstream Neighbors of SETDB1	3	SETDB1	1	25	MIR29B1	0.000316589	0.333333	Upstream Neighbors
Upstream Neighbors of EPC1	3	EPC1	1	25	MIR29B1	0.000316589	0.333333	Upstream Neighbors
Upstream Neighbors of FCHSD1	3	FCHSD1	1	25	MIR29B1	0.000316589	0.333333	Upstream Neighbors
Upstream Neighbors of CCNYL1	3	CCNYL1	1	25	MIR29B1	0.000316589	0.333333	Upstream Neighbors
Upstream Neighbors of NIPSNAP3A	3	NIPSNAP3A	1	25	MIR29B1	0.000316589	0.333333	Upstream Neighbors
Upstream Neighbors of ETV4	3	ETV4	1	25	MIR29B1	0.000316589	0.333333	Upstream Neighbors
Upstream Neighbors of BRWD3	3	BRWD3	1	25	MIR29B1	0.000316589	0.333333	Upstream Neighbors
Upstream Neighbors of ZBTB47	3	ZBTB47	1	25	MIR29B1	0.000316589	0.333333	Upstream Neighbors
Upstream Neighbors of ELN	4	ELN	1	20	MIR29B1	0.000422119	0.25	Upstream Neighbors
Upstream Neighbors of CDKN2B	4	CDKN2B	1	20	MIR29B1	0.000422119	0.25	Upstream Neighbors
Upstream Neighbors of CYP7A1	4	CYP7A1	1	20	MIR29B1	0.000422119	0.25	Upstream Neighbors
Upstream Neighbors of LOX	4	LOX	1	20	MIR29B1	0.000422119	0.25	Upstream Neighbors
Upstream Neighbors of CAV2	4	CAV2	1	20	MIR29B1	0.000422119	0.25	Upstream Neighbors
Upstream Neighbors of DBT	4	DBT	1	20	MIR29B1	0.000422119	0.25	Upstream Neighbors
Upstream Neighbors of AMOT	4	AMOT	1	20	MIR29B1	0.000422119	0.25	Upstream Neighbors
Upstream Neighbors of ADAMTS7	4	ADAMTS7	1	20	MIR29B1	0.000422119	0.25	Upstream Neighbors
Upstream Neighbors of CCNA1	4	CCNA1	1	20	MIR29B1	0.000422119	0.25	Upstream Neighbors
Upstream Neighbors of PDPN	4	PDPN	1	20	MIR29B1	0.000422119	0.25	Upstream Neighbors
Upstream Neighbors of NKIRAS2	4	NKIRAS2	1	20	MIR29B1	0.000422119	0.25	Upstream Neighbors
Upstream Neighbors of ANGPTL4	4	ANGPTL4	1	20	MIR29B1	0.000422119	0.25	Upstream Neighbors
Upstream Neighbors of PIK3C2A	4	PIK3C2A	1	20	MIR29B1	0.000422119	0.25	Upstream Neighbors
Upstream Neighbors of COL7A1	4	COL7A1	1	20	MIR29B1	0.000422119	0.25	Upstream Neighbors
Upstream Neighbors of RAB40C	4	RAB40C	1	20	MIR29B1	0.000422119	0.25	Upstream Neighbors
Upstream Neighbors of COL5A2	4	COL5A2	1	20	MIR29B1	0.000422119	0.25	Upstream Neighbors
Upstream Neighbors of PGAP2	4	PGAP2	1	20	MIR29B1	0.000422119	0.25	Upstream Neighbors
Upstream Neighbors of SNX24	4	SNX24	1	20	MIR29B1	0.000422119	0.25	Upstream Neighbors
Upstream Neighbors of SPNS1	4	SPNS1	1	20	MIR29B1	0.000422119	0.25	Upstream Neighbors
Upstream Neighbors of CRISPLD1	4	CRISPLD1	1	20	MIR29B1	0.000422119	0.25	Upstream Neighbors
Upstream Neighbors of C2orf88	4	C2orf88	1	20	MIR29B1	0.000422119	0.25	Upstream Neighbors
Upstream Neighbors of CORO6	4	CORO6	1	20	MIR29B1	0.000422119	0.25	Upstream Neighbors
Upstream Neighbors of N4BP2L1	4	N4BP2L1	1	20	MIR29B1	0.000422119	0.25	Upstream Neighbors
Upstream Neighbors of CNOT8	4	CNOT8	1	20	MIR29B1	0.000422119	0.25	Upstream Neighbors
Upstream Neighbors of SS18L1	4	SS18L1	1	20	MIR29B1	0.000422119	0.25	Upstream Neighbors
Upstream Neighbors of SLC16A2	4	SLC16A2	1	20	MIR29B1	0.000422119	0.25	Upstream Neighbors
Upstream Neighbors of PRR3	4	PRR3	1	20	MIR29B1	0.000422119	0.25	Upstream Neighbors
Upstream Neighbors of DYNLT1	4	DYNLT1	1	20	MIR29B1	0.000422119	0.25	Upstream Neighbors
Upstream Neighbors of TFEC	4	TFEC	1	20	MIR29B1	0.000422119	0.25	Upstream Neighbors
Upstream Neighbors of FRAS1	4	FRAS1	1	20	MIR29B1	0.000422119	0.25	Upstream Neighbors
Upstream Neighbors of RNF122	4	RNF122	1	20	MIR29B1	0.000422119	0.25	Upstream Neighbors
Upstream Neighbors of PKNOX2	4	PKNOX2	1	20	MIR29B1	0.000422119	0.25	Upstream Neighbors
Upstream Neighbors of ABCB6	4	ABCB6	1	20	MIR29B1	0.000422119	0.25	Upstream Neighbors
Upstream Neighbors of NKRF	5	NKRF	1	16	MIR29B1	0.000527649	0.2	Upstream Neighbors
Upstream Neighbors of CX3CL1	5	CX3CL1	1	16	MIR29B1	0.000527649	0.2	Upstream Neighbors
Upstream Neighbors of ERP44	5	ERP44	1	16	MIR29B1	0.000527649	0.2	Upstream Neighbors
Upstream Neighbors of ATG9A	5	ATG9A	1	16	MIR29B1	0.000527649	0.2	Upstream Neighbors
Upstream Neighbors of TFAP2C	5	TFAP2C	1	16	MIR29B1	0.000527649	0.2	Upstream Neighbors
Upstream Neighbors of KCTD15	5	KCTD15	1	16	MIR29B1	0.000527649	0.2	Upstream Neighbors
Upstream Neighbors of IMPDH1	5	IMPDH1	1	16	MIR29B1	0.000527649	0.2	Upstream Neighbors
Upstream Neighbors of MEN1	5	MEN1	1	16	MIR29B1	0.000527649	0.2	Upstream Neighbors
Upstream Neighbors of NASP	5	NASP	1	16	MIR29B1	0.000527649	0.2	Upstream Neighbors
Upstream Neighbors of SMARCC1	5	SMARCC1	1	16	MIR29B1	0.000527649	0.2	Upstream Neighbors
Upstream Neighbors of GNG12	5	GNG12	1	16	MIR29B1	0.000527649	0.2	Upstream Neighbors
Upstream Neighbors of GPR37	5	GPR37	1	16	MIR29B1	0.000527649	0.2	Upstream Neighbors
Upstream Neighbors of STRN4	5	STRN4	1	16	MIR29B1	0.000527649	0.2	Upstream Neighbors
Upstream Neighbors of NAP1L3	5	NAP1L3	1	16	MIR29B1	0.000527649	0.2	Upstream Neighbors
Upstream Neighbors of INO80D	5	INO80D	1	16	MIR29B1	0.000527649	0.2	Upstream Neighbors
Upstream Neighbors of SMEK2	5	SMEK2	1	16	MIR29B1	0.000527649	0.2	Upstream Neighbors
Upstream Neighbors of SPTAN1	5	SPTAN1	1	16	MIR29B1	0.000527649	0.2	Upstream Neighbors
Upstream Neighbors of PROSER1	5	PROSER1	1	16	MIR29B1	0.000527649	0.2	Upstream Neighbors
Upstream Neighbors of TUBB2A	5	TUBB2A	1	16	MIR29B1	0.000527649	0.2	Upstream Neighbors
Upstream Neighbors of ZBTB5	5	ZBTB5	1	16	MIR29B1	0.000527649	0.2	Upstream Neighbors
Upstream Neighbors of KLHDC3	5	KLHDC3	1	16	MIR29B1	0.000527649	0.2	Upstream Neighbors
Upstream Neighbors of PPP1R13B	5	PPP1R13B	1	16	MIR29B1	0.000527649	0.2	Upstream Neighbors
Upstream Neighbors of C16orf72	5	C16orf72	1	16	MIR29B1	0.000527649	0.2	Upstream Neighbors
Upstream Neighbors of NRSN1	5	NRSN1	1	16	MIR29B1	0.000527649	0.2	Upstream Neighbors
Upstream Neighbors of ARRDC4	5	ARRDC4	1	16	MIR29B1	0.000527649	0.2	Upstream Neighbors
Upstream Neighbors of BCL9L	5	BCL9L	1	16	MIR29B1	0.000527649	0.2	Upstream Neighbors
Upstream Neighbors of SCAMP5	5	SCAMP5	1	16	MIR29B1	0.000527649	0.2	Upstream Neighbors
Upstream Neighbors of CCNT1	6	CCNT1	1	14	MIR29B1	0.000633179	0.166667	Upstream Neighbors
Upstream Neighbors of PDGFRB	6	PDGFRB	1	14	MIR29B1	0.000633179	0.166667	Upstream Neighbors
Upstream Neighbors of COL5A3	6	COL5A3	1	14	MIR29B1	0.000633179	0.166667	Upstream Neighbors
Upstream Neighbors of GRN	6	GRN	1	14	MIR29B1	0.000633179	0.166667	Upstream Neighbors
Upstream Neighbors of ZFP36L1	6	ZFP36L1	1	14	MIR29B1	0.000633179	0.166667	Upstream Neighbors
Upstream Neighbors of BMF	6	BMF	1	14	MIR29B1	0.000633179	0.166667	Upstream Neighbors
Upstream Neighbors of TDG	6	TDG	1	14	MIR29B1	0.000633179	0.166667	Upstream Neighbors
Upstream Neighbors of AQP4	6	AQP4	1	14	MIR29B1	0.000633179	0.166667	Upstream Neighbors
Upstream Neighbors of PPM1D	6	PPM1D	1	14	MIR29B1	0.000633179	0.166667	Upstream Neighbors
Upstream Neighbors of SOX12	6	SOX12	1	14	MIR29B1	0.000633179	0.166667	Upstream Neighbors
Upstream Neighbors of LOXL4	6	LOXL4	1	14	MIR29B1	0.000633179	0.166667	Upstream Neighbors
Upstream Neighbors of COL11A1	6	COL11A1	1	14	MIR29B1	0.000633179	0.166667	Upstream Neighbors
Upstream Neighbors of TRAF4	6	TRAF4	1	14	MIR29B1	0.000633179	0.166667	Upstream Neighbors
Upstream Neighbors of RAB6B	6	RAB6B	1	14	MIR29B1	0.000633179	0.166667	Upstream Neighbors
Upstream Neighbors of GAB1	6	GAB1	1	14	MIR29B1	0.000633179	0.166667	Upstream Neighbors
Upstream Neighbors of TNFRSF1A	6	TNFRSF1A	1	14	MIR29B1	0.000633179	0.166667	Upstream Neighbors
Upstream Neighbors of COL4A5	6	COL4A5	1	14	MIR29B1	0.000633179	0.166667	Upstream Neighbors
Upstream Neighbors of HIF3A	6	HIF3A	1	14	MIR29B1	0.000633179	0.166667	Upstream Neighbors
Upstream Neighbors of CHIC2	6	CHIC2	1	14	MIR29B1	0.000633179	0.166667	Upstream Neighbors
Upstream Neighbors of ARVCF	6	ARVCF	1	14	MIR29B1	0.000633179	0.166667	Upstream Neighbors
Upstream Neighbors of COMMD2	6	COMMD2	1	14	MIR29B1	0.000633179	0.166667	Upstream Neighbors
Upstream Neighbors of PPIC	6	PPIC	1	14	MIR29B1	0.000633179	0.166667	Upstream Neighbors
Upstream Neighbors of CEMIP	6	CEMIP	1	14	MIR29B1	0.000633179	0.166667	Upstream Neighbors
Upstream Neighbors of PITPNM2	6	PITPNM2	1	14	MIR29B1	0.000633179	0.166667	Upstream Neighbors
Upstream Neighbors of TSPAN4	6	TSPAN4	1	14	MIR29B1	0.000633179	0.166667	Upstream Neighbors
Upstream Neighbors of HNRNPF	6	HNRNPF	1	14	MIR29B1	0.000633179	0.166667	Upstream Neighbors
Upstream Neighbors of IFI30	6	IFI30	1	14	MIR29B1	0.000633179	0.166667	Upstream Neighbors
Upstream Neighbors of EML5	6	EML5	1	14	MIR29B1	0.000633179	0.166667	Upstream Neighbors
Upstream Neighbors of IFFO1	6	IFFO1	1	14	MIR29B1	0.000633179	0.166667	Upstream Neighbors
Upstream Neighbors of ZFP91	6	ZFP91	1	14	MIR29B1	0.000633179	0.166667	Upstream Neighbors
Upstream Neighbors of NAV1	6	NAV1	1	14	MIR29B1	0.000633179	0.166667	Upstream Neighbors
Upstream Neighbors of SLC16A1	7	SLC16A1	1	12	MIR29B1	0.000738708	0.142857	Upstream Neighbors
Upstream Neighbors of TCL1A	7	TCL1A	1	12	MIR29B1	0.000738708	0.142857	Upstream Neighbors
Upstream Neighbors of ID1	7	ID1	1	12	MIR29B1	0.000738708	0.142857	Upstream Neighbors
Upstream Neighbors of RND3	7	RND3	1	12	MIR29B1	0.000738708	0.142857	Upstream Neighbors
Upstream Neighbors of TNFAIP3	7	TNFAIP3	1	12	MIR29B1	0.000738708	0.142857	Upstream Neighbors
Upstream Neighbors of SPARC	7	SPARC	1	12	MIR29B1	0.000738708	0.142857	Upstream Neighbors
Upstream Neighbors of SOCS4	7	SOCS4	1	12	MIR29B1	0.000738708	0.142857	Upstream Neighbors
Upstream Neighbors of NFATC4	7	NFATC4	1	12	MIR29B1	0.000738708	0.142857	Upstream Neighbors
Upstream Neighbors of COL16A1	7	COL16A1	1	12	MIR29B1	0.000738708	0.142857	Upstream Neighbors
Upstream Neighbors of CERS2	7	CERS2	1	12	MIR29B1	0.000738708	0.142857	Upstream Neighbors
Upstream Neighbors of TP53INP2	7	TP53INP2	1	12	MIR29B1	0.000738708	0.142857	Upstream Neighbors
Upstream Neighbors of CNR1	7	CNR1	1	12	MIR29B1	0.000738708	0.142857	Upstream Neighbors
Upstream Neighbors of MLF1	7	MLF1	1	12	MIR29B1	0.000738708	0.142857	Upstream Neighbors
Upstream Neighbors of HMGN3	7	HMGN3	1	12	MIR29B1	0.000738708	0.142857	Upstream Neighbors
Upstream Neighbors of SLC30A3	7	SLC30A3	1	12	MIR29B1	0.000738708	0.142857	Upstream Neighbors
Upstream Neighbors of PARG	7	PARG	1	12	MIR29B1	0.000738708	0.142857	Upstream Neighbors
Upstream Neighbors of YBX3	7	YBX3	1	12	MIR29B1	0.000738708	0.142857	Upstream Neighbors
Upstream Neighbors of ANKRD13B	7	ANKRD13B	1	12	MIR29B1	0.000738708	0.142857	Upstream Neighbors
Upstream Neighbors of REST	8	REST	1	11	MIR29B1	0.000844238	0.125	Upstream Neighbors
Upstream Neighbors of PMP22	8	PMP22	1	11	MIR29B1	0.000844238	0.125	Upstream Neighbors
Upstream Neighbors of CLDN1	8	CLDN1	1	11	MIR29B1	0.000844238	0.125	Upstream Neighbors
Upstream Neighbors of ABL1	8	ABL1	1	11	MIR29B1	0.000844238	0.125	Upstream Neighbors
Upstream Neighbors of TET2	8	TET2	1	11	MIR29B1	0.000844238	0.125	Upstream Neighbors
Upstream Neighbors of COL9A1	8	COL9A1	1	11	MIR29B1	0.000844238	0.125	Upstream Neighbors
Upstream Neighbors of COL15A1	8	COL15A1	1	11	MIR29B1	0.000844238	0.125	Upstream Neighbors
Upstream Neighbors of EOMES	8	EOMES	1	11	MIR29B1	0.000844238	0.125	Upstream Neighbors
Upstream Neighbors of PRKRA	8	PRKRA	1	11	MIR29B1	0.000844238	0.125	Upstream Neighbors
Upstream Neighbors of ITGA6	8	ITGA6	1	11	MIR29B1	0.000844238	0.125	Upstream Neighbors
Upstream Neighbors of KDM5B	8	KDM5B	1	11	MIR29B1	0.000844238	0.125	Upstream Neighbors
Upstream Neighbors of IREB2	8	IREB2	1	11	MIR29B1	0.000844238	0.125	Upstream Neighbors
Upstream Neighbors of NREP	8	NREP	1	11	MIR29B1	0.000844238	0.125	Upstream Neighbors
Upstream Neighbors of HDAC1	9	HDAC1	1	10	MIR29B1	0.000949768	0.111111	Upstream Neighbors
Upstream Neighbors of RERE	9	RERE	1	10	MIR29B1	0.000949768	0.111111	Upstream Neighbors
Upstream Neighbors of ZFP36	9	ZFP36	1	10	MIR29B1	0.000949768	0.111111	Upstream Neighbors
Upstream Neighbors of CASP7	9	CASP7	1	10	MIR29B1	0.000949768	0.111111	Upstream Neighbors
Upstream Neighbors of VAMP2	9	VAMP2	1	10	MIR29B1	0.000949768	0.111111	Upstream Neighbors
Upstream Neighbors of TET1	9	TET1	1	10	MIR29B1	0.000949768	0.111111	Upstream Neighbors
Upstream Neighbors of ADAM12	9	ADAM12	1	10	MIR29B1	0.000949768	0.111111	Upstream Neighbors
Upstream Neighbors of TGFB3	9	TGFB3	1	10	MIR29B1	0.000949768	0.111111	Upstream Neighbors
Upstream Neighbors of PLEKHA1	9	PLEKHA1	1	10	MIR29B1	0.000949768	0.111111	Upstream Neighbors
Upstream Neighbors of SESTD1	9	SESTD1	1	10	MIR29B1	0.000949768	0.111111	Upstream Neighbors
Upstream Neighbors of PAN2	9	PAN2	1	10	MIR29B1	0.000949768	0.111111	Upstream Neighbors
Upstream Neighbors of BCL11B	9	BCL11B	1	10	MIR29B1	0.000949768	0.111111	Upstream Neighbors
Upstream Neighbors of C1orf21	9	C1orf21	1	10	MIR29B1	0.000949768	0.111111	Upstream Neighbors
Upstream Neighbors of ADAMTS9	9	ADAMTS9	1	10	MIR29B1	0.000949768	0.111111	Upstream Neighbors
Upstream Neighbors of DENND6A	9	DENND6A	1	10	MIR29B1	0.000949768	0.111111	Upstream Neighbors
Upstream Neighbors of DUSP2	10	DUSP2	1	9	MIR29B1	0.0010553	0.1	Upstream Neighbors
Upstream Neighbors of COL3A1	10	COL3A1	1	9	MIR29B1	0.0010553	0.1	Upstream Neighbors
Upstream Neighbors of WNT3A	10	WNT3A	1	9	MIR29B1	0.0010553	0.1	Upstream Neighbors
Upstream Neighbors of COL2A1	10	COL2A1	1	9	MIR29B1	0.0010553	0.1	Upstream Neighbors
Upstream Neighbors of ATG14	10	ATG14	1	9	MIR29B1	0.0010553	0.1	Upstream Neighbors
Upstream Neighbors of MAFB	10	MAFB	1	9	MIR29B1	0.0010553	0.1	Upstream Neighbors
Upstream Neighbors of STX1A	10	STX1A	1	9	MIR29B1	0.0010553	0.1	Upstream Neighbors
Upstream Neighbors of REV3L	10	REV3L	1	9	MIR29B1	0.0010553	0.1	Upstream Neighbors
Upstream Neighbors of STRN3	10	STRN3	1	9	MIR29B1	0.0010553	0.1	Upstream Neighbors
Upstream Neighbors of RLF	10	RLF	1	9	MIR29B1	0.0010553	0.1	Upstream Neighbors
Upstream Neighbors of XKR6	10	XKR6	1	9	MIR29B1	0.0010553	0.1	Upstream Neighbors
Upstream Neighbors of COL4A1	11	COL4A1	1	8	MIR29B1	0.00116083	0.0909091	Upstream Neighbors
Upstream Neighbors of BAK1	11	BAK1	1	8	MIR29B1	0.00116083	0.0909091	Upstream Neighbors
Upstream Neighbors of PAIP2	11	PAIP2	1	8	MIR29B1	0.00116083	0.0909091	Upstream Neighbors
Upstream Neighbors of ELF2	11	ELF2	1	8	MIR29B1	0.00116083	0.0909091	Upstream Neighbors
Upstream Neighbors of FAM193B	11	FAM193B	1	8	MIR29B1	0.00116083	0.0909091	Upstream Neighbors
Upstream Neighbors of STK35	11	STK35	1	8	MIR29B1	0.00116083	0.0909091	Upstream Neighbors
Upstream Neighbors of MMP2	12	MMP2	1	7	MIR29B1	0.00126636	0.0833333	Upstream Neighbors
Upstream Neighbors of TGFB2	12	TGFB2	1	7	MIR29B1	0.00126636	0.0833333	Upstream Neighbors
Upstream Neighbors of PLK2	12	PLK2	1	7	MIR29B1	0.00126636	0.0833333	Upstream Neighbors
Upstream Neighbors of HAS3	12	HAS3	1	7	MIR29B1	0.00126636	0.0833333	Upstream Neighbors
Upstream Neighbors of SUV420H2	12	SUV420H2	1	7	MIR29B1	0.00126636	0.0833333	Upstream Neighbors
Upstream Neighbors of COL4A2	13	COL4A2	1	7	MIR29B1	0.00137189	0.0769231	Upstream Neighbors
Upstream Neighbors of IRF4	13	IRF4	1	7	MIR29B1	0.00137189	0.0769231	Upstream Neighbors
Upstream Neighbors of HBP1	13	HBP1	1	7	MIR29B1	0.00137189	0.0769231	Upstream Neighbors
Upstream Neighbors of HMGCR	13	HMGCR	1	7	MIR29B1	0.00137189	0.0769231	Upstream Neighbors
Upstream Neighbors of NAV3	13	NAV3	1	7	MIR29B1	0.00137189	0.0769231	Upstream Neighbors
Upstream Neighbors of RARB	13	RARB	1	7	MIR29B1	0.00137189	0.0769231	Upstream Neighbors
Upstream Neighbors of TOB1	13	TOB1	1	7	MIR29B1	0.00137189	0.0769231	Upstream Neighbors
Upstream Neighbors of MYBL2	13	MYBL2	1	7	MIR29B1	0.00137189	0.0769231	Upstream Neighbors
Upstream Neighbors of TIAM1	14	TIAM1	1	6	MIR29B1	0.00147742	0.0714286	Upstream Neighbors
Upstream Neighbors of PIK3CD	14	PIK3CD	1	6	MIR29B1	0.00147742	0.0714286	Upstream Neighbors
Upstream Neighbors of ADAM19	14	ADAM19	1	6	MIR29B1	0.00147742	0.0714286	Upstream Neighbors
Upstream Neighbors of FBN1	14	FBN1	1	6	MIR29B1	0.00147742	0.0714286	Upstream Neighbors
Upstream Neighbors of ITGB1	15	ITGB1	1	6	MIR29B1	0.00158295	0.0666667	Upstream Neighbors
Upstream Neighbors of COL1A1	15	COL1A1	1	6	MIR29B1	0.00158295	0.0666667	Upstream Neighbors
Upstream Neighbors of CTNNBIP1	15	CTNNBIP1	1	6	MIR29B1	0.00158295	0.0666667	Upstream Neighbors
Upstream Neighbors of LAMC1	15	LAMC1	1	6	MIR29B1	0.00158295	0.0666667	Upstream Neighbors
Upstream Neighbors of SGK1	15	SGK1	1	6	MIR29B1	0.00158295	0.0666667	Upstream Neighbors
Upstream Neighbors of ADAMTS6	15	ADAMTS6	1	6	MIR29B1	0.00158295	0.0666667	Upstream Neighbors
Upstream Neighbors of GPR85	15	GPR85	1	6	MIR29B1	0.00158295	0.0666667	Upstream Neighbors
Upstream Neighbors of RELA	16	RELA	1	5	MIR29B1	0.00168848	0.0625	Upstream Neighbors
Upstream Neighbors of NR3C1	16	NR3C1	1	5	MIR29B1	0.00168848	0.0625	Upstream Neighbors
Upstream Neighbors of COL1A2	16	COL1A2	1	5	MIR29B1	0.00168848	0.0625	Upstream Neighbors
Upstream Neighbors of PDGFB	16	PDGFB	1	5	MIR29B1	0.00168848	0.0625	Upstream Neighbors
Upstream Neighbors of PIK3R1	16	PIK3R1	1	5	MIR29B1	0.00168848	0.0625	Upstream Neighbors
Upstream Neighbors of ADAMTS18	16	ADAMTS18	1	5	MIR29B1	0.00168848	0.0625	Upstream Neighbors
Upstream Neighbors of IFNG	17	IFNG	1	5	MIR29B1	0.00179401	0.0588235	Upstream Neighbors
Upstream Neighbors of MED12L	17	MED12L	1	5	MIR29B1	0.00179401	0.0588235	Upstream Neighbors
Upstream Neighbors of FN1	18	FN1	1	5	MIR29B1	0.00189954	0.0555556	Upstream Neighbors
Upstream Neighbors of NCOR2	18	NCOR2	1	5	MIR29B1	0.00189954	0.0555556	Upstream Neighbors
Upstream Neighbors of DNMT3B	19	DNMT3B	1	5	MIR29B1	0.00200507	0.0526316	Upstream Neighbors
Upstream Neighbors of BTG2	19	BTG2	1	5	MIR29B1	0.00200507	0.0526316	Upstream Neighbors
Upstream Neighbors of FOS	20	FOS	1	4	MIR29B1	0.0021106	0.05	Upstream Neighbors
Upstream Neighbors of ISL1	20	ISL1	1	4	MIR29B1	0.0021106	0.05	Upstream Neighbors
Upstream Neighbors of BCL11A	20	BCL11A	1	4	MIR29B1	0.0021106	0.05	Upstream Neighbors
Upstream Neighbors of CDK2	21	CDK2	1	4	MIR29B1	0.00221612	0.047619	Upstream Neighbors
Upstream Neighbors of CTGF	21	CTGF	1	4	MIR29B1	0.00221612	0.047619	Upstream Neighbors
Upstream Neighbors of IL6R	21	IL6R	1	4	MIR29B1	0.00221612	0.047619	Upstream Neighbors
Upstream Neighbors of KIT	22	KIT	1	4	MIR29B1	0.00232165	0.0454545	Upstream Neighbors
Upstream Neighbors of MMP9	22	MMP9	1	4	MIR29B1	0.00232165	0.0454545	Upstream Neighbors
Upstream Neighbors of DNMT1	23	DNMT1	1	4	MIR29B1	0.00242718	0.0434783	Upstream Neighbors
Upstream Neighbors of BCL2L1	24	BCL2L1	1	4	MIR29B1	0.00253271	0.0416667	Upstream Neighbors
Upstream Neighbors of DNMT3A	24	DNMT3A	1	4	MIR29B1	0.00253271	0.0416667	Upstream Neighbors
Upstream Neighbors of MDM2	24	MDM2	1	4	MIR29B1	0.00253271	0.0416667	Upstream Neighbors
Upstream Neighbors of PPARGC1A	24	PPARGC1A	1	4	MIR29B1	0.00253271	0.0416667	Upstream Neighbors
Upstream Neighbors of ACVR2A	24	ACVR2A	1	4	MIR29B1	0.00253271	0.0416667	Upstream Neighbors
Upstream Neighbors of CDC42	25	CDC42	1	3	MIR29B1	0.00263824	0.04	Upstream Neighbors
Upstream Neighbors of GSK3B	26	GSK3B	1	3	MIR29B1	0.00274377	0.0384615	Upstream Neighbors
Upstream Neighbors of BACE1	27	BACE1	1	3	MIR29B1	0.0028493	0.037037	Upstream Neighbors
Upstream Neighbors of MYCN	28	MYCN	1	3	MIR29B1	0.00295483	0.0357143	Upstream Neighbors
Upstream Neighbors of HDAC4	29	HDAC4	1	3	MIR29B1	0.00306036	0.0344828	Upstream Neighbors
Upstream Neighbors of PDCD4	31	PDCD4	1	3	MIR29B1	0.00327142	0.0322581	Upstream Neighbors
Upstream Neighbors of SOX2	31	SOX2	1	3	MIR29B1	0.00327142	0.0322581	Upstream Neighbors
Upstream Neighbors of BCL2L2	31	BCL2L2	1	3	MIR29B1	0.00327142	0.0322581	Upstream Neighbors
Upstream Neighbors of SMAD3	33	SMAD3	1	2	MIR29B1	0.00348248	0.030303	Upstream Neighbors
Upstream Neighbors of IGF1	39	IGF1	1	2	MIR29B1	0.00411566	0.025641	Upstream Neighbors
Upstream Neighbors of KLF4	41	KLF4	1	2	MIR29B1	0.00432672	0.0243902	Upstream Neighbors
Upstream Neighbors of MCL1	42	MCL1	1	2	MIR29B1	0.00443225	0.0238095	Upstream Neighbors
Upstream Neighbors of STAT3	46	STAT3	1	2	MIR29B1	0.00485437	0.0217391	Upstream Neighbors
Upstream Neighbors of BCL2L11	46	BCL2L11	1	2	MIR29B1	0.00485437	0.0217391	Upstream Neighbors
Upstream Neighbors of SP1	46	SP1	1	2	MIR29B1	0.00485437	0.0217391	Upstream Neighbors
Upstream Neighbors of RUNX2	49	RUNX2	1	2	MIR29B1	0.00517096	0.0204082	Upstream Neighbors
Upstream Neighbors of TGFB1	53	TGFB1	1	1	MIR29B1	0.00559308	0.0188679	Upstream Neighbors
Upstream Neighbors of SIRT1	55	SIRT1	1	1	MIR29B1	0.00580414	0.0181818	Upstream Neighbors
Upstream Neighbors of CDK6	61	CDK6	1	1	MIR29B1	0.00643732	0.0163934	Upstream Neighbors
Upstream Neighbors of CDKN1A	63	CDKN1A	1	1	MIR29B1	0.00664837	0.015873	Upstream Neighbors
Upstream Neighbors of AKT1	66	AKT1	1	1	MIR29B1	0.00696496	0.0151515	Upstream Neighbors
Upstream Neighbors of TP53	76	TP53	1	1	MIR29B1	0.00802026	0.0131579	Upstream Neighbors
Upstream Neighbors of VEGFA	79	VEGFA	1	1	MIR29B1	0.00833685	0.0126582	Upstream Neighbors
Upstream Neighbors of CCND1	80	CCND1	1	1	MIR29B1	0.00844238	0.0125	Upstream Neighbors
Upstream Neighbors of BCL2	99	BCL2	1	1	MIR29B1	0.0104474	0.010101	Upstream Neighbors
Upstream Neighbors of PTEN	101	PTEN	1	0	MIR29B1	0.0106585	0.00990099	Upstream Neighbors
target genes for miR-30a
Name	Total # of Neighbors	Gene Set Seed	Overlap	Percent Overlap	Overlapping Entities	p-value	Jaccard similarity	Hit type
Upstream Neighbors of m_Abcb1b	1	m_Abcb1b	1	50	MIR30A	0.00010553	1	Upstream Neighbors
Upstream Neighbors of TNFSF13B	1	TNFSF13B	1	50	MIR30A	0.00010553	1	Upstream Neighbors
Upstream Neighbors of HTR2A	1	HTR2A	1	50	MIR30A	0.00010553	1	Upstream Neighbors
Upstream Neighbors of LY96	1	LY96	1	50	MIR30A	0.00010553	1	Upstream Neighbors
Upstream Neighbors of FOCAD	1	FOCAD	1	50	MIR30A	0.00010553	1	Upstream Neighbors
Upstream Neighbors of AVL9	1	AVL9	1	50	MIR30A	0.00010553	1	Upstream Neighbors
Upstream Neighbors of IL1RAPL2	1	IL1RAPL2	1	50	MIR30A	0.00010553	1	Upstream Neighbors
Upstream Neighbors of TPRG1L	1	TPRG1L	1	50	MIR30A	0.00010553	1	Upstream Neighbors
Upstream Neighbors of ABHD2	1	ABHD2	1	50	MIR30A	0.00010553	1	Upstream Neighbors
Upstream Neighbors of SLC9A8	1	SLC9A8	1	50	MIR30A	0.00010553	1	Upstream Neighbors
Upstream Neighbors of SLC38A7	1	SLC38A7	1	50	MIR30A	0.00010553	1	Upstream Neighbors
Upstream Neighbors of IP6K3	1	IP6K3	1	50	MIR30A	0.00010553	1	Upstream Neighbors
Upstream Neighbors of TRAF3IP2	1	TRAF3IP2	1	50	MIR30A	0.00010553	1	Upstream Neighbors
Upstream Neighbors of LYN	1	LYN	1	50	MIR30A	0.00010553	1	Upstream Neighbors
Upstream Neighbors of DTL	2	DTL	1	33	MIR30A	0.00021106	0.5	Upstream Neighbors
Upstream Neighbors of PLIN3	2	PLIN3	1	33	MIR30A	0.00021106	0.5	Upstream Neighbors
Upstream Neighbors of PPID	2	PPID	1	33	MIR30A	0.00021106	0.5	Upstream Neighbors
Upstream Neighbors of IDH1	2	IDH1	1	33	MIR30A	0.00021106	0.5	Upstream Neighbors
Upstream Neighbors of BNC1	2	BNC1	1	33	MIR30A	0.00021106	0.5	Upstream Neighbors
Upstream Neighbors of UBE2O	2	UBE2O	1	33	MIR30A	0.00021106	0.5	Upstream Neighbors
Upstream Neighbors of GOLGA4	2	GOLGA4	1	33	MIR30A	0.00021106	0.5	Upstream Neighbors
Upstream Neighbors of UBAC1	2	UBAC1	1	33	MIR30A	0.00021106	0.5	Upstream Neighbors
Upstream Neighbors of PPIL3	2	PPIL3	1	33	MIR30A	0.00021106	0.5	Upstream Neighbors
Upstream Neighbors of SLC25A33	2	SLC25A33	1	33	MIR30A	0.00021106	0.5	Upstream Neighbors
Upstream Neighbors of SNX6	2	SNX6	1	33	MIR30A	0.00021106	0.5	Upstream Neighbors
Upstream Neighbors of PTPRK	2	PTPRK	1	33	MIR30A	0.00021106	0.5	Upstream Neighbors
Upstream Neighbors of PTPDC1	2	PTPDC1	1	33	MIR30A	0.00021106	0.5	Upstream Neighbors
Upstream Neighbors of KIAA1211L	2	KIAA1211L	1	33	MIR30A	0.00021106	0.5	Upstream Neighbors
Upstream Neighbors of PSMD7	2	PSMD7	1	33	MIR30A	0.00021106	0.5	Upstream Neighbors
Upstream Neighbors of SNX33	2	SNX33	1	33	MIR30A	0.00021106	0.5	Upstream Neighbors
Upstream Neighbors of RASL12	2	RASL12	1	33	MIR30A	0.00021106	0.5	Upstream Neighbors
Upstream Neighbors of DEXI	2	DEXI	1	33	MIR30A	0.00021106	0.5	Upstream Neighbors
Upstream Neighbors of SWT1	2	SWT1	1	33	MIR30A	0.00021106	0.5	Upstream Neighbors
Upstream Neighbors of DDX46	2	DDX46	1	33	MIR30A	0.00021106	0.5	Upstream Neighbors
Upstream Neighbors of STX2	2	STX2	1	33	MIR30A	0.00021106	0.5	Upstream Neighbors
Upstream Neighbors of FAM131B	2	FAM131B	1	33	MIR30A	0.00021106	0.5	Upstream Neighbors
Upstream Neighbors of FGF20	3	FGF20	1	25	MIR30A	0.000316589	0.333333	Upstream Neighbors
Upstream Neighbors of PPP2R1B	3	PPP2R1B	1	25	MIR30A	0.000316589	0.333333	Upstream Neighbors
Upstream Neighbors of ATG4C	3	ATG4C	1	25	MIR30A	0.000316589	0.333333	Upstream Neighbors
Upstream Neighbors of SIX1	3	SIX1	1	25	MIR30A	0.000316589	0.333333	Upstream Neighbors
Upstream Neighbors of CBX3	3	CBX3	1	25	MIR30A	0.000316589	0.333333	Upstream Neighbors
Upstream Neighbors of PITX1	3	PITX1	1	25	MIR30A	0.000316589	0.333333	Upstream Neighbors
Upstream Neighbors of IER2	3	IER2	1	25	MIR30A	0.000316589	0.333333	Upstream Neighbors
Upstream Neighbors of CHFR	3	CHFR	1	25	MIR30A	0.000316589	0.333333	Upstream Neighbors
Upstream Neighbors of CSNK1G1	3	CSNK1G1	1	25	MIR30A	0.000316589	0.333333	Upstream Neighbors
Upstream Neighbors of EAF1	3	EAF1	1	25	MIR30A	0.000316589	0.333333	Upstream Neighbors
Upstream Neighbors of PDCL	3	PDCL	1	25	MIR30A	0.000316589	0.333333	Upstream Neighbors
Upstream Neighbors of ZNRF1	3	ZNRF1	1	25	MIR30A	0.000316589	0.333333	Upstream Neighbors
Upstream Neighbors of ACYP2	3	ACYP2	1	25	MIR30A	0.000316589	0.333333	Upstream Neighbors
Upstream Neighbors of MOV10	3	MOV10	1	25	MIR30A	0.000316589	0.333333	Upstream Neighbors
Upstream Neighbors of FAM83F	3	FAM83F	1	25	MIR30A	0.000316589	0.333333	Upstream Neighbors
Upstream Neighbors of CCDC71L	3	CCDC71L	1	25	MIR30A	0.000316589	0.333333	Upstream Neighbors
Upstream Neighbors of JPH4	3	JPH4	1	25	MIR30A	0.000316589	0.333333	Upstream Neighbors
Upstream Neighbors of CCDC120	3	CCDC120	1	25	MIR30A	0.000316589	0.333333	Upstream Neighbors
Upstream Neighbors of OVOL2	3	OVOL2	1	25	MIR30A	0.000316589	0.333333	Upstream Neighbors
Upstream Neighbors of CEP41	3	CEP41	1	25	MIR30A	0.000316589	0.333333	Upstream Neighbors
Upstream Neighbors of GZF1	3	GZF1	1	25	MIR30A	0.000316589	0.333333	Upstream Neighbors
Upstream Neighbors of LOX	4	LOX	1	20	MIR30A	0.000422119	0.25	Upstream Neighbors
Upstream Neighbors of CCNA1	4	CCNA1	1	20	MIR30A	0.000422119	0.25	Upstream Neighbors
Upstream Neighbors of MYH2	4	MYH2	1	20	MIR30A	0.000422119	0.25	Upstream Neighbors
Upstream Neighbors of PER1	4	PER1	1	20	MIR30A	0.000422119	0.25	Upstream Neighbors
Upstream Neighbors of SIAH2	4	SIAH2	1	20	MIR30A	0.000422119	0.25	Upstream Neighbors
Upstream Neighbors of CHST2	4	CHST2	1	20	MIR30A	0.000422119	0.25	Upstream Neighbors
Upstream Neighbors of GIGYF2	4	GIGYF2	1	20	MIR30A	0.000422119	0.25	Upstream Neighbors
Upstream Neighbors of MAN1B1	4	MAN1B1	1	20	MIR30A	0.000422119	0.25	Upstream Neighbors
Upstream Neighbors of UBE2F	4	UBE2F	1	20	MIR30A	0.000422119	0.25	Upstream Neighbors
Upstream Neighbors of WISP1	5	WISP1	1	16	MIR30A	0.000527649	0.2	Upstream Neighbors
Upstream Neighbors of IGF2R	5	IGF2R	1	16	MIR30A	0.000527649	0.2	Upstream Neighbors
Upstream Neighbors of INSIG2	5	INSIG2	1	16	MIR30A	0.000527649	0.2	Upstream Neighbors
Upstream Neighbors of ARID3A	5	ARID3A	1	16	MIR30A	0.000527649	0.2	Upstream Neighbors
Upstream Neighbors of B4GALNT1	5	B4GALNT1	1	16	MIR30A	0.000527649	0.2	Upstream Neighbors
Upstream Neighbors of MYH1	5	MYH1	1	16	MIR30A	0.000527649	0.2	Upstream Neighbors
Upstream Neighbors of STK39	5	STK39	1	16	MIR30A	0.000527649	0.2	Upstream Neighbors
Upstream Neighbors of RAI14	5	RAI14	1	16	MIR30A	0.000527649	0.2	Upstream Neighbors
Upstream Neighbors of EML4	5	EML4	1	16	MIR30A	0.000527649	0.2	Upstream Neighbors
Upstream Neighbors of RAB32	5	RAB32	1	16	MIR30A	0.000527649	0.2	Upstream Neighbors
Upstream Neighbors of CARS	5	CARS	1	16	MIR30A	0.000527649	0.2	Upstream Neighbors
Upstream Neighbors of SAP30	5	SAP30	1	16	MIR30A	0.000527649	0.2	Upstream Neighbors
Upstream Neighbors of TNXB	5	TNXB	1	16	MIR30A	0.000527649	0.2	Upstream Neighbors
Upstream Neighbors of MICAL1	5	MICAL1	1	16	MIR30A	0.000527649	0.2	Upstream Neighbors
Upstream Neighbors of UBN2	5	UBN2	1	16	MIR30A	0.000527649	0.2	Upstream Neighbors
Upstream Neighbors of ARL6IP6	5	ARL6IP6	1	16	MIR30A	0.000527649	0.2	Upstream Neighbors
Upstream Neighbors of LECT1	5	LECT1	1	16	MIR30A	0.000527649	0.2	Upstream Neighbors
Upstream Neighbors of CCDC43	5	CCDC43	1	16	MIR30A	0.000527649	0.2	Upstream Neighbors
Upstream Neighbors of CAMK2D	6	CAMK2D	1	14	MIR30A	0.000633179	0.166667	Upstream Neighbors
Upstream Neighbors of EYA2	6	EYA2	1	14	MIR30A	0.000633179	0.166667	Upstream Neighbors
Upstream Neighbors of NR6A1	6	NR6A1	1	14	MIR30A	0.000633179	0.166667	Upstream Neighbors
Upstream Neighbors of JAG2	6	JAG2	1	14	MIR30A	0.000633179	0.166667	Upstream Neighbors
Upstream Neighbors of MARK3	6	MARK3	1	14	MIR30A	0.000633179	0.166667	Upstream Neighbors
Upstream Neighbors of PLCG1	6	PLCG1	1	14	MIR30A	0.000633179	0.166667	Upstream Neighbors
Upstream Neighbors of CTH	6	CTH	1	14	MIR30A	0.000633179	0.166667	Upstream Neighbors
Upstream Neighbors of MYH4	6	MYH4	1	14	MIR30A	0.000633179	0.166667	Upstream Neighbors
Upstream Neighbors of POU4F2	6	POU4F2	1	14	MIR30A	0.000633179	0.166667	Upstream Neighbors
Upstream Neighbors of MEX3C	6	MEX3C	1	14	MIR30A	0.000633179	0.166667	Upstream Neighbors
Upstream Neighbors of ERC2	6	ERC2	1	14	MIR30A	0.000633179	0.166667	Upstream Neighbors
Upstream Neighbors of ZFAND5	6	ZFAND5	1	14	MIR30A	0.000633179	0.166667	Upstream Neighbors
Upstream Neighbors of CALB2	6	CALB2	1	14	MIR30A	0.000633179	0.166667	Upstream Neighbors
Upstream Neighbors of STOX2	6	STOX2	1	14	MIR30A	0.000633179	0.166667	Upstream Neighbors
Upstream Neighbors of FAM104A	6	FAM104A	1	14	MIR30A	0.000633179	0.166667	Upstream Neighbors
Upstream Neighbors of ZDHHC21	6	ZDHHC21	1	14	MIR30A	0.000633179	0.166667	Upstream Neighbors
Upstream Neighbors of NAV1	6	NAV1	1	14	MIR30A	0.000633179	0.166667	Upstream Neighbors
Upstream Neighbors of SEPT7	7	SEPT7	1	12	MIR30A	0.000738708	0.142857	Upstream Neighbors
Upstream Neighbors of SUZ12	7	SUZ12	1	12	MIR30A	0.000738708	0.142857	Upstream Neighbors
Upstream Neighbors of NKX2-2	7	NKX2-2	1	12	MIR30A	0.000738708	0.142857	Upstream Neighbors
Upstream Neighbors of NFATC3	7	NFATC3	1	12	MIR30A	0.000738708	0.142857	Upstream Neighbors
Upstream Neighbors of CAMKK2	7	CAMKK2	1	12	MIR30A	0.000738708	0.142857	Upstream Neighbors
Upstream Neighbors of PRICKLE1	7	PRICKLE1	1	12	MIR30A	0.000738708	0.142857	Upstream Neighbors
Upstream Neighbors of MAP3K12	7	MAP3K12	1	12	MIR30A	0.000738708	0.142857	Upstream Neighbors
Upstream Neighbors of RRAD	7	RRAD	1	12	MIR30A	0.000738708	0.142857	Upstream Neighbors
Upstream Neighbors of ACTN1	7	ACTN1	1	12	MIR30A	0.000738708	0.142857	Upstream Neighbors
Upstream Neighbors of TMEM121	7	TMEM121	1	12	MIR30A	0.000738708	0.142857	Upstream Neighbors
Upstream Neighbors of AFAP1L2	7	AFAP1L2	1	12	MIR30A	0.000738708	0.142857	Upstream Neighbors
Upstream Neighbors of ANKRA2	7	ANKRA2	1	12	MIR30A	0.000738708	0.142857	Upstream Neighbors
Upstream Neighbors of MKRN3	7	MKRN3	1	12	MIR30A	0.000738708	0.142857	Upstream Neighbors
Upstream Neighbors of ASB3	7	ASB3	1	12	MIR30A	0.000738708	0.142857	Upstream Neighbors
Upstream Neighbors of LGI1	7	LGI1	1	12	MIR30A	0.000738708	0.142857	Upstream Neighbors
Upstream Neighbors of NAA25	7	NAA25	1	12	MIR30A	0.000738708	0.142857	Upstream Neighbors
Upstream Neighbors of SMO	8	SMO	1	11	MIR30A	0.000844238	0.125	Upstream Neighbors
Upstream Neighbors of ABL1	8	ABL1	1	11	MIR30A	0.000844238	0.125	Upstream Neighbors
Upstream Neighbors of CRKL	8	CRKL	1	11	MIR30A	0.000844238	0.125	Upstream Neighbors
Upstream Neighbors of PER2	8	PER2	1	11	MIR30A	0.000844238	0.125	Upstream Neighbors
Upstream Neighbors of MAP3K5	8	MAP3K5	1	11	MIR30A	0.000844238	0.125	Upstream Neighbors
Upstream Neighbors of ZDHHC17	8	ZDHHC17	1	11	MIR30A	0.000844238	0.125	Upstream Neighbors
Upstream Neighbors of NEDD4	8	NEDD4	1	11	MIR30A	0.000844238	0.125	Upstream Neighbors
Upstream Neighbors of PAWR	8	PAWR	1	11	MIR30A	0.000844238	0.125	Upstream Neighbors
Upstream Neighbors of CADPS	8	CADPS	1	11	MIR30A	0.000844238	0.125	Upstream Neighbors
Upstream Neighbors of GLDC	8	GLDC	1	11	MIR30A	0.000844238	0.125	Upstream Neighbors
Upstream Neighbors of SLC41A2	8	SLC41A2	1	11	MIR30A	0.000844238	0.125	Upstream Neighbors
Upstream Neighbors of LRFN2	8	LRFN2	1	11	MIR30A	0.000844238	0.125	Upstream Neighbors
Upstream Neighbors of SCN8A	8	SCN8A	1	11	MIR30A	0.000844238	0.125	Upstream Neighbors
Upstream Neighbors of SLC7A10	8	SLC7A10	1	11	MIR30A	0.000844238	0.125	Upstream Neighbors
Upstream Neighbors of ATG5	9	ATG5	1	10	MIR30A	0.000949768	0.111111	Upstream Neighbors
Upstream Neighbors of GCLC	9	GCLC	1	10	MIR30A	0.000949768	0.111111	Upstream Neighbors
Upstream Neighbors of NAGPA	9	NAGPA	1	10	MIR30A	0.000949768	0.111111	Upstream Neighbors
Upstream Neighbors of STIM2	9	STIM2	1	10	MIR30A	0.000949768	0.111111	Upstream Neighbors
Upstream Neighbors of BAZ2B	9	BAZ2B	1	10	MIR30A	0.000949768	0.111111	Upstream Neighbors
Upstream Neighbors of ZFC3H1	9	ZFC3H1	1	10	MIR30A	0.000949768	0.111111	Upstream Neighbors
Upstream Neighbors of RNF220	9	RNF220	1	10	MIR30A	0.000949768	0.111111	Upstream Neighbors
Upstream Neighbors of ADAMTS9	9	ADAMTS9	1	10	MIR30A	0.000949768	0.111111	Upstream Neighbors
Upstream Neighbors of GRM3	9	GRM3	1	10	MIR30A	0.000949768	0.111111	Upstream Neighbors
Upstream Neighbors of DOCK7	9	DOCK7	1	10	MIR30A	0.000949768	0.111111	Upstream Neighbors
Upstream Neighbors of C7orf43	9	C7orf43	1	10	MIR30A	0.000949768	0.111111	Upstream Neighbors
Upstream Neighbors of RABL6	9	RABL6	1	10	MIR30A	0.000949768	0.111111	Upstream Neighbors
Upstream Neighbors of KCTD5	9	KCTD5	1	10	MIR30A	0.000949768	0.111111	Upstream Neighbors
Upstream Neighbors of NUAK1	10	NUAK1	1	9	MIR30A	0.0010553	0.1	Upstream Neighbors
Upstream Neighbors of ERG	10	ERG	1	9	MIR30A	0.0010553	0.1	Upstream Neighbors
Upstream Neighbors of ADRB1	10	ADRB1	1	9	MIR30A	0.0010553	0.1	Upstream Neighbors
Upstream Neighbors of EPHB2	10	EPHB2	1	9	MIR30A	0.0010553	0.1	Upstream Neighbors
Upstream Neighbors of NCAM1	10	NCAM1	1	9	MIR30A	0.0010553	0.1	Upstream Neighbors
Upstream Neighbors of PPARGC1B	10	PPARGC1B	1	9	MIR30A	0.0010553	0.1	Upstream Neighbors
Upstream Neighbors of ICK	10	ICK	1	9	MIR30A	0.0010553	0.1	Upstream Neighbors
Upstream Neighbors of CHD7	10	CHD7	1	9	MIR30A	0.0010553	0.1	Upstream Neighbors
Upstream Neighbors of USP48	10	USP48	1	9	MIR30A	0.0010553	0.1	Upstream Neighbors
Upstream Neighbors of NEUROD6	10	NEUROD6	1	9	MIR30A	0.0010553	0.1	Upstream Neighbors
Upstream Neighbors of FAM43A	10	FAM43A	1	9	MIR30A	0.0010553	0.1	Upstream Neighbors
Upstream Neighbors of RHOB	11	RHOB	1	8	MIR30A	0.00116083	0.0909091	Upstream Neighbors
Upstream Neighbors of SEMA3A	11	SEMA3A	1	8	MIR30A	0.00116083	0.0909091	Upstream Neighbors
Upstream Neighbors of DLL4	11	DLL4	1	8	MIR30A	0.00116083	0.0909091	Upstream Neighbors
Upstream Neighbors of CLOCK	11	CLOCK	1	8	MIR30A	0.00116083	0.0909091	Upstream Neighbors
Upstream Neighbors of SATB1	11	SATB1	1	8	MIR30A	0.00116083	0.0909091	Upstream Neighbors
Upstream Neighbors of CTHRC1	11	CTHRC1	1	8	MIR30A	0.00116083	0.0909091	Upstream Neighbors
Upstream Neighbors of CALU	11	CALU	1	8	MIR30A	0.00116083	0.0909091	Upstream Neighbors
Upstream Neighbors of NRK	11	NRK	1	8	MIR30A	0.00116083	0.0909091	Upstream Neighbors
Upstream Neighbors of MEX3B	11	MEX3B	1	8	MIR30A	0.00116083	0.0909091	Upstream Neighbors
Upstream Neighbors of RAP2C	11	RAP2C	1	8	MIR30A	0.00116083	0.0909091	Upstream Neighbors
Upstream Neighbors of ZFYVE26	11	ZFYVE26	1	8	MIR30A	0.00116083	0.0909091	Upstream Neighbors
Upstream Neighbors of FAM214A	11	FAM214A	1	8	MIR30A	0.00116083	0.0909091	Upstream Neighbors
Upstream Neighbors of LRRC8D	11	LRRC8D	1	8	MIR30A	0.00116083	0.0909091	Upstream Neighbors
Upstream Neighbors of RHEBL1	11	RHEBL1	1	8	MIR30A	0.00116083	0.0909091	Upstream Neighbors
Upstream Neighbors of DDIT4	12	DDIT4	1	7	MIR30A	0.00126636	0.0833333	Upstream Neighbors
Upstream Neighbors of RASD1	12	RASD1	1	7	MIR30A	0.00126636	0.0833333	Upstream Neighbors
Upstream Neighbors of STMN1	12	STMN1	1	7	MIR30A	0.00126636	0.0833333	Upstream Neighbors
Upstream Neighbors of HSPA5	12	HSPA5	1	7	MIR30A	0.00126636	0.0833333	Upstream Neighbors
Upstream Neighbors of DMD	12	DMD	1	7	MIR30A	0.00126636	0.0833333	Upstream Neighbors
Upstream Neighbors of RAB38	12	RAB38	1	7	MIR30A	0.00126636	0.0833333	Upstream Neighbors
Upstream Neighbors of DNAJC13	12	DNAJC13	1	7	MIR30A	0.00126636	0.0833333	Upstream Neighbors
Upstream Neighbors of ACTC1	12	ACTC1	1	7	MIR30A	0.00126636	0.0833333	Upstream Neighbors
Upstream Neighbors of GALNT3	12	GALNT3	1	7	MIR30A	0.00126636	0.0833333	Upstream Neighbors
Upstream Neighbors of GRM5	12	GRM5	1	7	MIR30A	0.00126636	0.0833333	Upstream Neighbors
Upstream Neighbors of RAD23B	13	RAD23B	1	7	MIR30A	0.00137189	0.0769231	Upstream Neighbors
Upstream Neighbors of RAP1B	13	RAP1B	1	7	MIR30A	0.00137189	0.0769231	Upstream Neighbors
Upstream Neighbors of MYBL2	13	MYBL2	1	7	MIR30A	0.00137189	0.0769231	Upstream Neighbors
Upstream Neighbors of ADRB2	13	ADRB2	1	7	MIR30A	0.00137189	0.0769231	Upstream Neighbors
Upstream Neighbors of SMARCD2	13	SMARCD2	1	7	MIR30A	0.00137189	0.0769231	Upstream Neighbors
Upstream Neighbors of ZNF644	13	ZNF644	1	7	MIR30A	0.00137189	0.0769231	Upstream Neighbors
Upstream Neighbors of NR2F2	14	NR2F2	1	6	MIR30A	0.00147742	0.0714286	Upstream Neighbors
Upstream Neighbors of YWHAZ	14	YWHAZ	1	6	MIR30A	0.00147742	0.0714286	Upstream Neighbors
Upstream Neighbors of EED	14	EED	1	6	MIR30A	0.00147742	0.0714286	Upstream Neighbors
Upstream Neighbors of PIK3CD	14	PIK3CD	1	6	MIR30A	0.00147742	0.0714286	Upstream Neighbors
Upstream Neighbors of MAP3K7	14	MAP3K7	1	6	MIR30A	0.00147742	0.0714286	Upstream Neighbors
Upstream Neighbors of ADAM19	14	ADAM19	1	6	MIR30A	0.00147742	0.0714286	Upstream Neighbors
Upstream Neighbors of PGM1	14	PGM1	1	6	MIR30A	0.00147742	0.0714286	Upstream Neighbors
Upstream Neighbors of SEMA6D	14	SEMA6D	1	6	MIR30A	0.00147742	0.0714286	Upstream Neighbors
Upstream Neighbors of AP2A1	14	AP2A1	1	6	MIR30A	0.00147742	0.0714286	Upstream Neighbors
Upstream Neighbors of IL1A	15	IL1A	1	6	MIR30A	0.00158295	0.0666667	Upstream Neighbors
Upstream Neighbors of STAT1	15	STAT1	1	6	MIR30A	0.00158295	0.0666667	Upstream Neighbors
Upstream Neighbors of TAB3	15	TAB3	1	6	MIR30A	0.00158295	0.0666667	Upstream Neighbors
Upstream Neighbors of LHX8	15	LHX8	1	6	MIR30A	0.00158295	0.0666667	Upstream Neighbors
Upstream Neighbors of KIAA0226L	15	KIAA0226L	1	6	MIR30A	0.00158295	0.0666667	Upstream Neighbors
Upstream Neighbors of SNAI1	16	SNAI1	1	5	MIR30A	0.00168848	0.0625	Upstream Neighbors
Upstream Neighbors of MEOX2	16	MEOX2	1	5	MIR30A	0.00168848	0.0625	Upstream Neighbors
Upstream Neighbors of VIM	16	VIM	1	5	MIR30A	0.00168848	0.0625	Upstream Neighbors
Upstream Neighbors of KDM3A	16	KDM3A	1	5	MIR30A	0.00168848	0.0625	Upstream Neighbors
Upstream Neighbors of ADAM9	16	ADAM9	1	5	MIR30A	0.00168848	0.0625	Upstream Neighbors
Upstream Neighbors of RFX6	16	RFX6	1	5	MIR30A	0.00168848	0.0625	Upstream Neighbors
Upstream Neighbors of LMBR1L	16	LMBR1L	1	5	MIR30A	0.00168848	0.0625	Upstream Neighbors
Upstream Neighbors of AR	17	AR	1	5	MIR30A	0.00179401	0.0588235	Upstream Neighbors
Upstream Neighbors of ITGB3	17	ITGB3	1	5	MIR30A	0.00179401	0.0588235	Upstream Neighbors
Upstream Neighbors of EPAS1	17	EPAS1	1	5	MIR30A	0.00179401	0.0588235	Upstream Neighbors
Upstream Neighbors of BECN1	17	BECN1	1	5	MIR30A	0.00179401	0.0588235	Upstream Neighbors
Upstream Neighbors of REV1	17	REV1	1	5	MIR30A	0.00179401	0.0588235	Upstream Neighbors
Upstream Neighbors of YTHDC1	17	YTHDC1	1	5	MIR30A	0.00179401	0.0588235	Upstream Neighbors
Upstream Neighbors of CHST1	17	CHST1	1	5	MIR30A	0.00179401	0.0588235	Upstream Neighbors
Upstream Neighbors of NCOR2	18	NCOR2	1	5	MIR30A	0.00189954	0.0555556	Upstream Neighbors
Upstream Neighbors of ZBTB10	19	ZBTB10	1	5	MIR30A	0.00200507	0.0526316	Upstream Neighbors
Upstream Neighbors of IRS2	19	IRS2	1	5	MIR30A	0.00200507	0.0526316	Upstream Neighbors
Upstream Neighbors of SOX4	20	SOX4	1	4	MIR30A	0.0021106	0.05	Upstream Neighbors
Upstream Neighbors of SOCS1	20	SOCS1	1	4	MIR30A	0.0021106	0.05	Upstream Neighbors
Upstream Neighbors of MTDH	20	MTDH	1	4	MIR30A	0.0021106	0.05	Upstream Neighbors
Upstream Neighbors of BCL11A	20	BCL11A	1	4	MIR30A	0.0021106	0.05	Upstream Neighbors
Upstream Neighbors of CDK2	21	CDK2	1	4	MIR30A	0.00221612	0.047619	Upstream Neighbors
Upstream Neighbors of CTGF	21	CTGF	1	4	MIR30A	0.00221612	0.047619	Upstream Neighbors
Upstream Neighbors of NEUROD1	21	NEUROD1	1	4	MIR30A	0.00221612	0.047619	Upstream Neighbors
Upstream Neighbors of ATP2A2	21	ATP2A2	1	4	MIR30A	0.00221612	0.047619	Upstream Neighbors
Upstream Neighbors of SNAI2	21	SNAI2	1	4	MIR30A	0.00221612	0.047619	Upstream Neighbors
Upstream Neighbors of PRDM1	22	PRDM1	1	4	MIR30A	0.00232165	0.0454545	Upstream Neighbors
Upstream Neighbors of LIN28A	23	LIN28A	1	4	MIR30A	0.00242718	0.0434783	Upstream Neighbors
Upstream Neighbors of ATXN1	25	ATXN1	1	3	MIR30A	0.00263824	0.04	Upstream Neighbors
Upstream Neighbors of TNRC6A	26	TNRC6A	1	3	MIR30A	0.00274377	0.0384615	Upstream Neighbors
Upstream Neighbors of BDNF	30	BDNF	1	3	MIR30A	0.00316589	0.0333333	Upstream Neighbors
Upstream Neighbors of NOTCH1	32	NOTCH1	1	3	MIR30A	0.00337695	0.03125	Upstream Neighbors
Upstream Neighbors of MECP2	33	MECP2	1	2	MIR30A	0.00348248	0.030303	Upstream Neighbors
Upstream Neighbors of ZEB2	43	ZEB2	1	2	MIR30A	0.00453778	0.0232558	Upstream Neighbors
Upstream Neighbors of PPARG	43	PPARG	1	2	MIR30A	0.00453778	0.0232558	Upstream Neighbors
Upstream Neighbors of HMGA2	44	HMGA2	1	2	MIR30A	0.00464331	0.0227273	Upstream Neighbors
Upstream Neighbors of RUNX2	49	RUNX2	1	2	MIR30A	0.00517096	0.0204082	Upstream Neighbors
Upstream Neighbors of SIRT1	55	SIRT1	1	1	MIR30A	0.00580414	0.0181818	Upstream Neighbors
Upstream Neighbors of MYC	61	MYC	1	1	MIR30A	0.00643732	0.0163934	Upstream Neighbors
Upstream Neighbors of TP53	76	TP53	1	1	MIR30A	0.00802026	0.0131579	Upstream Neighbors
Upstream Neighbors of IGF1R	77	IGF1R	1	1	MIR30A	0.00812579	0.012987	Upstream Neighbors
target genes for miR-31
Name	Total # of Neighbors	Gene Set Seed	Overlap	Percent Overlap	Overlapping Entities	p-value	Jaccard similarity	Hit type
Upstream Neighbors of CNTNAP4	3	CNTNAP4	2	50	MIR31;m_Mir31	6.68262e-08	0.666667	Upstream Neighbors
Upstream Neighbors of IL34	3	IL34	2	50	MIR31;m_Mir31	6.68262e-08	0.666667	Upstream Neighbors
Upstream Neighbors of MAP4K5	4	MAP4K5	2	40	MIR31;m_Mir31	1.33652e-07	0.5	Upstream Neighbors
Upstream Neighbors of HADH	5	HADH	2	33	MIR31;m_Mir31	2.22754e-07	0.4	Upstream Neighbors
Upstream Neighbors of COPS2	8	COPS2	2	22	MIR31;m_Mir31	6.23712e-07	0.25	Upstream Neighbors
Upstream Neighbors of PPP6C	10	PPP6C	2	18	MIR31;m_Mir31	1.00239e-06	0.2	Upstream Neighbors
Upstream Neighbors of HERPUD2	13	HERPUD2	2	14	MIR31;m_Mir31	1.73748e-06	0.153846	Upstream Neighbors
Upstream Neighbors of FGF3	1	FGF3	1	50	MIR31	0.00021106	0.5	Upstream Neighbors
Upstream Neighbors of FOXC2	1	FOXC2	1	50	MIR31	0.00021106	0.5	Upstream Neighbors
Upstream Neighbors of FAT4	1	FAT4	1	50	MIR31	0.00021106	0.5	Upstream Neighbors
Upstream Neighbors of TBXA2R	1	TBXA2R	1	50	MIR31	0.00021106	0.5	Upstream Neighbors
Upstream Neighbors of KSR2	1	KSR2	1	50	MIR31	0.00021106	0.5	Upstream Neighbors
Upstream Neighbors of KREMEN1	1	KREMEN1	1	50	MIR31	0.00021106	0.5	Upstream Neighbors
Upstream Neighbors of KRT16	1	KRT16	1	50	MIR31	0.00021106	0.5	Upstream Neighbors
Upstream Neighbors of KRT17	1	KRT17	1	50	MIR31	0.00021106	0.5	Upstream Neighbors
Upstream Neighbors of HAO2	1	HAO2	1	50	MIR31	0.00021106	0.5	Upstream Neighbors
Upstream Neighbors of P4HTM	1	P4HTM	1	50	MIR31	0.00021106	0.5	Upstream Neighbors
Upstream Neighbors of FRA10AC1	1	FRA10AC1	1	50	MIR31	0.00021106	0.5	Upstream Neighbors
Upstream Neighbors of HRH4	1	HRH4	1	50	MIR31	0.00021106	0.5	Upstream Neighbors
Upstream Neighbors of FMO4	1	FMO4	1	50	MIR31	0.00021106	0.5	Upstream Neighbors
Upstream Neighbors of SLC35A2	1	SLC35A2	1	50	MIR31	0.00021106	0.5	Upstream Neighbors
Upstream Neighbors of ITIH5	1	ITIH5	1	50	MIR31	0.00021106	0.5	Upstream Neighbors
Upstream Neighbors of SLC25A28	1	SLC25A28	1	50	m_Mir31	0.00021106	0.5	Upstream Neighbors
Upstream Neighbors of AHSG	1	AHSG	1	50	m_Mir31	0.00021106	0.5	Upstream Neighbors
Upstream Neighbors of LYZL6	1	LYZL6	1	50	m_Mir31	0.00021106	0.5	Upstream Neighbors
Upstream Neighbors of ISPD	1	ISPD	1	50	m_Mir31	0.00021106	0.5	Upstream Neighbors
Upstream Neighbors of TMPRSS11F	1	TMPRSS11F	1	50	MIR31	0.00021106	0.5	Upstream Neighbors
Upstream Neighbors of HOXC13	1	HOXC13	1	50	MIR31	0.00021106	0.5	Upstream Neighbors
Upstream Neighbors of IQSEC2	1	IQSEC2	1	50	MIR31	0.00021106	0.5	Upstream Neighbors
Upstream Neighbors of AKAP7	1	AKAP7	1	50	MIR31	0.00021106	0.5	Upstream Neighbors
Upstream Neighbors of SGPP2	1	SGPP2	1	50	MIR31	0.00021106	0.5	Upstream Neighbors
Upstream Neighbors of CREG1	2	CREG1	1	33	MIR31	0.000422097	0.333333	Upstream Neighbors
Upstream Neighbors of BTN1A1	2	BTN1A1	1	33	MIR31	0.000422097	0.333333	Upstream Neighbors
Upstream Neighbors of VASH1	2	VASH1	1	33	MIR31	0.000422097	0.333333	Upstream Neighbors
Upstream Neighbors of POLR3B	2	POLR3B	1	33	MIR31	0.000422097	0.333333	Upstream Neighbors
Upstream Neighbors of SLC51A	2	SLC51A	1	33	MIR31	0.000422097	0.333333	Upstream Neighbors
Upstream Neighbors of MCM2	2	MCM2	1	33	MIR31	0.000422097	0.333333	Upstream Neighbors
Upstream Neighbors of SOST	2	SOST	1	33	MIR31	0.000422097	0.333333	Upstream Neighbors
Upstream Neighbors of FGF10	2	FGF10	1	33	MIR31	0.000422097	0.333333	Upstream Neighbors
Upstream Neighbors of RAP1GAP	2	RAP1GAP	1	33	MIR31	0.000422097	0.333333	Upstream Neighbors
Upstream Neighbors of DSG1	2	DSG1	1	33	MIR31	0.000422097	0.333333	Upstream Neighbors
Upstream Neighbors of FAM134B	2	FAM134B	1	33	MIR31	0.000422097	0.333333	Upstream Neighbors
Upstream Neighbors of YWHAE	2	YWHAE	1	33	MIR31	0.000422097	0.333333	Upstream Neighbors
Upstream Neighbors of PEX5	2	PEX5	1	33	MIR31	0.000422097	0.333333	Upstream Neighbors
Upstream Neighbors of UCN2	2	UCN2	1	33	MIR31	0.000422097	0.333333	Upstream Neighbors
Upstream Neighbors of UBE2K	2	UBE2K	1	33	MIR31	0.000422097	0.333333	Upstream Neighbors
Upstream Neighbors of CORO7	2	CORO7	1	33	MIR31	0.000422097	0.333333	Upstream Neighbors
Upstream Neighbors of CD48	2	CD48	1	33	MIR31	0.000422097	0.333333	Upstream Neighbors
Upstream Neighbors of OSBP2	2	OSBP2	1	33	MIR31	0.000422097	0.333333	Upstream Neighbors
Upstream Neighbors of HIAT1	2	HIAT1	1	33	MIR31	0.000422097	0.333333	Upstream Neighbors
Upstream Neighbors of HSD3B7	2	HSD3B7	1	33	m_Mir31	0.000422097	0.333333	Upstream Neighbors
Upstream Neighbors of CYC1	2	CYC1	1	33	m_Mir31	0.000422097	0.333333	Upstream Neighbors
Upstream Neighbors of SLC39A14	2	SLC39A14	1	33	MIR31	0.000422097	0.333333	Upstream Neighbors
Upstream Neighbors of DACT3	3	DACT3	1	25	MIR31	0.000633112	0.25	Upstream Neighbors
Upstream Neighbors of MLH1	3	MLH1	1	25	MIR31	0.000633112	0.25	Upstream Neighbors
Upstream Neighbors of AGT	3	AGT	1	25	MIR31	0.000633112	0.25	Upstream Neighbors
Upstream Neighbors of SELE	3	SELE	1	25	MIR31	0.000633112	0.25	Upstream Neighbors
Upstream Neighbors of CD28	3	CD28	1	25	MIR31	0.000633112	0.25	Upstream Neighbors
Upstream Neighbors of FNDC5	3	FNDC5	1	25	MIR31	0.000633112	0.25	Upstream Neighbors
Upstream Neighbors of CHMP7	3	CHMP7	1	25	MIR31	0.000633112	0.25	Upstream Neighbors
Upstream Neighbors of RGAG1	3	RGAG1	1	25	MIR31	0.000633112	0.25	Upstream Neighbors
Upstream Neighbors of TM9SF3	3	TM9SF3	1	25	MIR31	0.000633112	0.25	Upstream Neighbors
Upstream Neighbors of FZD3	4	FZD3	1	20	MIR31	0.000844104	0.2	Upstream Neighbors
Upstream Neighbors of PPP2R5A	4	PPP2R5A	1	20	MIR31	0.000844104	0.2	Upstream Neighbors
Upstream Neighbors of WASF3	4	WASF3	1	20	MIR31	0.000844104	0.2	Upstream Neighbors
Upstream Neighbors of RGS4	4	RGS4	1	20	MIR31	0.000844104	0.2	Upstream Neighbors
Upstream Neighbors of STK40	4	STK40	1	20	MIR31	0.000844104	0.2	Upstream Neighbors
Upstream Neighbors of POU2F3	4	POU2F3	1	20	m_Mir31	0.000844104	0.2	Upstream Neighbors
Upstream Neighbors of STX12	4	STX12	1	20	MIR31	0.000844104	0.2	Upstream Neighbors
Upstream Neighbors of TOPBP1	4	TOPBP1	1	20	m_Mir31	0.000844104	0.2	Upstream Neighbors
Upstream Neighbors of MBOAT2	4	MBOAT2	1	20	MIR31	0.000844104	0.2	Upstream Neighbors
Upstream Neighbors of WISP1	5	WISP1	1	16	MIR31	0.00105507	0.166667	Upstream Neighbors
Upstream Neighbors of MYF5	5	MYF5	1	16	MIR31	0.00105507	0.166667	Upstream Neighbors
Upstream Neighbors of FGF7	5	FGF7	1	16	MIR31	0.00105507	0.166667	Upstream Neighbors
Upstream Neighbors of RAB27A	5	RAB27A	1	16	MIR31	0.00105507	0.166667	Upstream Neighbors
Upstream Neighbors of NDRG3	5	NDRG3	1	16	MIR31	0.00105507	0.166667	Upstream Neighbors
Upstream Neighbors of PRKAA2	5	PRKAA2	1	16	MIR31	0.00105507	0.166667	Upstream Neighbors
Upstream Neighbors of HDAC3	5	HDAC3	1	16	MIR31	0.00105507	0.166667	Upstream Neighbors
Upstream Neighbors of E2F6	5	E2F6	1	16	MIR31	0.00105507	0.166667	Upstream Neighbors
Upstream Neighbors of AXIN1	5	AXIN1	1	16	MIR31	0.00105507	0.166667	Upstream Neighbors
Upstream Neighbors of RAB1B	5	RAB1B	1	16	MIR31	0.00105507	0.166667	Upstream Neighbors
Upstream Neighbors of FXR1	5	FXR1	1	16	MIR31	0.00105507	0.166667	Upstream Neighbors
Upstream Neighbors of VAV3	5	VAV3	1	16	MIR31	0.00105507	0.166667	Upstream Neighbors
Upstream Neighbors of SH2D1A	5	SH2D1A	1	16	MIR31	0.00105507	0.166667	Upstream Neighbors
Upstream Neighbors of TACC1	5	TACC1	1	16	MIR31	0.00105507	0.166667	Upstream Neighbors
Upstream Neighbors of PPP1R12B	5	PPP1R12B	1	16	MIR31	0.00105507	0.166667	Upstream Neighbors
Upstream Neighbors of NUP153	6	NUP153	1	14	MIR31	0.00126602	0.142857	Upstream Neighbors
Upstream Neighbors of CAMK2D	6	CAMK2D	1	14	MIR31	0.00126602	0.142857	Upstream Neighbors
Upstream Neighbors of NRF1	6	NRF1	1	14	MIR31	0.00126602	0.142857	Upstream Neighbors
Upstream Neighbors of ARID1A	6	ARID1A	1	14	MIR31	0.00126602	0.142857	Upstream Neighbors
Upstream Neighbors of CASP14	6	CASP14	1	14	MIR31	0.00126602	0.142857	Upstream Neighbors
Upstream Neighbors of EMP1	6	EMP1	1	14	MIR31	0.00126602	0.142857	Upstream Neighbors
Upstream Neighbors of RAB6B	6	RAB6B	1	14	MIR31	0.00126602	0.142857	Upstream Neighbors
Upstream Neighbors of DLX3	6	DLX3	1	14	MIR31	0.00126602	0.142857	Upstream Neighbors
Upstream Neighbors of KANK1	6	KANK1	1	14	MIR31	0.00126602	0.142857	Upstream Neighbors
Upstream Neighbors of IFI30	6	IFI30	1	14	m_Mir31	0.00126602	0.142857	Upstream Neighbors
Upstream Neighbors of SNX4	6	SNX4	1	14	MIR31	0.00126602	0.142857	Upstream Neighbors
Upstream Neighbors of TESK2	6	TESK2	1	14	MIR31	0.00126602	0.142857	Upstream Neighbors
Upstream Neighbors of EIF5	7	EIF5	1	12	MIR31	0.00147695	0.125	Upstream Neighbors
Upstream Neighbors of MPRIP	7	MPRIP	1	12	MIR31	0.00147695	0.125	Upstream Neighbors
Upstream Neighbors of HIF1AN	7	HIF1AN	1	12	MIR31	0.00147695	0.125	Upstream Neighbors
Upstream Neighbors of NUMB	7	NUMB	1	12	MIR31	0.00147695	0.125	Upstream Neighbors
Upstream Neighbors of RAB18	7	RAB18	1	12	MIR31	0.00147695	0.125	Upstream Neighbors
Upstream Neighbors of KHDRBS3	7	KHDRBS3	1	12	MIR31	0.00147695	0.125	Upstream Neighbors
Upstream Neighbors of SLC6A6	7	SLC6A6	1	12	MIR31	0.00147695	0.125	Upstream Neighbors
Upstream Neighbors of C11orf30	8	C11orf30	1	11	MIR31	0.00168785	0.111111	Upstream Neighbors
Upstream Neighbors of EGFL7	8	EGFL7	1	11	MIR31	0.00168785	0.111111	Upstream Neighbors
Upstream Neighbors of PROX1	8	PROX1	1	11	MIR31	0.00168785	0.111111	Upstream Neighbors
Upstream Neighbors of GPAM	8	GPAM	1	11	MIR31	0.00168785	0.111111	Upstream Neighbors
Upstream Neighbors of PPP3CA	8	PPP3CA	1	11	MIR31	0.00168785	0.111111	Upstream Neighbors
Upstream Neighbors of CTNND2	8	CTNND2	1	11	MIR31	0.00168785	0.111111	Upstream Neighbors
Upstream Neighbors of PC	8	PC	1	11	MIR31	0.00168785	0.111111	Upstream Neighbors
Upstream Neighbors of G3BP2	8	G3BP2	1	11	MIR31	0.00168785	0.111111	Upstream Neighbors
Upstream Neighbors of CLCN3	8	CLCN3	1	11	MIR31	0.00168785	0.111111	Upstream Neighbors
Upstream Neighbors of DKK1	9	DKK1	1	10	MIR31	0.00189873	0.1	Upstream Neighbors
Upstream Neighbors of MMP16	9	MMP16	1	10	MIR31	0.00189873	0.1	Upstream Neighbors
Upstream Neighbors of GNA13	9	GNA13	1	10	MIR31	0.00189873	0.1	Upstream Neighbors
Upstream Neighbors of OXSR1	9	OXSR1	1	10	MIR31	0.00189873	0.1	Upstream Neighbors
Upstream Neighbors of TACC2	9	TACC2	1	10	MIR31	0.00189873	0.1	Upstream Neighbors
Upstream Neighbors of FOXP3	10	FOXP3	1	9	MIR31	0.00210959	0.0909091	Upstream Neighbors
Upstream Neighbors of RHOC	10	RHOC	1	9	MIR31	0.00210959	0.0909091	Upstream Neighbors
Upstream Neighbors of RDX	10	RDX	1	9	MIR31	0.00210959	0.0909091	Upstream Neighbors
Upstream Neighbors of RHOBTB1	10	RHOBTB1	1	9	MIR31	0.00210959	0.0909091	Upstream Neighbors
Upstream Neighbors of RSBN1	10	RSBN1	1	9	MIR31	0.00210959	0.0909091	Upstream Neighbors
Upstream Neighbors of HELZ	10	HELZ	1	9	MIR31	0.00210959	0.0909091	Upstream Neighbors
Upstream Neighbors of XKR6	10	XKR6	1	9	MIR31	0.00210959	0.0909091	Upstream Neighbors
Upstream Neighbors of SLC2A4	11	SLC2A4	1	8	MIR31	0.00232043	0.0833333	Upstream Neighbors
Upstream Neighbors of TFRC	11	TFRC	1	8	MIR31	0.00232043	0.0833333	Upstream Neighbors
Upstream Neighbors of RHOB	11	RHOB	1	8	MIR31	0.00232043	0.0833333	Upstream Neighbors
Upstream Neighbors of KLF13	11	KLF13	1	8	MIR31	0.00232043	0.0833333	Upstream Neighbors
Upstream Neighbors of NR5A2	11	NR5A2	1	8	MIR31	0.00232043	0.0833333	Upstream Neighbors
Upstream Neighbors of MAP3K14	11	MAP3K14	1	8	MIR31	0.00232043	0.0833333	Upstream Neighbors
Upstream Neighbors of SEC63	11	SEC63	1	8	MIR31	0.00232043	0.0833333	Upstream Neighbors
Upstream Neighbors of PKHD1	11	PKHD1	1	8	MIR31	0.00232043	0.0833333	Upstream Neighbors
Upstream Neighbors of NUFIP2	11	NUFIP2	1	8	MIR31	0.00232043	0.0833333	Upstream Neighbors
Upstream Neighbors of JAZF1	11	JAZF1	1	8	MIR31	0.00232043	0.0833333	Upstream Neighbors
Upstream Neighbors of ICAM1	12	ICAM1	1	7	MIR31	0.00253124	0.0769231	Upstream Neighbors
Upstream Neighbors of ROCK2	12	ROCK2	1	7	MIR31	0.00253124	0.0769231	Upstream Neighbors
Upstream Neighbors of STMN1	12	STMN1	1	7	MIR31	0.00253124	0.0769231	Upstream Neighbors
Upstream Neighbors of DMD	12	DMD	1	7	MIR31	0.00253124	0.0769231	Upstream Neighbors
Upstream Neighbors of RAB14	12	RAB14	1	7	MIR31	0.00253124	0.0769231	Upstream Neighbors
Upstream Neighbors of CEBPA	13	CEBPA	1	7	MIR31	0.00274204	0.0714286	Upstream Neighbors
Upstream Neighbors of ITGA5	13	ITGA5	1	7	MIR31	0.00274204	0.0714286	Upstream Neighbors
Upstream Neighbors of TLR2	13	TLR2	1	7	MIR31	0.00274204	0.0714286	Upstream Neighbors
Upstream Neighbors of PRKCE	13	PRKCE	1	7	MIR31	0.00274204	0.0714286	Upstream Neighbors
Upstream Neighbors of NAA15	13	NAA15	1	7	MIR31	0.00274204	0.0714286	Upstream Neighbors
Upstream Neighbors of SLC1A2	13	SLC1A2	1	7	MIR31	0.00274204	0.0714286	Upstream Neighbors
Upstream Neighbors of TIAM1	14	TIAM1	1	6	MIR31	0.00295281	0.0666667	Upstream Neighbors
Upstream Neighbors of CASP2	14	CASP2	1	6	MIR31	0.00295281	0.0666667	Upstream Neighbors
Upstream Neighbors of APBB2	14	APBB2	1	6	MIR31	0.00295281	0.0666667	Upstream Neighbors
Upstream Neighbors of MYD88	15	MYD88	1	6	MIR31	0.00316355	0.0625	Upstream Neighbors
Upstream Neighbors of ITGB1	15	ITGB1	1	6	MIR31	0.00316355	0.0625	Upstream Neighbors
Upstream Neighbors of SRC	15	SRC	1	6	MIR31	0.00316355	0.0625	Upstream Neighbors
Upstream Neighbors of IRF1	15	IRF1	1	6	MIR31	0.00316355	0.0625	Upstream Neighbors
Upstream Neighbors of PDGFB	16	PDGFB	1	5	MIR31	0.00337428	0.0588235	Upstream Neighbors
Upstream Neighbors of ABCB9	16	ABCB9	1	5	MIR31	0.00337428	0.0588235	Upstream Neighbors
Upstream Neighbors of PPP2R2A	16	PPP2R2A	1	5	MIR31	0.00337428	0.0588235	Upstream Neighbors
Upstream Neighbors of BAMBI	16	BAMBI	1	5	MIR31	0.00337428	0.0588235	Upstream Neighbors
Upstream Neighbors of DCBLD2	16	DCBLD2	1	5	MIR31	0.00337428	0.0588235	Upstream Neighbors
Upstream Neighbors of AR	17	AR	1	5	MIR31	0.00358498	0.0555556	Upstream Neighbors
Upstream Neighbors of SPRED1	17	SPRED1	1	5	MIR31	0.00358498	0.0555556	Upstream Neighbors
Upstream Neighbors of SATB2	18	SATB2	1	5	MIR31	0.00379566	0.0526316	Upstream Neighbors
Upstream Neighbors of CXCL12	19	CXCL12	1	5	MIR31	0.00400632	0.05	Upstream Neighbors
Upstream Neighbors of SOX4	20	SOX4	1	4	MIR31	0.00421696	0.047619	Upstream Neighbors
Upstream Neighbors of ISL1	20	ISL1	1	4	MIR31	0.00421696	0.047619	Upstream Neighbors
Upstream Neighbors of SMAD5	21	SMAD5	1	4	MIR31	0.00442757	0.0454545	Upstream Neighbors
Upstream Neighbors of SMAD1	21	SMAD1	1	4	MIR31	0.00442757	0.0454545	Upstream Neighbors
Upstream Neighbors of BACH2	21	BACH2	1	4	MIR31	0.00442757	0.0454545	Upstream Neighbors
Upstream Neighbors of RHOA	23	RHOA	1	4	MIR31	0.00484873	0.0416667	Upstream Neighbors
Upstream Neighbors of LATS2	23	LATS2	1	4	MIR31	0.00484873	0.0416667	Upstream Neighbors
Upstream Neighbors of NFAT5	23	NFAT5	1	4	MIR31	0.00484873	0.0416667	Upstream Neighbors
Upstream Neighbors of BCL2L1	24	BCL2L1	1	4	MIR31	0.00505928	0.04	Upstream Neighbors
Upstream Neighbors of CDC42	25	CDC42	1	3	MIR31	0.00526981	0.0384615	Upstream Neighbors
Upstream Neighbors of BMI1	26	BMI1	1	3	MIR31	0.00548031	0.037037	Upstream Neighbors
Upstream Neighbors of MTOR	28	MTOR	1	3	MIR31	0.00590125	0.0344828	Upstream Neighbors
Upstream Neighbors of HDAC4	29	HDAC4	1	3	MIR31	0.00611168	0.0333333	Upstream Neighbors
Upstream Neighbors of BCL2L2	31	BCL2L2	1	3	MIR31	0.00653249	0.03125	Upstream Neighbors
Upstream Neighbors of RASA1	31	RASA1	1	3	MIR31	0.00653249	0.03125	Upstream Neighbors
Upstream Neighbors of DICER1	34	DICER1	1	2	MIR31	0.00716353	0.0285714	Upstream Neighbors
Upstream Neighbors of EZH2	37	EZH2	1	2	MIR31	0.00779437	0.0263158	Upstream Neighbors
Upstream Neighbors of SMAD4	37	SMAD4	1	2	MIR31	0.00779437	0.0263158	Upstream Neighbors
Upstream Neighbors of MET	39	MET	1	2	MIR31	0.00821482	0.025	Upstream Neighbors
Upstream Neighbors of MCL1	42	MCL1	1	2	MIR31	0.00884532	0.0232558	Upstream Neighbors
Upstream Neighbors of STAT3	46	STAT3	1	2	MIR31	0.00968568	0.0212766	Upstream Neighbors
Upstream Neighbors of HIF1A	47	HIF1A	1	2	MIR31	0.00989572	0.0208333	Upstream Neighbors
Upstream Neighbors of RUNX2	49	RUNX2	1	2	MIR31	0.0103157	0.02	Upstream Neighbors
Upstream Neighbors of TGFB1	53	TGFB1	1	1	MIR31	0.0111555	0.0185185	Upstream Neighbors
Upstream Neighbors of TP53	76	TP53	1	1	MIR31	0.015977	0.012987	Upstream Neighbors
Upstream Neighbors of IGF1R	77	IGF1R	1	1	MIR31	0.0161864	0.0128205	Upstream Neighbors
Upstream Neighbors of VEGFA	79	VEGFA	1	1	MIR31	0.0166051	0.0125	Upstream Neighbors
Upstream Neighbors of CCND1	80	CCND1	1	1	MIR31	0.0168144	0.0123457	Upstream Neighbors
Upstream Neighbors of PTEN	101	PTEN	1	0	MIR31	0.0212045	0.00980392	Upstream Neighbors
target genes for miR-128
Name	Total # of Neighbors	Gene Set Seed	Overlap	Percent Overlap	Overlapping Entities	p-value	Jaccard similarity	Hit type
Upstream Neighbors of UPF1	1	UPF1	1	50	MIR128-1	0.00010553	1	Upstream Neighbors
Upstream Neighbors of ARC	1	ARC	1	50	MIR128-1	0.00010553	1	Upstream Neighbors
Upstream Neighbors of DTYMK	1	DTYMK	1	50	MIR128-1	0.00010553	1	Upstream Neighbors
Upstream Neighbors of AFF4	1	AFF4	1	50	MIR128-1	0.00010553	1	Upstream Neighbors
Upstream Neighbors of ORC5	1	ORC5	1	50	MIR128-1	0.00010553	1	Upstream Neighbors
Upstream Neighbors of STK24	1	STK24	1	50	MIR128-1	0.00010553	1	Upstream Neighbors
Upstream Neighbors of CDH24	1	CDH24	1	50	MIR128-1	0.00010553	1	Upstream Neighbors
Upstream Neighbors of GTF2A2	1	GTF2A2	1	50	MIR128-1	0.00010553	1	Upstream Neighbors
Upstream Neighbors of G6PC3	1	G6PC3	1	50	MIR128-1	0.00010553	1	Upstream Neighbors
Upstream Neighbors of FXR2	1	FXR2	1	50	MIR128-1	0.00010553	1	Upstream Neighbors
Upstream Neighbors of ERLEC1	1	ERLEC1	1	50	MIR128-1	0.00010553	1	Upstream Neighbors
Upstream Neighbors of PHGDH	1	PHGDH	1	50	MIR128-1	0.00010553	1	Upstream Neighbors
Upstream Neighbors of TBC1D9B	1	TBC1D9B	1	50	MIR128-1	0.00010553	1	Upstream Neighbors
Upstream Neighbors of EPHB1	2	EPHB1	1	33	MIR128-1	0.00021106	0.5	Upstream Neighbors
Upstream Neighbors of LAMC2	2	LAMC2	1	33	MIR128-1	0.00021106	0.5	Upstream Neighbors
Upstream Neighbors of EDARADD	2	EDARADD	1	33	MIR128-1	0.00021106	0.5	Upstream Neighbors
Upstream Neighbors of FAM177A1	2	FAM177A1	1	33	MIR128-1	0.00021106	0.5	Upstream Neighbors
Upstream Neighbors of RYBP	2	RYBP	1	33	MIR128-1	0.00021106	0.5	Upstream Neighbors
Upstream Neighbors of MME	2	MME	1	33	MIR128-1	0.00021106	0.5	Upstream Neighbors
Upstream Neighbors of COLGALT2	2	COLGALT2	1	33	MIR128-1	0.00021106	0.5	Upstream Neighbors
Upstream Neighbors of APBA2	2	APBA2	1	33	MIR128-1	0.00021106	0.5	Upstream Neighbors
Upstream Neighbors of HOXC6	2	HOXC6	1	33	MIR128-1	0.00021106	0.5	Upstream Neighbors
Upstream Neighbors of CDIP1	2	CDIP1	1	33	MIR128-1	0.00021106	0.5	Upstream Neighbors
Upstream Neighbors of MPP2	2	MPP2	1	33	MIR128-1	0.00021106	0.5	Upstream Neighbors
Upstream Neighbors of UBE2E2	2	UBE2E2	1	33	MIR128-1	0.00021106	0.5	Upstream Neighbors
Upstream Neighbors of RGS6	2	RGS6	1	33	MIR128-1	0.00021106	0.5	Upstream Neighbors
Upstream Neighbors of FAM126A	2	FAM126A	1	33	MIR128-1	0.00021106	0.5	Upstream Neighbors
Upstream Neighbors of MEGF11	2	MEGF11	1	33	MIR128-1	0.00021106	0.5	Upstream Neighbors
Upstream Neighbors of OTULIN	2	OTULIN	1	33	MIR128-1	0.00021106	0.5	Upstream Neighbors
Upstream Neighbors of RNGTT	2	RNGTT	1	33	MIR128-1	0.00021106	0.5	Upstream Neighbors
Upstream Neighbors of GCC1	2	GCC1	1	33	MIR128-1	0.00021106	0.5	Upstream Neighbors
Upstream Neighbors of PCM1	2	PCM1	1	33	MIR128-1	0.00021106	0.5	Upstream Neighbors
Upstream Neighbors of PFKM	2	PFKM	1	33	MIR128-1	0.00021106	0.5	Upstream Neighbors
Upstream Neighbors of RAB20	2	RAB20	1	33	MIR128-1	0.00021106	0.5	Upstream Neighbors
Upstream Neighbors of FNDC4	2	FNDC4	1	33	MIR128-1	0.00021106	0.5	Upstream Neighbors
Upstream Neighbors of FBLN2	2	FBLN2	1	33	MIR128-1	0.00021106	0.5	Upstream Neighbors
Upstream Neighbors of TMEM132E	2	TMEM132E	1	33	MIR128-1	0.00021106	0.5	Upstream Neighbors
Upstream Neighbors of YIPF6	2	YIPF6	1	33	MIR128-1	0.00021106	0.5	Upstream Neighbors
Upstream Neighbors of DTX1	2	DTX1	1	33	MIR128-1	0.00021106	0.5	Upstream Neighbors
Upstream Neighbors of ANGPTL5	2	ANGPTL5	1	33	MIR128-1	0.00021106	0.5	Upstream Neighbors
Upstream Neighbors of TSTD2	2	TSTD2	1	33	MIR128-1	0.00021106	0.5	Upstream Neighbors
Upstream Neighbors of EGF	3	EGF	1	25	MIR128-1	0.000316589	0.333333	Upstream Neighbors
Upstream Neighbors of NEK2	3	NEK2	1	25	MIR128-1	0.000316589	0.333333	Upstream Neighbors
Upstream Neighbors of PTPN5	3	PTPN5	1	25	MIR128-1	0.000316589	0.333333	Upstream Neighbors
Upstream Neighbors of SP2	3	SP2	1	25	MIR128-1	0.000316589	0.333333	Upstream Neighbors
Upstream Neighbors of RBFOX3	3	RBFOX3	1	25	MIR128-1	0.000316589	0.333333	Upstream Neighbors
Upstream Neighbors of ST6GALNAC3	3	ST6GALNAC3	1	25	MIR128-1	0.000316589	0.333333	Upstream Neighbors
Upstream Neighbors of EDAR	3	EDAR	1	25	MIR128-1	0.000316589	0.333333	Upstream Neighbors
Upstream Neighbors of MANEAL	3	MANEAL	1	25	MIR128-1	0.000316589	0.333333	Upstream Neighbors
Upstream Neighbors of TMTC2	3	TMTC2	1	25	MIR128-1	0.000316589	0.333333	Upstream Neighbors
Upstream Neighbors of C1orf52	3	C1orf52	1	25	MIR128-1	0.000316589	0.333333	Upstream Neighbors
Upstream Neighbors of NXF1	3	NXF1	1	25	MIR128-1	0.000316589	0.333333	Upstream Neighbors
Upstream Neighbors of C15orf27	3	C15orf27	1	25	MIR128-1	0.000316589	0.333333	Upstream Neighbors
Upstream Neighbors of EHD3	3	EHD3	1	25	MIR128-1	0.000316589	0.333333	Upstream Neighbors
Upstream Neighbors of C17orf85	3	C17orf85	1	25	MIR128-1	0.000316589	0.333333	Upstream Neighbors
Upstream Neighbors of CDK18	3	CDK18	1	25	MIR128-1	0.000316589	0.333333	Upstream Neighbors
Upstream Neighbors of MATN3	3	MATN3	1	25	MIR128-1	0.000316589	0.333333	Upstream Neighbors
Upstream Neighbors of TMEM189-UBE2V1	3	TMEM189-UBE2V1	1	25	MIR128-1	0.000316589	0.333333	Upstream Neighbors
Upstream Neighbors of ZZZ3	3	ZZZ3	1	25	MIR128-1	0.000316589	0.333333	Upstream Neighbors
Upstream Neighbors of CIPC	3	CIPC	1	25	MIR128-1	0.000316589	0.333333	Upstream Neighbors
Upstream Neighbors of NCAN	3	NCAN	1	25	MIR128-1	0.000316589	0.333333	Upstream Neighbors
Upstream Neighbors of SASH1	3	SASH1	1	25	MIR128-1	0.000316589	0.333333	Upstream Neighbors
Upstream Neighbors of TMEM25	3	TMEM25	1	25	MIR128-1	0.000316589	0.333333	Upstream Neighbors
Upstream Neighbors of ARHGEF11	3	ARHGEF11	1	25	MIR128-1	0.000316589	0.333333	Upstream Neighbors
Upstream Neighbors of FAM222A	3	FAM222A	1	25	MIR128-1	0.000316589	0.333333	Upstream Neighbors
Upstream Neighbors of RAB11FIP1	3	RAB11FIP1	1	25	MIR128-1	0.000316589	0.333333	Upstream Neighbors
Upstream Neighbors of SH3BGRL2	3	SH3BGRL2	1	25	MIR128-1	0.000316589	0.333333	Upstream Neighbors
Upstream Neighbors of SLC35F3	3	SLC35F3	1	25	MIR128-1	0.000316589	0.333333	Upstream Neighbors
Upstream Neighbors of SLC39A11	3	SLC39A11	1	25	MIR128-1	0.000316589	0.333333	Upstream Neighbors
Upstream Neighbors of TMEFF1	3	TMEFF1	1	25	MIR128-1	0.000316589	0.333333	Upstream Neighbors
Upstream Neighbors of CSRNP1	3	CSRNP1	1	25	MIR128-1	0.000316589	0.333333	Upstream Neighbors
Upstream Neighbors of DLGAP3	3	DLGAP3	1	25	MIR128-1	0.000316589	0.333333	Upstream Neighbors
Upstream Neighbors of ECE2	3	ECE2	1	25	MIR128-1	0.000316589	0.333333	Upstream Neighbors
Upstream Neighbors of CLPP	3	CLPP	1	25	MIR128-1	0.000316589	0.333333	Upstream Neighbors
Upstream Neighbors of RUVBL2	3	RUVBL2	1	25	MIR128-1	0.000316589	0.333333	Upstream Neighbors
Upstream Neighbors of POGLUT1	4	POGLUT1	1	20	MIR128-1	0.000422119	0.25	Upstream Neighbors
Upstream Neighbors of SMG1	4	SMG1	1	20	MIR128-1	0.000422119	0.25	Upstream Neighbors
Upstream Neighbors of PTPRT	4	PTPRT	1	20	MIR128-1	0.000422119	0.25	Upstream Neighbors
Upstream Neighbors of UBE2N	4	UBE2N	1	20	MIR128-1	0.000422119	0.25	Upstream Neighbors
Upstream Neighbors of GOLM1	4	GOLM1	1	20	MIR128-1	0.000422119	0.25	Upstream Neighbors
Upstream Neighbors of HAPLN1	4	HAPLN1	1	20	MIR128-1	0.000422119	0.25	Upstream Neighbors
Upstream Neighbors of DVL2	4	DVL2	1	20	MIR128-1	0.000422119	0.25	Upstream Neighbors
Upstream Neighbors of HOXA13	4	HOXA13	1	20	MIR128-1	0.000422119	0.25	Upstream Neighbors
Upstream Neighbors of UBE2V1	4	UBE2V1	1	20	MIR128-1	0.000422119	0.25	Upstream Neighbors
Upstream Neighbors of PDIA5	4	PDIA5	1	20	MIR128-1	0.000422119	0.25	Upstream Neighbors
Upstream Neighbors of CA7	4	CA7	1	20	MIR128-1	0.000422119	0.25	Upstream Neighbors
Upstream Neighbors of EYA4	4	EYA4	1	20	MIR128-1	0.000422119	0.25	Upstream Neighbors
Upstream Neighbors of SAMD10	4	SAMD10	1	20	MIR128-1	0.000422119	0.25	Upstream Neighbors
Upstream Neighbors of KIAA1033	4	KIAA1033	1	20	MIR128-1	0.000422119	0.25	Upstream Neighbors
Upstream Neighbors of PANK1	4	PANK1	1	20	MIR128-1	0.000422119	0.25	Upstream Neighbors
Upstream Neighbors of MIEF1	4	MIEF1	1	20	MIR128-1	0.000422119	0.25	Upstream Neighbors
Upstream Neighbors of TBC1D22B	4	TBC1D22B	1	20	MIR128-1	0.000422119	0.25	Upstream Neighbors
Upstream Neighbors of SS18L1	4	SS18L1	1	20	MIR128-1	0.000422119	0.25	Upstream Neighbors
Upstream Neighbors of FAM84B	4	FAM84B	1	20	MIR128-1	0.000422119	0.25	Upstream Neighbors
Upstream Neighbors of ATXN10	4	ATXN10	1	20	MIR128-1	0.000422119	0.25	Upstream Neighbors
Upstream Neighbors of TMSB10	4	TMSB10	1	20	MIR128-1	0.000422119	0.25	Upstream Neighbors
Upstream Neighbors of DOT1L	4	DOT1L	1	20	MIR128-1	0.000422119	0.25	Upstream Neighbors
Upstream Neighbors of CABLES2	4	CABLES2	1	20	MIR128-1	0.000422119	0.25	Upstream Neighbors
[truncated: 1,636 more rows]

## Sheet: PATHWAY STUDIO unique
Gene symbol
[truncated: 2,392 more rows]

[truncated: 1 more sheets: COMMON TARGETS]
