# Supplementary material for: Breed-dependent microRNA expression in the primary culture of skeletal muscle cells subjected to myogenic differentiation
Source: BMC Genomics. 2018 Jan 31;19:109. doi: 10.1186/s12864-018-4492-5 (PMC5793348; doi:10.1186/s12864-018-4492-5)
Supplement: Supplementary file 5 — Functional analysis of miRNA target genes using the DAVID database (BP - biological processes). (XLS 145 kb) [file 12864_2018_4492_MOESM5_ESM.xls]

## Sheet: DAVID BP
Additional file 5: Table S5. Functional analysis of miRNA target genes using DAVID database (BP - biological processes)
Category	Term	Count	%	PValue	Genes	List Total	Pop Hits	Pop Total	Fold Enrichment	FDR
GOTERM_BP_FAT	GO:0006357~regulation of transcription from RNA polymerase II promoter	130	0.958773	2.99171e-22	FOXO1, FOXO3, CNOT7, GDNF, SHH, CBFB, CITED2, EPC1, MYOCD, SMARCD2, GATA6, SMARCD1, RARB, SATB1, SATB2, MYO6, RELA, YY1, STRN3, GABPA, MECOM, PPARGC1A, PROX1, PPARGC1B, HHEX, HIF1A, SMARCE1, HNF4A, JUN, SIX1, VEGFA, TGIF1, PRDM1, TFAP2C, HOXA13, ONECUT1, ONECUT2, SOX5, SOX9, MED12L, ARNT, MEIS2, RUNX1, RUNX2, PLAGL2, MDFI, DNMT3A, TAF4, BMP2, NTF3, KLF13, MAML1, SMAD5, NR4A2, SMAD4, RYBP, SMAD3, …	990	727	13528	2.44347	5.51885e-19
GOTERM_BP_FAT	GO:0042127~regulation of cell proliferation	135	0.995649	2.00219e-21	DLC1, FGF18, CNOT8, IL6ST, PDGFA, FGF10, FOXO1, JAG1, SHH, TGFB2, CD47, BDNF, MYOCD, SERPINE1, PDGFC, RARB, ITCH, ASPH, EGFR, PTPRK, RELA, LIFR, PTPRU, MECOM, PROX1, VASH1, HHEX, MAPK1, VEGFC, HIF1A, HNF4A, JUN, VEGFA, FOXG1, PDGFRA, TGIF1, PDGFRB, LAMC1, EIF2AK2, PMP22, CAV2, FGFR1, GNAI2, PTH1R, IFI30, SOX4, TIMP2, IL34, SOX9, ITGB1, SESN1, ADA, ARNT, KRAS, BLOC1S2, PRKRA, LHX5, RUNX2, RUNX3, K…	990	787	13528	2.344	3.69347e-18
GOTERM_BP_FAT	GO:0010628~positive regulation of gene expression	111	0.818644	2.771e-21	FOXO1, FOXO3, CNOT7, GDNF, SHH, CBFB, CITED2, EPC1, MYOCD, GATA6, MDFIC, SMARCD1, RARB, SATB2, MYO6, RELA, STRN3, MECOM, PROX1, PPARGC1A, PPARGC1B, MAPK1, HHEX, HIF1A, HNF4A, JUN, VEGFA, SIX1, PRDM1, TMX1, HOXA13, ONECUT2, SOX5, SOX4, SOX9, ARNT, MEIS2, BLOC1S2, RUNX1, DNMT3B, RUNX2, ASF1A, ZNF423, PLAGL2, KLF5, BMP2, NTF3, KLF13, MAML1, TGFBR1, SMAD5, NR4A2, SMAD4, SMAD3, MSTN, SMAD2, SMAD1, DDX…	990	581	13528	2.61063	5.1117e-18
GOTERM_BP_FAT	GO:0035295~tube development	62	0.457261	1.45678e-20	DLC1, GNA13, FGF18, NRP1, FGF7, PDGFA, WNT3A, DICER1, FGF10, PAX3, GDNF, SHH, MAP3K7, SPRY2, WNT4, BDNF, CTGF, GATA6, CXCR4, LOX, RARB, FGF2, CYR61, MAN1A2, PDPN, PROX1, BCL2L11, MYCN, GZF1, HHEX, ACVR2B, PSEN1, VEGFA, SIX1, PDGFRA, TGIF1, FOXC1, CAV2, HOXA11, GREM1, ADA, HAND2, BCL2, PLXND1, TRAF4, CEBPA, DVL2, BMP2, FLT1, TGFBR1, TGFBR2, SMAD4, IGF1, FZD3, SMAD2, FOXP1, KDR, FZD6, FOXP2, NOTCH1…	990	220	13528	3.85095	2.68734e-17
GOTERM_BP_FAT	GO:0010604~positive regulation of macromolecule metabolic process	139	1.02515	8.33703e-20	DLC1, IL6ST, PDGFA, FOXO1, FOXO3, CNOT7, GDNF, SHH, CBFB, CITED2, TGFB2, EPC1, MYOCD, MDFIC, GATA6, SMARCD1, PDGFC, RARB, ITCH, SATB2, MYO6, STRN3, RELA, MECOM, PPARGC1A, PROX1, PPARGC1B, TNKS2, HHEX, MAPK1, VEGFC, HIF1A, HNF4A, JUN, SIX1, VEGFA, PDGFRA, PRDM1, TMX1, GCLC, HOXA13, ONECUT2, SOX5, SOX4, IL34, SOX9, ARNT, MEIS2, BLOC1S2, RUNX1, ASF1A, RUNX2, DNMT3B, PLAGL2, ZNF423, KLF5, BMP2, NTF3,…	990	857	13528	2.21632	1.53794e-16
GOTERM_BP_FAT	GO:0045935~positive regulation of nucleobase, nucleoside, nucleotide and nucleic acid metabolic process	113	0.833395	8.79841e-20	PDGFA, FOXO1, FOXO3, CNOT7, GDNF, SHH, CBFB, CITED2, EPC1, MYOCD, GATA6, MDFIC, SMARCD1, PDGFC, RARB, SATB2, MYO6, RELA, STRN3, MECOM, PPARGC1A, PROX1, PPARGC1B, TNKS2, MAPK1, HHEX, HIF1A, HNF4A, JUN, SIX1, VEGFA, PDGFRA, TMX1, ADORA2B, HOXA13, ONECUT2, SOX5, SOX4, SOX9, ARNT, MEIS2, BLOC1S2, RUNX1, ASF1A, RUNX2, ZNF423, PLAGL2, KLF5, BMP2, NTF3, KLF13, MAML1, TGFBR1, SMAD5, NR4A2, SMAD4, MSTN, S…	990	624	13528	2.47453	1.62305e-16
GOTERM_BP_FAT	GO:0051173~positive regulation of nitrogen compound metabolic process	115	0.848145	1.22243e-19	PDGFA, FOXO1, FOXO3, CNOT7, GDNF, SHH, CBFB, CITED2, EPC1, MYOCD, MDFIC, GATA6, SMARCD1, PDGFC, RARB, DDAH1, EGFR, SATB2, MYO6, RELA, STRN3, MECOM, PPARGC1A, PROX1, PPARGC1B, TNKS2, MAPK1, HHEX, HIF1A, HNF4A, JUN, SIX1, VEGFA, PDGFRA, TMX1, ADORA2B, HOXA13, ONECUT2, SOX5, SOX4, SOX9, ARNT, MEIS2, BLOC1S2, RUNX1, ASF1A, RUNX2, ZNF423, PLAGL2, KLF5, BMP2, NTF3, KLF13, MAML1, TGFBR1, SMAD5, NR4A2, S…	990	644	13528	2.44012	2.25503e-16
GOTERM_BP_FAT	GO:0001944~vasculature development	65	0.479386	1.90866e-19	GNA13, FGF18, NRP1, PDGFA, DICER1, FOXO1, FGF10, JAG1, ENPEP, PTEN, SHH, TGFB2, CITED2, MAP3K7, BAK1, ATG5, MYOCD, CTGF, CXCR4, RHOB, QKI, ANGPT1, LOX, NR2F2, ANGPT2, FGF2, CYR61, PDPN, ARHGAP24, PROX1, NCL, VEGFC, CRKL, HIF1A, PSEN1, JUN, VEGFA, COL1A2, FOXC1, COL1A1, COL3A1, TCF7L2, ZFP36L1, CHD7, HAND2, ZC3H12A, PLXND1, THBS1, RASA1, KLF5, FLT1, TGFBR1, TGFBR2, COL15A1, TBX1, COL5A1, KDR, ANXA…	990	251	13528	3.53865	3.52093e-16
GOTERM_BP_FAT	GO:0001568~blood vessel development	64	0.472011	2.3135e-19	GNA13, FGF18, NRP1, PDGFA, DICER1, FOXO1, FGF10, JAG1, ENPEP, PTEN, SHH, TGFB2, CITED2, MAP3K7, BAK1, ATG5, MYOCD, CTGF, CXCR4, RHOB, QKI, ANGPT1, LOX, NR2F2, ANGPT2, FGF2, CYR61, ARHGAP24, PROX1, NCL, VEGFC, CRKL, HIF1A, PSEN1, JUN, VEGFA, COL1A2, FOXC1, COL1A1, COL3A1, TCF7L2, ZFP36L1, CHD7, HAND2, ZC3H12A, PLXND1, THBS1, RASA1, KLF5, FLT1, TGFBR1, TGFBR2, COL15A1, TBX1, COL5A1, KDR, ANXA2, DLX…	990	245	13528	3.56954	4.26774e-16
GOTERM_BP_FAT	GO:0045944~positive regulation of transcription from RNA polymerase II promoter	81	0.597389	3.51879e-19	MITF, FOXO1, ZEB1, PAX3, FOXO3, CNOT7, GDNF, SHH, CBFB, CITED2, EPC1, FOS, MYOCD, GATA6, RARB, FGF2, FOSL1, SATB2, MYO6, RELA, STRN3, LEF1, MECOM, PPARGC1A, PPARGC1B, HHEX, ADRB2, NCOA1, HIF1A, HNF4A, JUN, VEGFA, SIX1, FOXC1, CLOCK, HOXA13, ONECUT2, GLIS1, SOX5, SOX9, TCF7L2, ARNT, TNFRSF1A, MEIS2, HAND2, SQSTM1, POU2F3, BCL11B, POU2F1, NFAT5, RUNX1, RUNX2, PLAGL2, CEBPA, BMP2, FOXL2, NTF3, KLF13…	990	371	13528	2.98339	6.49116e-16
GOTERM_BP_FAT	GO:0045893~positive regulation of transcription, DNA-dependent	94	0.693266	5.33407e-19	E2F3, MITF, FOXO1, ZEB1, PAX3, FOXO3, CNOT7, GDNF, SHH, CBFB, CITED2, EPC1, FOS, MYOCD, MDFIC, GATA6, SMARCD1, RARB, NR2F2, FGF2, FOSL1, SATB2, MYO6, FOXJ2, RELA, STRN3, LEF1, MECOM, PROX1, PPARGC1A, PPARGC1B, HHEX, ADRB2, NCOA1, HIF1A, HNF4A, JUN, SIX1, VEGFA, FOXC1, CLOCK, TMX1, HOXA13, ONECUT2, GLIS1, SOX5, SOX4, PRDM16, SOX9, TCF7L2, ARNT, TNFRSF1A, MEIS2, HAND2, SQSTM1, POU2F3, BCL11B, POU2F…	990	477	13528	2.69282	9.83984e-16
GOTERM_BP_FAT	GO:0045941~positive regulation of transcription	104	0.767018	8.31425e-19	FOXO1, FOXO3, CNOT7, GDNF, SHH, CBFB, CITED2, EPC1, MYOCD, GATA6, MDFIC, SMARCD1, RARB, SATB2, MYO6, RELA, STRN3, MECOM, PROX1, PPARGC1A, PPARGC1B, MAPK1, HHEX, HIF1A, HNF4A, JUN, VEGFA, SIX1, TMX1, HOXA13, ONECUT2, SOX5, SOX4, SOX9, ARNT, MEIS2, BLOC1S2, RUNX1, RUNX2, ASF1A, ZNF423, PLAGL2, KLF5, BMP2, NTF3, KLF13, MAML1, TGFBR1, SMAD5, NR4A2, SMAD4, SMAD3, MSTN, SMAD2, SMAD1, DDX5, HDAC4, NOTCH…	990	564	13528	2.51972	1.53374e-15
GOTERM_BP_FAT	GO:0051254~positive regulation of RNA metabolic process	94	0.693266	9.5071e-19	E2F3, MITF, FOXO1, ZEB1, PAX3, FOXO3, CNOT7, GDNF, SHH, CBFB, CITED2, EPC1, FOS, MYOCD, MDFIC, GATA6, SMARCD1, RARB, NR2F2, FGF2, FOSL1, SATB2, MYO6, FOXJ2, RELA, STRN3, LEF1, MECOM, PROX1, PPARGC1A, PPARGC1B, HHEX, ADRB2, NCOA1, HIF1A, HNF4A, JUN, SIX1, VEGFA, FOXC1, CLOCK, TMX1, HOXA13, ONECUT2, GLIS1, SOX5, SOX4, PRDM16, SOX9, TCF7L2, ARNT, TNFRSF1A, MEIS2, HAND2, SQSTM1, POU2F3, BCL11B, POU2F…	990	481	13528	2.67043	1.75379e-15
GOTERM_BP_FAT	GO:0010557~positive regulation of macromolecule biosynthetic process	114	0.84077	1.20292e-18	PDGFA, FOXO1, FOXO3, CNOT7, GDNF, SHH, CBFB, CITED2, TGFB2, EPC1, MYOCD, MDFIC, GATA6, SMARCD1, PDGFC, RARB, SATB2, MYO6, RELA, STRN3, MECOM, PPARGC1A, PROX1, PPARGC1B, TNKS2, MAPK1, HHEX, HIF1A, HNF4A, JUN, SIX1, VEGFA, PDGFRA, TMX1, HOXA13, ONECUT2, SOX5, SOX4, SOX9, ARNT, MEIS2, BLOC1S2, RUNX1, ASF1A, RUNX2, PLAGL2, ZNF423, KLF5, BMP2, NTF3, KLF13, MAML1, TGFBR1, SMAD5, NR4A2, SMAD4, MSTN, SMA…	990	654	13528	2.38191	2.21905e-15
GOTERM_BP_FAT	GO:0031328~positive regulation of cellular biosynthetic process	117	0.862895	1.9833e-18	PDGFA, FOXO1, FOXO3, CNOT7, GDNF, SHH, CBFB, CITED2, EPC1, MYOCD, MDFIC, GATA6, SMARCD1, PDGFC, RARB, DDAH1, EGFR, SATB2, MYO6, RELA, STRN3, MECOM, PPARGC1A, PROX1, PPARGC1B, TNKS2, MAPK1, HHEX, HIF1A, HNF4A, JUN, SIX1, VEGFA, PDGFRA, TMX1, ADORA2B, HOXA13, ONECUT2, SOX5, SOX4, SOX9, ARNT, MEIS2, BLOC1S2, RUNX1, ASF1A, RUNX2, PLAGL2, ZNF423, KLF5, BMP2, NTF3, KLF13, MAML1, TGFBR1, SMAD5, NR4A2, S…	990	685	13528	2.33396	3.65861e-15
GOTERM_BP_FAT	GO:0009891~positive regulation of biosynthetic process	118	0.870271	2.22867e-18	PDGFA, FOXO1, FOXO3, CNOT7, GDNF, SHH, CBFB, CITED2, TGFB2, EPC1, MYOCD, MDFIC, GATA6, SMARCD1, PDGFC, RARB, DDAH1, EGFR, SATB2, MYO6, RELA, STRN3, MECOM, PPARGC1A, PROX1, PPARGC1B, TNKS2, HHEX, MAPK1, HIF1A, HNF4A, JUN, SIX1, VEGFA, PDGFRA, TMX1, ADORA2B, HOXA13, ONECUT2, SOX5, SOX4, SOX9, ARNT, MEIS2, BLOC1S2, RUNX1, ASF1A, RUNX2, PLAGL2, ZNF423, KLF5, BMP2, NTF3, KLF13, MAML1, TGFBR1, SMAD5, N…	990	695	13528	2.32004	4.11126e-15
GOTERM_BP_FAT	GO:0051252~regulation of RNA metabolic process	228	1.68154	6.067e-18	MEF2A, SNIP1, REST, SHH, RAB1A, CITED2, EPC1, FLI1, RARB, TBPL1, YY1, STRN3, EOMES, MECOM, PPARGC1A, PROX1, PPARGC1B, RAB18, HNF4A, JUN, SERBP1, FOXG1, VEGFA, TGIF1, PRDM1, TMX1, HOXA13, HOXA11, LHX5, LHX8, DNMT3B, PLAGL2, KLF5, MDFI, DNMT3A, AEBP2, BMP2, NTF3, KLF13, ESRRB, MAML1, SMAD5, SMAD4, RYBP, SMAD3, EN1, SMAD2, SMAD1, DLX3, NOTCH2, NOTCH1, ETS1, ETS2, JAZF1, RBPJ, KLF4, ELF2, BACH2, TBX2…	990	1813	13528	1.71844	1.11919e-14
GOTERM_BP_FAT	GO:0045165~cell fate commitment	44	0.324508	8.68877e-17	MCL1, ONECUT1, WNT3A, HOXA11, ONECUT2, MITF, SOX5, FGF10, JAG1, PAX3, SOX9, ITGB1, TCF7L2, GDNF, SHH, TGFB2, CDC42, SPRY2, PAX7, BCL2, POU2F1, NR2F2, RUNX2, FGF2, FRS2, BMP2, NTF3, TGFBR1, SMAD5, SMAD4, TBX1, DLL1, SMAD2, SMAD1, ISL1, PROX1, KDR, NOTCH2, NOTCH1, PSEN1, SIX1, NEUROD1, PRDM1, KLF4	990	139	13528	4.3255	1.9984e-13
GOTERM_BP_FAT	GO:0045449~regulation of transcription	294	2.1683	1.93901e-16	MEF2A, SNIP1, REST, SHH, RAB1A, CITED2, EPC1, FLI1, RARB, TBPL1, PTPRK, ZNF644, STRN3, RCOR1, YY1, PIM1, EOMES, PTPRU, MECOM, PPARGC1A, PROX1, PPARGC1B, SUV420H2, MAPK1, RAB18, HNF4A, JUN, FOXG1, VEGFA, TGIF1, PRDM1, LRCH4, TMX1, HOXA13, HOXA11, MYBL2, KRAS, LHX5, LHX8, DNMT3B, PLAGL2, KLF5, NKRF, PLAG1, MDFI, DNMT3A, AEBP2, BMP2, ZBTB47, NTF3, ESRRB, KLF13, TGFBR1, MAML1, SMAD5, RYBP, SMAD4, SMA…	990	2601	13528	1.54456	4.10783e-13
GOTERM_BP_FAT	GO:0007167~enzyme linked receptor protein signaling pathway	72	0.531013	4.18587e-16	FGF5, FGF18, NRP1, FGF7, IL6ST, EFNA1, PDGFA, FGF10, FOXO1, FSTL1, PTEN, TGFB2, MAP3K7, FOS, CTGF, GAB1, PDGFC, SHC1, ANGPT1, FGF2, FRS2, EGFR, PTPRK, SOCS2, LIFR, PTPRU, SOCS5, SS18, ACVR2A, VEGFC, ADRB2, PLCE1, ACVR2B, JUN, VEGFA, COL1A2, PDGFRA, PDGFRB, SORT1, FOXC1, FSHB, FGFR1, FUT8, COL3A1, KIT, ADCYAP1, PIK3R3, PIK3R1, BMP2, FLT1, TGFBR1, CREB1, TGFBR2, MET, SMAD5, AXL, SMAD4, SMAD3, MSTN,…	990	342	13528	2.87677	8.21565e-13
GOTERM_BP_FAT	GO:0043067~regulation of programmed cell death	125	0.921897	8.3834e-16	DLC1, FOXO1, SGMS1, FOXO3, ITSN1, GDNF, SHH, CITED2, TGFB2, MAP3K7, BAK1, BDNF, ATG5, RARB, MAP2K6, NET1, RAB27A, EGFR, SOCS2, DFFA, RELA, PIM1, BCL2L11, STK3, MAPK1, TXNDC5, JUN, VEGFA, KALRN, TMX1, GCLC, MCL1, HOXA13, SOX4, BCL2L2, SOX9, TIMP3, ADA, KRAS, BLOC1S2, PRKRA, DIABLO, BMF, RUNX3, ARHGDIA, TRAF4, PLAGL2, ABR, NTF3, BECN1, TGFBR1, NR4A2, SMAD3, NOTCH2, PLA2G4A, EPHA7, NOTCH1, TNFSF10, …	990	812	13528	2.10355	1.64313e-12
GOTERM_BP_FAT	GO:0006355~regulation of transcription, DNA-dependent	218	1.60779	1.08275e-15	MEF2A, SNIP1, REST, SHH, RAB1A, CITED2, EPC1, FLI1, RARB, TBPL1, YY1, STRN3, EOMES, MECOM, PPARGC1A, PROX1, PPARGC1B, HNF4A, RAB18, JUN, FOXG1, VEGFA, TGIF1, PRDM1, TMX1, HOXA13, HOXA11, LHX5, LHX8, DNMT3B, PLAGL2, KLF5, MDFI, DNMT3A, AEBP2, BMP2, NTF3, KLF13, ESRRB, MAML1, SMAD5, SMAD4, RYBP, SMAD3, EN1, SMAD2, SMAD1, DLX3, NOTCH2, NOTCH1, ETS1, ETS2, JAZF1, RBPJ, KLF4, ELF2, BACH2, TBX21, MITF,…	990	1773	13528	1.68014	2.04281e-12
GOTERM_BP_FAT	GO:0010941~regulation of cell death	125	0.921897	1.11561e-15	DLC1, FOXO1, SGMS1, FOXO3, ITSN1, GDNF, SHH, CITED2, TGFB2, MAP3K7, BAK1, BDNF, ATG5, RARB, MAP2K6, NET1, RAB27A, EGFR, SOCS2, DFFA, RELA, PIM1, BCL2L11, STK3, MAPK1, TXNDC5, JUN, VEGFA, KALRN, TMX1, GCLC, MCL1, HOXA13, SOX4, BCL2L2, SOX9, TIMP3, ADA, KRAS, BLOC1S2, PRKRA, DIABLO, BMF, RUNX3, ARHGDIA, TRAF4, PLAGL2, ABR, NTF3, BECN1, TGFBR1, NR4A2, SMAD3, NOTCH2, PLA2G4A, EPHA7, NOTCH1, TNFSF10, …	990	815	13528	2.0958	2.04281e-12
GOTERM_BP_FAT	GO:0008284~positive regulation of cell proliferation	80	0.590014	1.3744e-15	BMI1, FGF18, E2F3, NRP1, FGF7, IL6ST, PDGFA, FGF10, PAX3, SHH, TGFB2, CD47, TNFRSF11A, MYOCD, HLX, SHC1, PDGFC, FGF2, FOSL1, CDK13, EGFR, CDC7, LYN, RELA, LIFR, CDK6, IL6R, PROX1, MYCN, MAPK1, VEGFC, ADRB2, HIF1A, HIPK1, TNFSF13B, CCND2, JUN, FOXG1, VEGFA, PDGFRA, TGIF1, PDGFRB, LAMC1, EIF5A2, CSF2, FGFR1, GNAI2, CSF1, PTH1R, SOX4, KIT, IL34, ITGB1, ADA, ARNT, KRAS, BLOC1S2, BCL2, CAMK2D, LHX5, R…	990	414	13528	2.64051	2.45359e-12
GOTERM_BP_FAT	GO:0042981~regulation of apoptosis	123	0.907147	2.44019e-15	DLC1, FOXO1, SGMS1, FOXO3, ITSN1, GDNF, SHH, CITED2, TGFB2, MAP3K7, BAK1, BDNF, ATG5, RARB, MAP2K6, NET1, RAB27A, EGFR, SOCS2, DFFA, RELA, PIM1, BCL2L11, STK3, MAPK1, TXNDC5, JUN, VEGFA, KALRN, TMX1, GCLC, MCL1, HOXA13, SOX4, BCL2L2, SOX9, TIMP3, ADA, KRAS, BLOC1S2, PRKRA, DIABLO, BMF, RUNX3, ARHGDIA, TRAF4, PLAGL2, ABR, NTF3, BECN1, TGFBR1, NR4A2, SMAD3, NOTCH2, PLA2G4A, EPHA7, NOTCH1, TNFSF10, …	990	804	13528	2.09049	4.50751e-12
GOTERM_BP_FAT	GO:0048514~blood vessel morphogenesis	53	0.390884	2.86404e-15	GNA13, FGF18, NRP1, PDGFA, DICER1, FGF10, JAG1, ENPEP, PTEN, SHH, TGFB2, CITED2, MAP3K7, BAK1, ATG5, MYOCD, CTGF, CXCR4, RHOB, QKI, ANGPT1, NR2F2, FGF2, ANGPT2, CYR61, ARHGAP24, NCL, PROX1, VEGFC, HIF1A, JUN, VEGFA, FOXC1, ZFP36L1, HAND2, ZC3H12A, PLXND1, THBS1, RASA1, KLF5, FLT1, TGFBR1, TGFBR2, COL15A1, TBX1, ANXA2, KDR, NOTCH1, ID1, MAPK14, BAX, AMOT, RBPJ	990	211	13528	3.43235	5.32907e-12
GOTERM_BP_FAT	GO:0010629~negative regulation of gene expression	89	0.656391	7.96444e-15	COPS2, DICER1, NR6A1, PAWR, ZEB1, PAX3, REST, PDCD4, CITED2, KCNIP3, EPC1, PCGF6, EED, RARB, NR2F2, SIK1, FGF2, KDM5B, PTPRK, SATB1, SATB2, CTBP2, STRN3, GABPA, LEF1, PTPRU, PROX1, FOXN3, GZF1, MXD4, CTNNBIP1, HHEX, SMARCE1, TGIF1, CELF1, PRDM1, LRCH4, RASD1, BTAF1, BCLAF1, GCLC, MTDH, GLIS1, PRDM16, LIN28A, SOX9, LIN28B, MEIS2, PRKRA, POU2F1, DNMT3B, RUNX2, TNRC6A, BAZ2A, ZNF423, CEBPA, MDFI, NK…	990	504	13528	2.413	1.47438e-11
GOTERM_BP_FAT	GO:0007423~sensory organ development	53	0.390884	1.00259e-13	PDGFA, WNT3A, MITF, FGF10, JAG1, ZEB1, SHH, TGFB2, SPRY2, BAK1, BDNF, RARB, COL11A1, FRS2, EGFR, MYO6, YY1, DLL1, PROX1, BCL2L11, HOXC13, VEGFA, FOXG1, SIX1, PDGFRA, TGIF1, PYGO2, FOXC1, IRX5, COL2A1, NHS, MEIS2, CHD7, BCL2, BCL11B, PRKRA, POU2F1, COL8A1, FOXL2, TBX1, FZD3, COL5A2, COL5A1, STAT3, FZD6, FOXP2, CDKN1B, SP1, BAX, SP3, NEUROD1, MAB21L1, KLF4	990	229	13528	3.16256	1.84941e-10
GOTERM_BP_FAT	GO:0006928~cell motion	83	0.61214	1.32624e-13	GNA13, TLN1, NRP1, HMGCR, CAPZA1, PEX5, ENPEP, PAX3, GDNF, PTEN, SHH, TGFB2, ACTR3, ACTG1, BDNF, CTGF, CXCR4, PAK4, POU4F1, SEMA3A, CAP1, MSN, NR2F2, FGF2, PTPRK, SATB2, MDGA1, OTX2, SCYL3, IL6R, ELMO1, VEGFC, HIF1A, PSEN1, FOXG1, SIX1, PDGFRB, FOXC1, CNTN4, VCAN, RELN, LAMC1, CAV2, FUT8, VIM, ARF6, ARPC5, KIT, ITGB1, ALCAM, ARPC3, PEX13, DCX, THBS1, ETV4, RUNX3, ARHGDIA, FN1, ACTB, FLT1, NTF3, T…	990	475	13528	2.38772	2.44738e-10
GOTERM_BP_FAT	GO:0051094~positive regulation of developmental process	59	0.435135	1.83995e-13	IL6ST, FOXO3, JAG1, SHH, TGFB2, ACTR3, BDNF, GATA6, HLX, RHOA, RHOB, DDAH1, FGF2, AP3B1, LYN, RELA, EOMES, IL6R, SOCS5, PROX1, VEGFC, ACVR2A, ADRB2, ACVR2B, HIF1A, JUN, FOXG1, TGIF1, CSF2, CSF1, HOXA11, KIT, ADA, ARNT, TNFRSF1A, BCL2, NUMB, RUNX1, THBS1, RUNX2, DNMT3B, ARHGDIA, BMP2, NTF3, SMAD5, TGFBR2, SMAD4, SMAD3, SMAD2, SMAD1, LEP, PLA2G4A, NOTCH1, ETS1, MAPK14, BAX, AMOT, NEUROD1, TOB2	990	278	13528	2.90005	3.39362e-10
GOTERM_BP_FAT	GO:0016481~negative regulation of transcription	80	0.590014	4.46515e-13	COPS2, NR6A1, PAWR, ZEB1, REST, PAX3, PDCD4, CITED2, KCNIP3, EPC1, PCGF6, EED, RARB, NR2F2, SIK1, FGF2, KDM5B, SATB1, PTPRK, SATB2, CTBP2, STRN3, GABPA, LEF1, PTPRU, PROX1, FOXN3, GZF1, MXD4, CTNNBIP1, HHEX, SMARCE1, TGIF1, PRDM1, LRCH4, RASD1, BTAF1, BCLAF1, GCLC, MTDH, GLIS1, PRDM16, SOX9, MEIS2, POU2F1, DNMT3B, RUNX2, BAZ2A, ZNF423, CEBPA, MDFI, NKRF, DNMT3A, BMP2, RYBP, YWHAB, SMAD4, SMAD3, S…	990	459	13528	2.38164	8.23719e-10
GOTERM_BP_FAT	GO:0007507~heart development	50	0.368759	4.5169e-13	DLC1, NRP1, WNT3A, GJA1, PAX3, FGF12, PTEN, SHH, TGFB2, CITED2, ATG5, MYOCD, GATA6, CASP7, RARB, COL11A1, MECOM, PROX1, HHEX, ACVR2B, PLCE1, CRKL, PSEN1, MOSPD3, FOXC1, ADAM19, SRI, COL3A1, SOX4, COL2A1, SOX9, ITGB1, CHD7, HAND2, RB1CC1, DVL2, BMP2, ACTC1, TGFBR1, TGFBR2, FBN1, TBX1, SMAD2, ISL1, FOXP4, COL5A1, FOXP1, NOTCH1, ID1, RBPJ	990	215	13528	3.17782	8.33145e-10
GOTERM_BP_FAT	GO:0010605~negative regulation of macromolecule metabolic process	109	0.803894	8.77478e-13	REST, SHH, CITED2, EPC1, BAK1, ATG5, EED, RARB, PTPRK, SATB1, SATB2, RELA, STRN3, GABPA, SOCS1, PTPRU, PROX1, FOXN3, HHEX, SMARCE1, HNF4A, JUN, TGIF1, CELF1, PRDM1, LRCH4, GCLC, IGF2BP2, IGF2BP3, LIN28A, SOX9, TIMP3, LIN28B, MEIS2, PRKRA, DNMT3B, RUNX2, ZNF423, NKRF, MDFI, DNMT3A, BMP2, PAIP2, SMAD4, RYBP, SMAD3, SMAD2, SMAD1, FOXP4, FOXP1, FOXP2, CDKN1C, HOXB4, HDAC4, CDKN1B, HDAC1, NEDD4, JAZF1…	990	734	13528	2.02922	1.61877e-09
GOTERM_BP_FAT	GO:0001525~angiogenesis	40	0.295007	9.03633e-13	GNA13, FGF18, NRP1, PDGFA, DICER1, FGF10, ENPEP, JAG1, PTEN, SHH, TGFB2, MAP3K7, CXCR4, CTGF, HAND2, RHOB, ZC3H12A, ANGPT1, THBS1, PLXND1, ANGPT2, FGF2, CYR61, KLF5, FLT1, TGFBR2, COL15A1, TBX1, ARHGAP24, NCL, KDR, ANXA2, VEGFC, NOTCH1, HIF1A, ID1, MAPK14, JUN, VEGFA, RBPJ	990	148	13528	3.69315	1.6669e-09
GOTERM_BP_FAT	GO:0007389~pattern specification process	56	0.41301	1.35822e-12	BMI1, GNA13, NRP1, WNT3A, FGF10, ZEB1, SHH, CITED2, CXCR4, PAX7, ASPH, NR2F2, FRS2, CYR61, SATB2, YY1, LEF1, DLL1, CTNNBIP1, ACVR2A, HHEX, ACVR2B, CRKL, BTG2, HIPK1, PSEN1, HOXC13, FOXG1, VEGFA, SIX1, TGIF1, RELN, HOXA11, GREM1, HOXA9, PLXND1, MLLT3, MDFI, DVL2, FLT1, TGFBR1, SMAD5, TGFBR2, SMAD4, TBX1, SMAD2, EN1, SMAD1, HOXB4, NOTCH2, NOTCH1, SFRP1, HOXB8, NEUROD1, RBPJ, PBX3	990	267	13528	2.86599	2.50557e-09
GOTERM_BP_FAT	GO:0048598~embryonic morphogenesis	61	0.449886	1.3879e-12	DLC1, WNT3A, DICER1, FGF10, PAX3, ZEB1, SHH, MAP3K7, SPRY2, WNT4, HLX, RARB, COL11A1, FRS2, SATB2, MYO6, EOMES, LEF1, MBNL1, MECOM, PROX1, VEGFC, ACVR2A, ACVR2B, PSEN1, FOXG1, SIX1, TGIF1, FOXC1, HOXA13, HOXA11, COL2A1, GREM1, TCF7L2, CHD7, PRKRA, POU2F1, HOXA9, DVL2, FOXL2, ESRRB, TGFBR1, TGFBR2, SMAD4, SMAD3, FZD3, TBX1, SMAD2, EN1, SMAD1, FOXP4, FZD6, HOXB4, NOTCH2, NOTCH1, SP1, HOXB8, SP3, AM…	990	307	13528	2.71513	2.56026e-09
GOTERM_BP_FAT	GO:0051270~regulation of cell motion	46	0.339258	1.76948e-12	DLC1, GNA13, NRP1, ONECUT1, IL6ST, PDGFA, CSF1, ONECUT2, ABHD2, JAG1, KIT, GREM1, PTEN, SHH, ADA, CITED2, TGFB2, CXCR4, BCL2, GAB1, SEMA3A, THBS1, FGF2, PIK3R1, EGFR, PTPRK, FLT1, LYN, PDPN, TGFBR1, SMAD3, IGF1, PTPRU, IL6R, VASH1, KDR, MAPK1, VEGFC, HIF1A, CDKN1B, ETS1, VEGFA, PDGFRA, AMOT, HBEGF, PDGFRB	990	193	13528	3.25686	3.26418e-09
GOTERM_BP_FAT	GO:0043069~negative regulation of programmed cell death	67	0.494137	1.94224e-12	MITF, FOXO1, SGMS1, ITSN1, GDNF, PTEN, SHH, CITED2, MAP3K7, BDNF, ATG5, PAX7, RHOA, CASP2, EGFR, PGAP2, SOCS2, DFFA, RELA, PIM1, ESR1, BTG2, PSEN1, TNFSF13B, TXNDC5, VEGFA, SORT1, FOXC1, CSF2, TMX1, YWHAZ, GCLC, MCL1, SOX4, BCL2L2, COL2A1, KIT, TCF7L2, ADA, KRAS, SQSTM1, BCL2, BCL11B, RB1CC1, PPP2CB, THBS1, RASA1, ARHGDIA, BECN1, TGFBR1, NR4A2, SMAD3, IGF1, PDE3A, ANXA4, NRAS, NOTCH2, HSP90B1, NO…	990	359	13528	2.55023	3.58285e-09
GOTERM_BP_FAT	GO:0060548~negative regulation of cell death	67	0.494137	2.20952e-12	MITF, FOXO1, SGMS1, ITSN1, GDNF, PTEN, SHH, CITED2, MAP3K7, BDNF, ATG5, PAX7, RHOA, CASP2, EGFR, PGAP2, SOCS2, DFFA, RELA, PIM1, ESR1, BTG2, PSEN1, TNFSF13B, TXNDC5, VEGFA, SORT1, FOXC1, CSF2, TMX1, YWHAZ, GCLC, MCL1, SOX4, BCL2L2, COL2A1, KIT, TCF7L2, ADA, KRAS, SQSTM1, BCL2, BCL11B, RB1CC1, PPP2CB, THBS1, RASA1, ARHGDIA, BECN1, TGFBR1, NR4A2, SMAD3, IGF1, PDE3A, ANXA4, NRAS, NOTCH2, HSP90B1, NO…	990	360	13528	2.54314	4.07602e-09
GOTERM_BP_FAT	GO:0043066~negative regulation of apoptosis	66	0.486762	3.04359e-12	MITF, FOXO1, SGMS1, ITSN1, GDNF, PTEN, SHH, CITED2, MAP3K7, BDNF, ATG5, PAX7, RHOA, CASP2, EGFR, PGAP2, SOCS2, DFFA, RELA, PIM1, ESR1, BTG2, PSEN1, TNFSF13B, TXNDC5, VEGFA, SORT1, FOXC1, CSF2, TMX1, YWHAZ, GCLC, MCL1, SOX4, BCL2L2, COL2A1, TCF7L2, ADA, KRAS, SQSTM1, BCL2, BCL11B, RB1CC1, PPP2CB, THBS1, RASA1, ARHGDIA, BECN1, TGFBR1, NR4A2, SMAD3, IGF1, PDE3A, ANXA4, NRAS, NOTCH2, HSP90B1, NOTCH1,…	990	354	13528	2.54765	5.61451e-09
GOTERM_BP_FAT	GO:0035239~tube morphogenesis	36	0.265506	3.28847e-12	DLC1, GNA13, NRP1, HOXA11, WNT3A, DICER1, FGF10, PAX3, GREM1, SHH, MAP3K7, SPRY2, WNT4, CXCR4, HAND2, BCL2, PLXND1, CYR61, DVL2, BMP2, FLT1, PDPN, TGFBR2, SMAD4, IGF1, FZD3, BCL2L11, KDR, FZD6, MYCN, GZF1, NOTCH1, PSEN1, VEGFA, SIX1, TGIF1	990	127	13528	3.87344	6.0663e-09
GOTERM_BP_FAT	GO:0060541~respiratory system development	33	0.243381	3.29705e-12	FGF18, CAV2, FGF7, PDGFA, DICER1, ANO1, FGF10, ADA, SHH, SPRY2, CHD7, CTGF, GATA6, POU2F1, LOX, FGF2, CEBPA, MAN1A2, PDPN, TGFBR1, TGFBR2, SMAD2, PROX1, FOXP1, FOXP2, MYCN, KDR, ACVR2B, NOTCH1, SP1, SP3, VEGFA, PDGFRA	990	108	13528	4.17531	6.08208e-09
GOTERM_BP_FAT	GO:0043009~chordate embryonic development	63	0.464636	4.03254e-12	DLC1, GNA13, WNT3A, PAX3, ZEB1, SHH, CITED2, MAP3K7, DAB2, GATA6, PAX7, COL11A1, SATB2, GABPA, EOMES, LEF1, DLL1, MBNL1, MECOM, PROX1, BCL2L11, ACVR2A, HIF1A, PSEN1, SIX1, PDGFRA, TGIF1, PYGO2, PDGFRB, FOXC1, KIAA1217, PRDM1, COL1A1, TAPT1, FUT8, COL2A1, TCF7L2, ITGB1, ADA, ARNT, CHD7, HAND2, HOXA9, APBA2, CEBPA, DVL2, ESRRB, NASP, TGFBR1, TGFBR2, FZD3, TBX1, ICMT, SMAD2, EN1, FZD6, HOXB4, SP1, S…	990	331	13528	2.60082	7.43891e-09
GOTERM_BP_FAT	GO:0006468~protein amino acid phosphorylation	100	0.737518	5.13693e-12	EFNA1, STK35, TGFB2, MAP3K7, MDFIC, GAB1, TLK1, STK39, PRKACB, MAP2K7, FRS2, MAP2K6, EGFR, DBNL, TWF1, PAN3, CSNK1G1, ROCK2, PIM1, WNK3, SCYL3, MARK3, STK3, WEE1, MAPK1, MAP4K5, PLCE1, PDGFRA, PDGFRB, TESK2, RELN, CSNK1G3, EIF2AK2, NEK6, KALRN, FGFR1, CAV2, GNAI2, ADORA2B, PRKRA, STK38L, MDFI, BMP2, TGFBR1, TGFBR2, MET, SMAD2, KDR, EPHA7, PLK2, DYRK1B, DYRK1A, GRK6, IKBKB, ABL1, MYLK, CDK18, NUAK…	990	667	13528	2.04867	9.4761e-09
GOTERM_BP_FAT	GO:0009792~embryonic development ending in birth or egg hatching	63	0.464636	5.96741e-12	DLC1, GNA13, WNT3A, PAX3, ZEB1, SHH, CITED2, MAP3K7, DAB2, GATA6, PAX7, COL11A1, SATB2, GABPA, EOMES, LEF1, DLL1, MBNL1, MECOM, PROX1, BCL2L11, ACVR2A, HIF1A, PSEN1, SIX1, PDGFRA, TGIF1, PYGO2, PDGFRB, FOXC1, KIAA1217, PRDM1, COL1A1, TAPT1, FUT8, COL2A1, TCF7L2, ITGB1, ADA, ARNT, CHD7, HAND2, HOXA9, APBA2, CEBPA, DVL2, ESRRB, NASP, TGFBR1, TGFBR2, FZD3, TBX1, ICMT, SMAD2, EN1, FZD6, HOXB4, SP1, S…	990	334	13528	2.57746	1.10082e-08
GOTERM_BP_FAT	GO:0010558~negative regulation of macromolecule biosynthetic process	87	0.64164	6.59072e-12	COPS2, NR6A1, PAWR, ZEB1, PAX3, REST, PDCD4, CITED2, KCNIP3, EPC1, PCGF6, EED, RARB, NR2F2, SIK1, FGF2, KDM5B, PTPRK, SATB1, SATB2, CTBP2, STRN3, GABPA, LEF1, PTPRU, IL6R, PROX1, FOXN3, GZF1, MXD4, INHBB, CTNNBIP1, HHEX, SMARCE1, TGIF1, PRDM1, LRCH4, RASD1, BTAF1, BCLAF1, GCLC, MTDH, GLIS1, IGF2BP2, IGF2BP3, PRDM16, SOX9, MEIS2, POU2F1, DNMT3B, RUNX2, TNRC6A, BAZ2A, ZNF423, CEBPA, MDFI, NKRF, DNM…	990	547	13528	2.17335	1.2158e-08
GOTERM_BP_FAT	GO:0060284~regulation of cell development	46	0.339258	1.61882e-11	NRP1, EFNA1, HOXA11, SOX5, KIT, REST, TIMP2, SHH, TGFB2, ACTR3, BDNF, MYOCD, BCL2, NUMB, RHOA, SEMA3A, DNMT3B, FGF2, ARHGDIA, BMP2, LYN, NTF3, DTX1, RELA, SMAD4, SMAD3, DLL1, SMAD2, LMX1A, SMAD1, ISL1, PROX1, HDAC4, VEGFC, NOTCH1, PSEN1, HDAC1, CCND2, BAX, FOXG1, SIX1, TGIF1, NEUROD1, CNTN4, ID4, KALRN	990	205	13528	3.06621	2.98625e-08
GOTERM_BP_FAT	GO:0030323~respiratory tube development	31	0.22863	1.93178e-11	FGF18, CAV2, FGF7, PDGFA, DICER1, FGF10, ADA, SHH, SPRY2, GATA6, CTGF, LOX, FGF2, TRAF4, CEBPA, MAN1A2, PDPN, TGFBR1, TGFBR2, SMAD2, PROX1, FOXP1, FOXP2, MYCN, KDR, ACVR2B, NOTCH1, SP1, SP3, VEGFA, PDGFRA	990	102	13528	4.15298	3.56358e-08
GOTERM_BP_FAT	GO:0045597~positive regulation of cell differentiation	49	0.361384	1.95071e-11	IL6ST, FOXO3, JAG1, SHH, TGFB2, ACTR3, BDNF, GATA6, HLX, RHOA, FGF2, AP3B1, LYN, RELA, EOMES, SOCS5, IL6R, ACVR2A, VEGFC, ACVR2B, HIF1A, JUN, FOXG1, TGIF1, CSF2, HOXA11, CSF1, KIT, ADA, ARNT, BCL2, NUMB, RUNX1, DNMT3B, RUNX2, ARHGDIA, BMP2, NTF3, TGFBR2, SMAD5, SMAD4, SMAD3, SMAD2, SMAD1, LEP, NOTCH1, ETS1, MAPK14, NEUROD1	990	229	13528	2.92388	3.59849e-08
GOTERM_BP_FAT	GO:0031327~negative regulation of cellular biosynthetic process	87	0.64164	2.59393e-11	COPS2, PDGFA, NR6A1, PAWR, ZEB1, PAX3, REST, PDCD4, CITED2, KCNIP3, EPC1, PCGF6, EED, RARB, NR2F2, SIK1, FGF2, KDM5B, PTPRK, SATB1, SATB2, CTBP2, STRN3, GABPA, LEF1, PTPRU, PROX1, FOXN3, GZF1, MXD4, INHBB, CTNNBIP1, HHEX, SMARCE1, TGIF1, PRDM1, LRCH4, RASD1, BTAF1, BCLAF1, GCLC, MTDH, GLIS1, IGF2BP2, IGF2BP3, PRDM16, SOX9, MEIS2, POU2F1, DNMT3B, RUNX2, TNRC6A, BAZ2A, ZNF423, CEBPA, MDFI, NKRF, DN…	990	561	13528	2.11912	4.78505e-08
GOTERM_BP_FAT	GO:0009890~negative regulation of biosynthetic process	88	0.649015	3.32125e-11	COPS2, PDGFA, NR6A1, PAWR, ZEB1, PAX3, REST, PDCD4, CITED2, KCNIP3, EPC1, PCGF6, EED, RARB, NR2F2, SIK1, FGF2, KDM5B, PTPRK, SATB1, SATB2, CTBP2, STRN3, GABPA, LEF1, PTPRU, IL6R, PROX1, FOXN3, GZF1, MXD4, CTNNBIP1, INHBB, HHEX, SMARCE1, TGIF1, PRDM1, LRCH4, RASD1, BTAF1, BCLAF1, GCLC, MTDH, GLIS1, IGF2BP2, IGF2BP3, PRDM16, SOX9, MEIS2, POU2F1, DNMT3B, RUNX2, TNRC6A, BAZ2A, ZNF423, CEBPA, MDFI, NK…	990	573	13528	2.09858	6.12674e-08
GOTERM_BP_FAT	GO:0030324~lung development	30	0.221255	4.67053e-11	FGF18, CAV2, FGF7, PDGFA, DICER1, FGF10, ADA, SHH, SPRY2, GATA6, CTGF, LOX, FGF2, CEBPA, MAN1A2, PDPN, TGFBR1, TGFBR2, SMAD2, PROX1, FOXP1, MYCN, FOXP2, KDR, ACVR2B, NOTCH1, SP1, SP3, VEGFA, PDGFRA	990	99	13528	4.1408	8.61579e-08
GOTERM_BP_FAT	GO:0019220~regulation of phosphate metabolic process	78	0.575264	5.52483e-11	DLC1, IL6ST, EFNA1, PDGFA, HMGCR, ADCY6, SDC4, PDCD4, PTEN, TGFB2, CCNE2, MAP3K7, CDC42, BAK1, SPRY2, MDFIC, CXCR4, GAB1, SHC1, PDGFC, PRKACB, SPRED1, FGF2, FRS2, MAP2K6, EGFR, DBNL, CCNK, LYN, SOCS1, PIM1, IL6R, PRKCE, ACVR2A, VEGFC, MAP4K5, PLCE1, ADRB2, ACVR2B, TNFRSF10B, PSEN1, HNF4A, CCND2, JUN, PDGFRB, RELN, CSF2, GNAI2, ADORA2B, CSF1, KIT, IL34, APLP2, KRAS, BCL2, PPP2CA, RB1CC1, THBS1, MD…	990	485	13528	2.19761	1.01917e-07
GOTERM_BP_FAT	GO:0051174~regulation of phosphorus metabolic process	78	0.575264	5.52483e-11	DLC1, IL6ST, EFNA1, PDGFA, HMGCR, ADCY6, SDC4, PDCD4, PTEN, TGFB2, CCNE2, MAP3K7, CDC42, BAK1, SPRY2, MDFIC, CXCR4, GAB1, SHC1, PDGFC, PRKACB, SPRED1, FGF2, FRS2, MAP2K6, EGFR, DBNL, CCNK, LYN, SOCS1, PIM1, IL6R, PRKCE, ACVR2A, VEGFC, MAP4K5, PLCE1, ADRB2, ACVR2B, TNFRSF10B, PSEN1, HNF4A, CCND2, JUN, PDGFRB, RELN, CSF2, GNAI2, ADORA2B, CSF1, KIT, IL34, APLP2, KRAS, BCL2, PPP2CA, RB1CC1, THBS1, MD…	990	485	13528	2.19761	1.01917e-07
GOTERM_BP_FAT	GO:0048534~hemopoietic or lymphoid organ development	52	0.383509	6.01336e-11	BMI1, WNT3A, FGF10, JAG1, TPD52, CBFB, TGFB2, CDC42, BAK1, TNFRSF11A, ASH2L, LYN, EOMES, DLL1, CDK6, BCL2L11, PGM3, CRKL, G6PD, PSEN1, VEGFA, SIX1, CALCR, CSF2, ONECUT1, CSF1, SOX4, KIT, ITGB1, ADA, MLF1, CHD7, SNRK, BCL2, BCL11B, HOXA9, SH2B3, RUNX1, PIK3R1, CEBPA, TGFBR1, SMAD5, TGFBR2, TBX1, FOXP1, KDR, HOXB4, NOTCH2, HDAC4, SP1, BAX, SP3	990	260	13528	2.73293	1.10929e-07
GOTERM_BP_FAT	GO:0001501~skeletal system development	59	0.435135	7.00614e-11	FGF18, ZEB1, SHH, CBFB, TNFRSF11A, CTGF, PAX7, COL11A1, EGFR, SATB2, ACVR2A, ACVR2B, PSEN1, SIX1, COL1A2, PDGFRA, SORT1, PDGFRB, FOXC1, KIAA1217, COL1A1, TAPT1, FGFR1, HOXA13, HOXA11, COL3A1, PTH1R, SOX5, COL2A1, SOX9, AHSG, COL9A1, CHD7, BCL2, PRKRA, HOXA9, RUNX2, BMP2, TGFBR1, SMAD5, TGFBR2, FBN1, SMAD3, IGF1, TBX1, EN1, SPARC, SMAD1, COL5A2, ANXA2, HOXB4, HDAC4, SP1, HOXB8, MAPK14, SP3, ETS2, …	990	319	13528	2.52732	1.29243e-07
GOTERM_BP_FAT	GO:0030334~regulation of cell migration	40	0.295007	7.54514e-11	DLC1, GNA13, ONECUT1, IL6ST, PDGFA, CSF1, ONECUT2, ABHD2, JAG1, KIT, GREM1, PTEN, SHH, ADA, CITED2, TGFB2, CXCR4, BCL2, GAB1, THBS1, FGF2, PIK3R1, EGFR, PTPRK, FLT1, PDPN, SMAD3, IGF1, PTPRU, IL6R, VASH1, KDR, MAPK1, VEGFC, HIF1A, VEGFA, PDGFRA, AMOT, HBEGF, PDGFRB	990	169	13528	3.23424	1.39186e-07
GOTERM_BP_FAT	GO:0045934~negative regulation of nucleobase, nucleoside, nucleotide and nucleic acid metabolic process	80	0.590014	1.26057e-10	COPS2, NR6A1, PAWR, ZEB1, REST, PAX3, PDCD4, CITED2, KCNIP3, EPC1, PCGF6, EED, RARB, NR2F2, SIK1, FGF2, KDM5B, SATB1, PTPRK, SATB2, CTBP2, STRN3, GABPA, LEF1, PTPRU, PROX1, FOXN3, GZF1, MXD4, CTNNBIP1, HHEX, SMARCE1, TGIF1, PRDM1, LRCH4, RASD1, BTAF1, BCLAF1, GCLC, MTDH, GLIS1, PRDM16, SOX9, MEIS2, POU2F1, DNMT3B, RUNX2, BAZ2A, ZNF423, CEBPA, MDFI, NKRF, DNMT3A, BMP2, RYBP, YWHAB, SMAD4, SMAD3, S…	990	512	13528	2.1351	2.32539e-07
GOTERM_BP_FAT	GO:0016477~cell migration	53	0.390884	1.82242e-10	NRP1, HMGCR, PEX5, ENPEP, PAX3, PTEN, GDNF, SHH, TGFB2, CTGF, CXCR4, POU4F1, CAP1, MSN, NR2F2, FGF2, PTPRK, SATB2, MDGA1, SCYL3, IL6R, VEGFC, HIF1A, PSEN1, SIX1, PDGFRB, RELN, VCAN, FOXC1, LAMC1, CAV2, FUT8, KIT, ITGB1, PEX13, THBS1, DCX, FN1, FLT1, TGFBR1, MET, NR4A2, TBX1, ISL1, YWHAE, COL5A1, KDR, ITGA6, ID1, BAX, HBEGF, AMOT, APBB2	990	276	13528	2.62401	3.36184e-07
GOTERM_BP_FAT	GO:0002520~immune system development	53	0.390884	1.82242e-10	BMI1, WNT3A, FGF10, JAG1, TPD52, CBFB, TGFB2, CDC42, BAK1, TNFRSF11A, ASH2L, LYN, EOMES, DLL1, CDK6, BCL2L11, PGM3, CRKL, G6PD, PSEN1, VEGFA, SIX1, CALCR, CSF2, ONECUT1, CSF1, SOX4, KIT, ITGB1, ADA, MLF1, CHD7, SNRK, BCL2, BCL11B, HOXA9, SH2B3, RUNX1, PIK3R1, CEBPA, TGFBR1, SMAD5, TGFBR2, TBX1, FOXP1, KDR, HOXB4, NOTCH2, HDAC4, SP1, BAX, SP3, HSPD1	990	276	13528	2.62401	3.36184e-07
GOTERM_BP_FAT	GO:0051272~positive regulation of cell motion	29	0.21388	1.92651e-10	ONECUT1, PDGFA, IL6ST, CSF1, ONECUT2, KIT, TGFB2, BCL2, THBS1, FGF2, PIK3R1, EGFR, FLT1, LYN, PDPN, TGFBR1, SMAD3, IGF1, IL6R, KDR, VEGFC, MAPK1, HIF1A, ETS1, VEGFA, PDGFRA, PDGFRB, HBEGF, AMOT	990	98	13528	4.04362	3.55386e-07
GOTERM_BP_FAT	GO:0001763~morphogenesis of a branching structure	25	0.184379	2.1117e-10	GNA13, NRP1, HOXA11, DICER1, CTNND2, FGF10, GREM1, SHH, SPRY2, CXCR4, BCL2, PLXND1, CYR61, BMP2, FLT1, TGFBR2, SMAD4, IGF1, GZF1, MYCN, KDR, NOTCH1, EPHA7, SIX1, VEGFA	990	74	13528	4.61643	3.89548e-07
GOTERM_BP_FAT	GO:0051172~negative regulation of nitrogen compound metabolic process	80	0.590014	2.49319e-10	COPS2, NR6A1, PAWR, ZEB1, REST, PAX3, PDCD4, CITED2, KCNIP3, EPC1, PCGF6, EED, RARB, NR2F2, SIK1, FGF2, KDM5B, SATB1, PTPRK, SATB2, CTBP2, STRN3, GABPA, LEF1, PTPRU, PROX1, FOXN3, GZF1, MXD4, CTNNBIP1, HHEX, SMARCE1, TGIF1, PRDM1, LRCH4, RASD1, BTAF1, BCLAF1, GCLC, MTDH, GLIS1, PRDM16, SOX9, MEIS2, POU2F1, DNMT3B, RUNX2, BAZ2A, ZNF423, CEBPA, MDFI, NKRF, DNMT3A, BMP2, RYBP, YWHAB, SMAD4, SMAD3, S…	990	519	13528	2.1063	4.59922e-07
GOTERM_BP_FAT	GO:0045892~negative regulation of transcription, DNA-dependent	62	0.457261	2.75439e-10	NR6A1, PAWR, REST, PAX3, ZEB1, CITED2, KCNIP3, EPC1, RARB, NR2F2, SIK1, KDM5B, FGF2, SATB1, SATB2, CTBP2, STRN3, GABPA, LEF1, PROX1, FOXN3, MXD4, GZF1, CTNNBIP1, HHEX, SMARCE1, TGIF1, PRDM1, RASD1, MTDH, GLIS1, PRDM16, SOX9, MEIS2, POU2F1, BAZ2A, DNMT3B, MDFI, CEBPA, DNMT3A, BMP2, RYBP, SMAD4, SMAD3, SMAD2, SIRT1, FOXP4, FOXP1, STAT3, FOXP2, CDKN1C, HOXB4, HDAC4, CDKN1B, HDAC1, ID1, NEDD4, DR1, J…	990	356	13528	2.3798	5.08106e-07
GOTERM_BP_FAT	GO:0042325~regulation of phosphorylation	74	0.545763	3.31274e-10	IL6ST, EFNA1, PDGFA, HMGCR, ADCY6, SDC4, PDCD4, PTEN, TGFB2, CCNE2, MAP3K7, CDC42, BAK1, SPRY2, MDFIC, CXCR4, GAB1, SHC1, PDGFC, PRKACB, SPRED1, FGF2, FRS2, MAP2K6, EGFR, DBNL, CCNK, LYN, SOCS1, PIM1, IL6R, PRKCE, ACVR2A, VEGFC, MAP4K5, PLCE1, ADRB2, ACVR2B, TNFRSF10B, PSEN1, HNF4A, CCND2, JUN, PDGFRB, RELN, CSF2, GNAI2, ADORA2B, CSF1, KIT, IL34, APLP2, KRAS, BCL2, PPP2CA, RB1CC1, THBS1, MDFI, BM…	990	466	13528	2.16992	6.11106e-07
GOTERM_BP_FAT	GO:0045596~negative regulation of cell differentiation	45	0.331883	3.58484e-10	HMGB3, NRP1, DICER1, FGF10, REST, JAG1, ZEB1, KIT, PRDM16, LIN28A, SOX9, ITGB1, TCF7L2, SHH, BDNF, WNT4, HLX, RHOA, SEMA3A, RUNX1, ARHGDIA, ZFP36, DTX1, ESRRB, TGFBR1, SMAD3, IGF1, CDK6, DLL1, LMX1A, SOCS5, ISL1, SIRT1, HDAC4, MAPK1, NOTCH2, NOTCH1, PSEN1, HDAC1, FOXG1, CNTN4, ID4, TOB2, KLF4, TOB1	990	216	13528	2.8468	6.61301e-07
GOTERM_BP_FAT	GO:0048754~branching morphogenesis of a tube	23	0.169629	4.72423e-10	GNA13, BMP2, NRP1, FLT1, HOXA11, DICER1, TGFBR2, SMAD4, FGF10, IGF1, GREM1, SHH, MYCN, GZF1, KDR, SPRY2, NOTCH1, CXCR4, BCL2, VEGFA, SIX1, PLXND1, CYR61	990	65	13528	4.83518	8.71486e-07
GOTERM_BP_FAT	GO:0048568~embryonic organ development	39	0.287632	5.08738e-10	WNT3A, FGF10, COL2A1, ZEB1, TCF7L2, SHH, ADA, CITED2, ARNT, SPRY2, CHD7, HLX, PRKRA, SH2B3, RARB, COL11A1, FRS2, CEBPA, FOXL2, SATB2, MYO6, ESRRB, TGFBR1, TGFBR2, EOMES, FZD3, TBX1, PROX1, FZD6, HOXB4, HIF1A, SP1, HOXB8, SP3, VEGFA, FOXG1, SIX1, NEUROD1, PRDM1	990	172	13528	3.09838	9.38476e-07
GOTERM_BP_FAT	GO:0051253~negative regulation of RNA metabolic process	62	0.457261	5.48707e-10	NR6A1, PAWR, REST, PAX3, ZEB1, CITED2, KCNIP3, EPC1, RARB, NR2F2, SIK1, KDM5B, FGF2, SATB1, SATB2, CTBP2, STRN3, GABPA, LEF1, PROX1, FOXN3, MXD4, GZF1, CTNNBIP1, HHEX, SMARCE1, TGIF1, PRDM1, RASD1, MTDH, GLIS1, PRDM16, SOX9, MEIS2, POU2F1, BAZ2A, DNMT3B, MDFI, CEBPA, DNMT3A, BMP2, RYBP, SMAD4, SMAD3, SMAD2, SIRT1, FOXP4, FOXP1, STAT3, FOXP2, CDKN1C, HOXB4, HDAC4, CDKN1B, HDAC1, ID1, NEDD4, DR1, J…	990	362	13528	2.34035	1.01221e-06
GOTERM_BP_FAT	GO:0048729~tissue morphogenesis	40	0.295007	5.52434e-10	DLC1, FGF7, HOXA11, WNT3A, JAG1, PAX3, GREM1, SHH, TGFB2, MAP3K7, FOXQ1, WNT4, BCL2, COL11A1, RUNX3, DVL2, BMP2, ACTC1, SMAD4, EOMES, SMAD3, LEF1, FZD3, SMAD2, SMAD1, PROX1, SNAI1, FZD6, GZF1, NOTCH2, HOXB4, VEGFC, NOTCH1, FREM2, SIX1, COL1A2, TGIF1, FOXC1, COL1A1, KLF4	990	180	13528	3.03659	1.01908e-06
GOTERM_BP_FAT	GO:0007179~transforming growth factor beta receptor signaling pathway	22	0.162254	5.77237e-10	PTPRK, FUT8, PDGFA, CREB1, TGFBR1, TGFBR2, COL3A1, SMAD5, SMAD4, SMAD3, MSTN, SMAD2, SMAD1, TGFB2, MAP3K7, FOS, ID1, JUN, COL1A2, GDF10, FSHB, BAMBI	990	60	13528	5.01037	1.06484e-06
GOTERM_BP_FAT	GO:0040012~regulation of locomotion	41	0.302382	1.13781e-09	DLC1, GNA13, ONECUT1, IL6ST, PDGFA, CSF1, ONECUT2, FGF10, ABHD2, JAG1, KIT, GREM1, PTEN, SHH, ADA, CITED2, TGFB2, CXCR4, BCL2, GAB1, THBS1, FGF2, PIK3R1, EGFR, PTPRK, FLT1, PDPN, SMAD3, IGF1, PTPRU, IL6R, VASH1, KDR, MAPK1, VEGFC, HIF1A, VEGFA, PDGFRA, AMOT, HBEGF, PDGFRB	990	192	13528	2.91797	2.09894e-06
GOTERM_BP_FAT	GO:0007242~intracellular signaling cascade	149	1.0989	1.55435e-09	GNA13, IL6ST, EFNA1, SNIP1, ADCY6, RRAD, ITSN1, RAB1A, MAP3K7, MDFIC, CTGF, GAB1, TLK1, PRKACB, DEPDC1B, SPRED1, FRS2, DDAH1, MAP2K7, RAB20, MAP2K6, NET1, RAB27A, EGFR, DBNL, MYO6, NUDT4, SOCS2, DFFA, ROCK2, SOCS1, SOCS6, SOCS4, WNK3, SOCS5, PPARGC1A, PPARGC1B, FOXN3, STK3, MAPK1, PLCE1, MAP4K5, RAB18, UBR5, COL1A2, AKAP7, STMN1, KALRN, FGFR1, ADORA2B, GNAI2, PTH1R, ARF6, AKAP11, KRAS, CNR1, RHOB…	990	1256	13528	1.62104	2.86734e-06
GOTERM_BP_FAT	GO:0030182~neuron differentiation	69	0.508887	2.02706e-09	NRP1, EFNA1, TUBB2A, WNT3A, PEX5, GJA1, JAG1, PAX3, KCNIP2, GDNF, PTEN, SHH, TGFB2, CDC42, BDNF, ATXN10, CXCR4, PAX7, POU4F1, SEMA3A, SS18L1, EGFR, MYO6, MDGA1, OTX2, MDGA2, LIFR, SLITRK1, BTG2, PSEN1, FOXG1, VEGFA, VCAN, RELN, CNTN4, KALRN, FGFR1, IRX5, ONECUT2, SOX5, ALCAM, BCL2, BCL11B, NUMB, LHX5, DCX, LHX8, SNAP25, ETV4, RUNX3, ACTB, NTF3, TGFBR1, CREB1, SMAD4, NR4A2, EN1, LMX1A, ISL1, STAT3…	990	438	13528	2.15265	3.73935e-06
GOTERM_BP_FAT	GO:0006793~phosphorus metabolic process	122	0.899771	2.52865e-09	EFNA1, STK35, TGFB2, MAP3K7, MDFIC, GAB1, TLK1, STK39, PRKACB, FRS2, MAP2K7, MAP2K6, EGFR, PTPRK, DBNL, TWF1, PAN3, CSNK1G1, ROCK2, PIM1, WNK3, SCYL3, PTPRU, MARK3, PPP1CC, WEE1, STK3, MAPK1, MAP4K5, PLCE1, PDGFRA, TESK2, PDGFRB, RELN, CSNK1G3, EIF2AK2, NEK6, KALRN, CAV2, FGFR1, GNAI2, ADORA2B, G6PC3, PRKRA, STK38L, MDFI, BMP2, TGFBR1, PTPN4, TGFBR2, MET, SMAD2, KDR, EPHA7, PLK2, DYRK1B, DYRK1A, …	990	973	13528	1.71335	4.66463e-06
GOTERM_BP_FAT	GO:0006796~phosphate metabolic process	122	0.899771	2.52865e-09	EFNA1, STK35, TGFB2, MAP3K7, MDFIC, GAB1, TLK1, STK39, PRKACB, FRS2, MAP2K7, MAP2K6, EGFR, PTPRK, DBNL, TWF1, PAN3, CSNK1G1, ROCK2, PIM1, WNK3, SCYL3, PTPRU, MARK3, PPP1CC, WEE1, STK3, MAPK1, MAP4K5, PLCE1, PDGFRA, TESK2, PDGFRB, RELN, CSNK1G3, EIF2AK2, NEK6, KALRN, CAV2, FGFR1, GNAI2, ADORA2B, G6PC3, PRKRA, STK38L, MDFI, BMP2, TGFBR1, PTPN4, TGFBR2, MET, SMAD2, KDR, EPHA7, PLK2, DYRK1B, DYRK1A, …	990	973	13528	1.71335	4.66463e-06
GOTERM_BP_FAT	GO:0030335~positive regulation of cell migration	26	0.191755	2.66802e-09	ONECUT1, PDGFA, IL6ST, CSF1, ONECUT2, KIT, TGFB2, BCL2, THBS1, FGF2, PIK3R1, EGFR, FLT1, PDPN, SMAD3, IGF1, IL6R, KDR, VEGFC, MAPK1, HIF1A, VEGFA, PDGFRA, PDGFRB, HBEGF, AMOT	990	89	13528	3.99192	4.92173e-06
GOTERM_BP_FAT	GO:0030199~collagen fibril organization	15	0.110628	3.1234e-09	TGFBR1, COL3A1, COL2A1, COL5A3, SERPINH1, COL5A2, COL5A1, ANXA2, TGFB2, COL1A2, FOXC1, LOX, COL1A1, ADAMTS3, COL11A1	990	29	13528	7.06792	5.76178e-06
GOTERM_BP_FAT	GO:0048870~cell motility	54	0.398259	3.19319e-09	NRP1, HMGCR, PEX5, ENPEP, PAX3, PTEN, GDNF, SHH, TGFB2, CTGF, CXCR4, POU4F1, CAP1, MSN, NR2F2, FGF2, PTPRK, SATB2, MDGA1, SCYL3, IL6R, VEGFC, HIF1A, PSEN1, SIX1, PDGFRB, RELN, VCAN, FOXC1, LAMC1, CAV2, FUT8, KIT, ITGB1, PEX13, THBS1, DCX, FN1, FLT1, TGFBR1, MET, NR4A2, TBX1, ISL1, YWHAE, COL5A1, KDR, ITGA6, ID1, ETS1, BAX, AMOT, HBEGF, APBB2	990	307	13528	2.40355	5.89053e-06
GOTERM_BP_FAT	GO:0051674~localization of cell	54	0.398259	3.19319e-09	NRP1, HMGCR, PEX5, ENPEP, PAX3, PTEN, GDNF, SHH, TGFB2, CTGF, CXCR4, POU4F1, CAP1, MSN, NR2F2, FGF2, PTPRK, SATB2, MDGA1, SCYL3, IL6R, VEGFC, HIF1A, PSEN1, SIX1, PDGFRB, RELN, VCAN, FOXC1, LAMC1, CAV2, FUT8, KIT, ITGB1, PEX13, THBS1, DCX, FN1, FLT1, TGFBR1, MET, NR4A2, TBX1, ISL1, YWHAE, COL5A1, KDR, ITGA6, ID1, ETS1, BAX, AMOT, HBEGF, APBB2	990	307	13528	2.40355	5.89053e-06
GOTERM_BP_FAT	GO:0007178~transmembrane receptor protein serine/threonine kinase signaling pathway	28	0.206505	3.31051e-09	FUT8, PDGFA, COL3A1, FSTL1, TGFB2, MAP3K7, FOS, PTPRK, BMP2, TGFBR1, CREB1, SMAD5, TGFBR2, SMAD4, SMAD3, MSTN, SMAD2, SMAD1, ACVR2A, ACVR2B, ID1, JUN, COL1A2, GDF10, SMURF2, FSHB, BAMBI, TOB1	990	103	13528	3.71466	6.10695e-06
GOTERM_BP_FAT	GO:0040017~positive regulation of locomotion	27	0.19913	4.89732e-09	ONECUT1, PDGFA, IL6ST, CSF1, ONECUT2, FGF10, KIT, TGFB2, BCL2, THBS1, FGF2, PIK3R1, EGFR, FLT1, PDPN, SMAD3, IGF1, IL6R, KDR, VEGFC, MAPK1, HIF1A, VEGFA, PDGFRA, PDGFRB, HBEGF, AMOT	990	98	13528	3.76475	9.03416e-06
GOTERM_BP_FAT	GO:0048608~reproductive structure development	31	0.22863	5.34344e-09	FGF7, HOXA13, HMGCR, BCL2L2, FOXO3, SOX9, SHH, AHSG, BAK1, WNT4, BCL2, IDH1, ANGPT1, LHX8, FNDC3A, FOXL2, TAF4, DMRT2, SIRT1, BCL2L11, KDR, INHBB, LEP, ACVR2A, PLA2G4A, SFRP1, CCND2, BAX, VEGFA, FOXC1, FSHB	990	126	13528	3.36194	9.85712e-06
GOTERM_BP_FAT	GO:0030097~hemopoiesis	45	0.331883	6.50208e-09	BMI1, CALCR, CSF2, ONECUT1, CSF1, WNT3A, SOX4, JAG1, KIT, TPD52, ITGB1, CBFB, ADA, MLF1, TGFB2, CDC42, BAK1, CHD7, SNRK, ASH2L, BCL11B, BCL2, HOXA9, SH2B3, RUNX1, PIK3R1, CEBPA, LYN, SMAD5, TGFBR2, EOMES, CDK6, DLL1, FOXP1, KDR, HDAC4, NOTCH2, PGM3, HOXB4, G6PD, SP1, PSEN1, SP3, BAX, VEGFA	990	236	13528	2.60555	1.19945e-05
GOTERM_BP_FAT	GO:0045137~development of primary sexual characteristics	31	0.22863	6.51625e-09	FGF7, HOXA13, HMGCR, BCL2L2, FOXO3, SOX9, SHH, AHSG, WNT4, CHD7, BCL2, IDH1, ANGPT1, LHX8, FNDC3A, FOXL2, TAF4, DMRT2, SIRT1, BCL2L11, KDR, INHBB, LEP, ACVR2A, PLA2G4A, CCND2, BAX, VEGFA, PDGFRA, FOXC1, FSHB	990	127	13528	3.33546	1.20206e-05
GOTERM_BP_FAT	GO:0032989~cellular component morphogenesis	63	0.464636	8.48065e-09	NRP1, WNT3A, GJA1, SHH, TGFB2, ACTG1, CDC42, BAK1, BDNF, DAB2, CXCR4, RHOA, POU4F1, CAP1, SEMA3A, TBPL1, EGFR, PDPN, OTX2, LIFR, EOMES, LEF1, PCM1, PROX1, SS18, SLITRK1, HIF1A, FOXG1, RELN, VCAN, CNTN4, LAMC1, PMP22, KALRN, ONECUT1, AGFG1, ONECUT2, SOX9, ITGB1, ALCAM, BCL2, BCL11B, NUMB, DCX, SNAP25, ETV4, RUNX3, FN1, ACTB, ACTC1, BMP2, NTF3, ESRRB, CREB1, NR4A2, LMX1A, ISL1, SEMA6A, EPHA7, NOTCH…	990	397	13528	2.16845	1.56444e-05
GOTERM_BP_FAT	GO:0008285~negative regulation of cell proliferation	59	0.435135	9.08195e-09	DLC1, CNOT8, E2F7, GJA1, FGF10, PAWR, ZEB1, PTEN, SHH, TGFB2, BDNF, ASPH, ITCH, RARB, FOSL1, FGF2, PTPRK, CTBP2, CDK6, PTPRU, PROX1, VASH1, MXD4, PPM1D, BTG2, HNF4A, JUN, TGIF1, EIF2AK2, PMP22, ING5, CAV2, PTH1R, IFI30, TIMP2, SESN1, BCL2, BCL11B, PRKRA, THBS1, RUNX3, CEBPA, COL4A3, BMP2, BECN1, TGFBR2, SMAD4, SMAD3, SMAD2, SMAD1, CDKN1C, NOTCH2, HDAC4, CDKN1B, ETS1, BAX, TOB2, KLF4, TOB1	990	361	13528	2.23328	1.67536e-05
GOTERM_BP_FAT	GO:0007548~sex differentiation	34	0.250756	9.33856e-09	FGF7, HOXA13, HMGCR, BCL2L2, FOXO3, SOX9, TCF7L2, SHH, AHSG, WNT4, CHD7, BCL2, IDH1, ANGPT1, LHX8, FNDC3A, FOXL2, TAF4, DMRT3, SMAD5, DMRT2, SIRT1, BCL2L11, KDR, INHBB, LEP, ACVR2A, PLA2G4A, CCND2, BAX, VEGFA, PDGFRA, FOXC1, FSHB	990	151	13528	3.07681	1.7227e-05
GOTERM_BP_FAT	GO:0051960~regulation of nervous system development	39	0.287632	1.31308e-08	NRP1, EFNA1, SOX5, REST, KIT, TIMP2, SHH, ACTR3, BDNF, BCL2, NUMB, RHOA, LHX5, SEMA3A, DNMT3B, SNAP25, FGF2, ARHGDIA, BMP2, LYN, NTF3, DTX1, RELA, IGF1, DLL1, LMX1A, SMAD1, ISL1, VEGFC, NOTCH1, PSEN1, CCND2, FOXG1, SIX1, TGIF1, NEUROD1, CNTN4, ID4, KALRN	990	192	13528	2.77563	2.42225e-05
GOTERM_BP_FAT	GO:0016310~phosphorylation	103	0.759643	1.43282e-08	EFNA1, STK35, TGFB2, MAP3K7, MDFIC, GAB1, TLK1, STK39, PRKACB, MAP2K7, FRS2, MAP2K6, EGFR, DBNL, TWF1, PAN3, CSNK1G1, ROCK2, PIM1, WNK3, SCYL3, MARK3, WEE1, STK3, MAPK1, MAP4K5, PLCE1, PDGFRA, PDGFRB, TESK2, RELN, CSNK1G3, EIF2AK2, NEK6, KALRN, FGFR1, CAV2, GNAI2, ADORA2B, PRKRA, STK38L, MDFI, BMP2, TGFBR1, TGFBR2, MET, SMAD2, KDR, EPHA7, PLK2, DYRK1B, DYRK1A, GRK6, IKBKB, ABL1, MYLK, CDK18, NUAK…	990	800	13528	1.75932	2.64314e-05
GOTERM_BP_FAT	GO:0009967~positive regulation of signal transduction	51	0.376134	1.67103e-08	FGF18, TMEM189-UBE2V1, IL6ST, GJA1, FGF10, JAG1, ITSN1, TGFB2, CITED2, MAP3K7, RHOA, LYN, RELA, ESR1, IL6R, UBE2N, NCAM1, ACVR2A, HHEX, ADRB2, ACVR2B, ZDHHC17, TNFRSF10B, HIF1A, VEGFA, RELN, NEK6, CSF2, CAV2, CSF1, UBE2V1, SOX4, KIT, ADA, ARNT, TNFRSF1A, KRAS, SHISA5, THBS1, BMP2, FLT1, TGFBR1, SMAD4, IGF1, RICTOR, LEP, CDKN1C, NRAS, NOTCH2, TNFSF10, PLK2, NEDD4	990	295	13528	2.36236	3.08257e-05
GOTERM_BP_FAT	GO:0001654~eye development	31	0.22863	1.69649e-08	IRX5, MITF, ZEB1, NHS, SHH, TGFB2, BAK1, MEIS2, CHD7, BCL11B, POU2F1, RARB, COL8A1, FRS2, FOXL2, YY1, COL5A2, PROX1, COL5A1, STAT3, FOXP2, SP1, BAX, SP3, VEGFA, TGIF1, NEUROD1, PYGO2, FOXC1, MAB21L1, KLF4	990	132	13528	3.20912	3.12955e-05
GOTERM_BP_FAT	GO:0003002~regionalization	39	0.287632	2.7187e-08	BMI1, WNT3A, HOXA11, GREM1, SHH, PAX7, HOXA9, NR2F2, FRS2, MLLT3, MDFI, DVL2, TGFBR1, YY1, SMAD4, LEF1, DLL1, TBX1, SMAD2, EN1, CTNNBIP1, ACVR2A, HOXB4, HHEX, ACVR2B, NOTCH1, CRKL, BTG2, HIPK1, SFRP1, PSEN1, HOXC13, HOXB8, FOXG1, TGIF1, NEUROD1, RELN, PBX3, RBPJ	990	197	13528	2.70518	5.01521e-05
GOTERM_BP_FAT	GO:0050767~regulation of neurogenesis	35	0.258131	3.13705e-08	NRP1, EFNA1, SOX5, REST, KIT, TIMP2, SHH, ACTR3, BDNF, BCL2, NUMB, RHOA, SEMA3A, DNMT3B, ARHGDIA, BMP2, LYN, NTF3, DTX1, RELA, DLL1, LMX1A, SMAD1, ISL1, VEGFC, NOTCH1, PSEN1, CCND2, FOXG1, SIX1, TGIF1, NEUROD1, CNTN4, ID4, KALRN	990	166	13528	2.8811	5.78696e-05
GOTERM_BP_FAT	GO:0042698~ovulation cycle	21	0.154879	3.34194e-08	EGFR, TAF4, BMP2, FOXL2, FGF7, MSTN, FOXO3, SIRT1, TGFB2, KDR, INHBB, LEP, PLA2G4A, CCND2, BAX, BCL2, VEGFA, NHLH2, ANGPT1, FOXC1, FSHB	990	67	13528	4.28295	6.16492e-05
GOTERM_BP_FAT	GO:0010647~positive regulation of cell communication	54	0.398259	3.6502e-08	FGF18, TMEM189-UBE2V1, IL6ST, GJA1, FGF10, JAG1, ITSN1, TGFB2, CITED2, MAP3K7, RHOA, LGI1, EGFR, LYN, RELA, ESR1, IL6R, UBE2N, NCAM1, ACVR2A, HHEX, ADRB2, ACVR2B, ZDHHC17, TNFRSF10B, HIF1A, VEGFA, RELN, NEK6, CSF2, CAV2, CSF1, UBE2V1, SOX4, KIT, ADA, ARNT, TNFRSF1A, KRAS, SHISA5, THBS1, BMP2, FLT1, BECN1, TGFBR1, SMAD4, IGF1, RICTOR, LEP, CDKN1C, NRAS, NOTCH2, TNFSF10, PLK2, NEDD4	990	329	13528	2.24283	6.73358e-05
GOTERM_BP_FAT	GO:0007169~transmembrane receptor protein tyrosine kinase signaling pathway	42	0.309757	3.6679e-08	FGFR1, FGF5, FGF18, FGF7, NRP1, PDGFA, EFNA1, FOXO1, FGF10, KIT, PTEN, ADCYAP1, CTGF, GAB1, ANGPT1, SHC1, PDGFC, PIK3R3, FRS2, FGF2, PIK3R1, EGFR, FLT1, SOCS2, MET, AXL, SOCS5, STAT3, KDR, VEGFC, SS18, EPHA7, ADRB2, PLCE1, VEGFA, ARF4, PDGFRA, HBEGF, PDGFRB, SORT1, FOXC1, PLEKHA1	990	224	13528	2.56212	6.76622e-05
GOTERM_BP_FAT	GO:0010033~response to organic substance	94	0.693266	3.74606e-08	SLC6A1, IL6ST, PDGFA, DICER1, ADCY6, FOXO1, PTEN, SHH, TGFB2, ACTR3, FOS, SLC1A2, GOT1, GATA3, GAB1, VPS4B, SHC1, ANGPT1, LOX, PRKACB, FOSL1, CYR61, IRAK2, EGFR, LYN, SOCS2, RELA, STRN3, SOCS1, LIFR, ESR1, LEF1, PTPRU, IL6R, PPARGC1B, MAPK1, ACVR2B, BTG2, HNF4A, CCND2, JUN, PDGFRA, SORT1, COL1A1, EIF2AK2, PPP2R2A, CALCR, CAV2, GCLC, MCL1, COL3A1, GNG12, NR3C1, LIN28A, TIMP3, LIN28B, SERPINH1, AHS…	990	721	13528	1.78152	6.91041e-05
GOTERM_BP_FAT	GO:0040008~regulation of growth	55	0.405635	4.94385e-08	NRP1, ZMAT3, PEX5, TGFB2, EPC1, DAB2, MYOCD, CTGF, HLX, CREG1, SHC1, ITCH, SEMA3A, FGF2, NET1, CYR61, SOCS2, SOCS1, SOCS6, SOCS4, SOCS5, HMGA2, PROX1, BCL2L11, TNKS2, PLCE1, ADRB2, HNF4A, FOXC1, GPAM, ING5, TMX1, CSF1, NEDD9, GREM1, CHD7, NDRG3, PPP2CA, BCL2, CAMK2D, CREB1, TGFBR1, TGFBR2, SMAD4, SMAD3, MSTN, IGF1, LMX1A, STAT3, LEP, ATXN2, CDKN1B, BBC3, HBEGF, APBB2	990	341	13528	2.20398	9.11999e-05
GOTERM_BP_FAT	GO:0007243~protein kinase cascade	58	0.42776	5.60152e-08	GNA13, IL6ST, EFNA1, SNIP1, MAP3K7, CXCR4, MDFIC, GAB1, SHC1, SPRED1, PRKACB, SIK1, MAP2K7, FRS2, FGF2, MAP2K6, ZFP36, EGFR, IRAK2, DBNL, SOCS2, SOCS1, SOCS6, WNK3, STK3, MAPK1, SH2D3C, SS18, MAP4K5, PLCE1, CRKL, TNFRSF10B, PSEN1, NKIRAS2, MAP3K12, FGFR1, GNAI2, ADORA2B, KIT, AKAP11, PPP2CA, RB1CC1, THBS1, STK38L, PIK3R1, MDFI, FLT1, TGFBR1, MET, SMAD1, STAT1, STAT3, ICK, DUSP2, RPS6KA4, MAPK14, …	990	370	13528	2.14203	0.000103332
GOTERM_BP_FAT	GO:0003006~reproductive developmental process	46	0.339258	5.81971e-08	FGF7, HOXA13, AGFG1, HMGCR, CSF1, BCL2L2, FOXO3, KIT, SOX9, TCF7L2, SHH, AHSG, CITED2, TGFB2, BAK1, WNT4, CHD7, CXCR4, BCL2, IDH1, ANGPT1, LHX8, FNDC3A, TBPL1, FOXL2, TAF4, DMRT3, SMAD5, AFF4, DMRT2, PDE3A, SIRT1, BCL2L11, KDR, INHBB, LEP, ACVR2A, PLA2G4A, SFRP1, CCND2, BAX, VEGFA, PDGFRA, FOXC1, CELF1, FSHB	990	262	13528	2.39914	0.000107357
GOTERM_BP_FAT	GO:0007517~muscle organ development	40	0.295007	6.00032e-08	SRI, CAV2, MEF2A, UTRN, ELN, CACNB2, PAX3, TAGLN2, ITGB1, PTEN, TGFB2, GPHN, ATG5, GATA6, HLX, PAX7, COL6A3, RHOA, PPP3CA, RARB, NR2F2, COL11A1, FOXL2, ACTC1, MET, MSTN, IGF1, TBX1, MBNL1, SIRT1, PROX1, FOXP1, FOXP2, FXR1, MAPK14, SIX1, PDGFRB, HBEGF, FOXC1, SERP1	990	211	13528	2.59045	0.000110689
GOTERM_BP_FAT	GO:0009952~anterior/posterior pattern formation	31	0.22863	7.00529e-08	HOXA11, WNT3A, SHH, HOXA9, NR2F2, FRS2, MLLT3, TGFBR1, YY1, SMAD4, LEF1, DLL1, TBX1, SMAD2, EN1, CTNNBIP1, HHEX, ACVR2A, HOXB4, ACVR2B, NOTCH1, CRKL, BTG2, SFRP1, PSEN1, HIPK1, HOXB8, HOXC13, NEUROD1, PBX3, RBPJ	990	140	13528	3.02574	0.000129227
GOTERM_BP_FAT	GO:0008406~gonad development	27	0.19913	9.6174e-08	FOXL2, TAF4, FGF7, HMGCR, DMRT2, BCL2L2, FOXO3, SOX9, SIRT1, BCL2L11, KDR, AHSG, INHBB, LEP, ACVR2A, PLA2G4A, WNT4, CCND2, BAX, BCL2, VEGFA, IDH1, FOXC1, ANGPT1, LHX8, FSHB, FNDC3A	990	112	13528	3.29416	0.000177413
GOTERM_BP_FAT	GO:0030278~regulation of ossification	22	0.162254	1.11172e-07	CALCR, BMP2, IL6ST, CSF1, SMAD5, SMAD3, CDK6, IL6R, SMAD1, SOX9, TGFB2, AHSG, ACVR2A, ACVR2B, PLA2G4A, ADRB2, SFRP1, BCL2, GDF10, RUNX2, TOB2, TOB1	990	78	13528	3.85413	0.00020508
GOTERM_BP_FAT	GO:0008283~cell proliferation	64	0.472011	1.25622e-07	COPS2, FGF5, PDGFA, WNT3A, NR6A1, FGF10, ENPEP, ZEB1, CBFA2T3, PTEN, SHH, TGFB2, BAK1, DAB2, CXCR4, GAB1, CREG1, INSIG1, LGI1, FRS2, IMPDH1, CYR61, EGFR, PDPN, PIM1, CTNNBIP1, VEGFC, ACVR2A, HHEX, PLCE1, PSEN1, TNFSF13B, UBR5, VEGFA, FOXC1, FSHB, EMP1, TMX1, GNAI2, CSF1, ELN, BCL2L2, KIT, TCF7L2, BCL2, NUMB, COL8A1, RUNX3, NUDC, COL4A3, ERG, ESRRB, NASP, FSCN1, MET, IGF1, FZD3, TBX1, CDC25A, HOXB…	990	436	13528	2.00582	0.000231736
GOTERM_BP_FAT	GO:0060021~palate development	14	0.103252	1.47693e-07	SATB2, TGFBR1, TGFBR2, SMAD4, LEF1, TBX1, COL2A1, SMAD2, ACVR2B, CHD7, PDGFRA, PYGO2, ASPH, PLEKHA1	990	32	13528	5.97828	0.000272452
GOTERM_BP_FAT	GO:0000904~cell morphogenesis involved in differentiation	43	0.317133	1.51021e-07	NRP1, WNT3A, SOX9, SHH, TGFB2, ALCAM, BDNF, DAB2, CXCR4, BCL2, BCL11B, NUMB, POU4F1, SEMA3A, DCX, SNAP25, ETV4, RUNX3, FN1, ACTB, BMP2, NTF3, ESRRB, CREB1, OTX2, EOMES, NR4A2, LEF1, LMX1A, ISL1, PROX1, SLITRK1, SEMA6A, EPHA7, NOTCH1, HIF1A, FOXG1, RELN, VCAN, CNTN4, LAMC1, APBB2, KALRN	990	244	13528	2.40811	0.000278591
GOTERM_BP_FAT	GO:0043065~positive regulation of apoptosis	63	0.464636	1.71271e-07	DLC1, PREX1, ZMAT3, PAWR, FOXO3, ITSN1, PTEN, TGFB2, BAK1, POU4F1, RARB, CASP2, FOSL1, MAP2K6, NET1, RAB27A, DFFA, ARHGEF17, PRKCE, STK3, BCL2L11, MAPK1, ADRB2, TNFRSF10B, PSEN1, HIPK1, JUN, SORT1, KALRN, BCLAF1, HOXA13, SOX4, NR3C1, TIMP3, GCH1, SQSTM1, PPP2CA, BCL2, PRKRA, DIABLO, RUNX3, PLAGL2, COL4A3, FOXL2, ABR, TGFBR1, YWHAB, SMAD3, STAT1, YWHAE, NOTCH2, CASP10, PLA2G4A, EPHA7, TNFSF10, NOT…	990	430	13528	2.00203	0.000315946
GOTERM_BP_FAT	GO:0010608~posttranscriptional regulation of gene expression	39	0.287632	1.78647e-07	CALCR, CPEB2, DICER1, EIF5, IFI30, SOX4, IGF2BP2, IGF2BP3, CPEB1, LIN28A, PTEN, LIN28B, GDNF, ZFP36L1, STX12, BCL2, PRKRA, QKI, THBS1, TNRC6A, ZFP36, PAIP2, IREB2, SMAD3, ELAVL1, SMAD2, CASC3, SMAD1, PPARGC1A, HNRNPU, MAPK1, ATXN2, EIF4E, DIO2, SERBP1, VEGFA, CELF1, HSPD1, EIF5A2	990	211	13528	2.52569	0.000329552
GOTERM_BP_FAT	GO:0000902~cell morphogenesis	55	0.405635	2.09504e-07	NRP1, WNT3A, GJA1, SHH, TGFB2, CDC42, DAB2, BDNF, CXCR4, RHOA, POU4F1, CAP1, SEMA3A, EGFR, PDPN, OTX2, EOMES, LIFR, LEF1, PCM1, PROX1, SS18, SLITRK1, HIF1A, FOXG1, RELN, VCAN, CNTN4, LAMC1, KALRN, ONECUT1, ONECUT2, SOX9, ALCAM, BCL2, BCL11B, NUMB, DCX, SNAP25, ETV4, RUNX3, FN1, ACTB, BMP2, NTF3, ESRRB, CREB1, NR4A2, LMX1A, ISL1, SEMA6A, NOTCH1, EPHA7, MAP7, APBB2	990	356	13528	2.11111	0.000386474
GOTERM_BP_FAT	GO:0043068~positive regulation of programmed cell death	63	0.464636	2.20179e-07	DLC1, PREX1, ZMAT3, PAWR, FOXO3, ITSN1, PTEN, TGFB2, BAK1, POU4F1, RARB, CASP2, FOSL1, MAP2K6, NET1, RAB27A, DFFA, ARHGEF17, PRKCE, STK3, BCL2L11, MAPK1, ADRB2, TNFRSF10B, PSEN1, HIPK1, JUN, SORT1, KALRN, BCLAF1, HOXA13, SOX4, NR3C1, TIMP3, GCH1, SQSTM1, PPP2CA, BCL2, PRKRA, DIABLO, RUNX3, PLAGL2, COL4A3, FOXL2, ABR, TGFBR1, YWHAB, SMAD3, STAT1, YWHAE, NOTCH2, CASP10, PLA2G4A, EPHA7, TNFSF10, NOT…	990	433	13528	1.98816	0.000406167
GOTERM_BP_FAT	GO:0048666~neuron development	53	0.390884	2.4529e-07	NRP1, WNT3A, GJA1, KCNIP2, PTEN, GDNF, SHH, TGFB2, BDNF, ATXN10, CXCR4, POU4F1, SEMA3A, SS18L1, EGFR, MYO6, OTX2, LIFR, SLITRK1, PSEN1, VEGFA, FOXG1, RELN, VCAN, CNTN4, KALRN, FGFR1, IRX5, ONECUT2, ALCAM, BCL2, BCL11B, NUMB, LHX8, DCX, SNAP25, ETV4, RUNX3, ACTB, NTF3, CREB1, NR4A2, EN1, LMX1A, ISL1, LEP, CDKN1C, SEMA6A, NOTCH1, EPHA7, NEDD4, PBX3, APBB2	990	339	13528	2.13636	0.000452488
GOTERM_BP_FAT	GO:0010942~positive regulation of cell death	63	0.464636	2.59797e-07	DLC1, PREX1, ZMAT3, PAWR, FOXO3, ITSN1, PTEN, TGFB2, BAK1, POU4F1, RARB, CASP2, FOSL1, MAP2K6, NET1, RAB27A, DFFA, ARHGEF17, PRKCE, STK3, BCL2L11, MAPK1, ADRB2, TNFRSF10B, PSEN1, HIPK1, JUN, SORT1, KALRN, BCLAF1, HOXA13, SOX4, NR3C1, TIMP3, GCH1, SQSTM1, PPP2CA, BCL2, PRKRA, DIABLO, RUNX3, PLAGL2, COL4A3, FOXL2, ABR, TGFBR1, YWHAB, SMAD3, STAT1, YWHAE, NOTCH2, CASP10, PLA2G4A, EPHA7, TNFSF10, NOT…	990	435	13528	1.97902	0.00047925
GOTERM_BP_FAT	GO:0001655~urogenital system development	26	0.191755	2.61598e-07	HOXA13, HOXA11, GREM1, GDNF, SHH, BDNF, AQP11, BCL2, RARB, BMP2, TGFBR1, FBN1, SMAD4, LEF1, SMAD1, PROX1, BCL2L11, GZF1, ACVR2B, PLCE1, SFRP1, BAX, SIX1, PDGFRB, PYGO2, FOXC1	990	110	13528	3.22983	0.000482572
GOTERM_BP_FAT	GO:0045664~regulation of neuron differentiation	29	0.21388	2.81011e-07	NRP1, EFNA1, SOX5, REST, TIMP2, SHH, ACTR3, BDNF, BCL2, NUMB, RHOA, SEMA3A, DNMT3B, ARHGDIA, DTX1, DLL1, SMAD1, LMX1A, ISL1, NOTCH1, PSEN1, CCND2, SIX1, FOXG1, TGIF1, NEUROD1, CNTN4, ID4, KALRN	990	133	13528	2.97951	0.000518383
GOTERM_BP_FAT	GO:0001822~kidney development	24	0.177004	2.85794e-07	BMP2, HOXA11, TGFBR1, FBN1, SMAD4, LEF1, SMAD1, GREM1, PROX1, GDNF, SHH, BCL2L11, GZF1, ACVR2B, PLCE1, BDNF, AQP11, BAX, BCL2, SIX1, PDGFRB, PYGO2, FOXC1, RARB	990	96	13528	3.41616	0.000527206
GOTERM_BP_FAT	GO:0001932~regulation of protein amino acid phosphorylation	34	0.250756	2.91123e-07	CSF2, IL6ST, PDGFA, IL34, PDCD4, BAK1, MDFIC, BCL2, RB1CC1, PPP2CA, GAB1, PDGFC, FGF2, MDFI, EGFR, DBNL, BMP2, LYN, TGFBR1, SOCS1, SMAD4, IGF1, IL6R, RICTOR, PRKCE, ACVR2A, VEGFC, MAP4K5, HNF4A, PSEN1, CCND2, JUN, BAX, PDGFRB	990	173	13528	2.68554	0.000537037
GOTERM_BP_FAT	GO:0008104~protein localization	106	0.781769	2.98262e-07	AP4E1, AP1G1, VPS54, UNC50, FGF10, RAB1A, HOOK3, TGFB2, VPS4B, TLK1, STAM, RAB20, SCAMP5, RAB27A, EGFR, PTPRK, MYO6, TMSB10, PTPRU, TNKS2, MAPK1, SEC61B, RAB18, JUN, AKAP7, COL1A1, AFTPH, SNX7, SNX2, SNX1, ARF6, SNX4, RFFL, LMAN1, CHMP2B, TRAM2, STX12, SEC61A1, AP2M1, MDFI, RANBP17, ABCB9, MYO1C, LIN7C, ICMT, NEDD4, ARF3, ARF4, CLTA, TLN1, SEC24A, RAB5B, ZMAT3, PEX5, CLTC, CDC42, DNAJC14, SRPR, R…	990	882	13528	1.64224	0.000550206
GOTERM_BP_FAT	GO:0046545~development of primary female sexual characteristics	20	0.147504	3.02989e-07	FOXL2, TAF4, FGF7, FOXO3, SIRT1, KDR, INHBB, LEP, WNT4, PLA2G4A, CHD7, CCND2, BAX, BCL2, VEGFA, IDH1, ANGPT1, FOXC1, FSHB, LHX8	990	69	13528	3.96077	0.000558927
GOTERM_BP_FAT	GO:0010720~positive regulation of cell development	20	0.147504	3.02989e-07	BMP2, LYN, NTF3, HOXA11, RELA, SMAD4, SMAD3, SMAD2, KIT, SMAD1, SHH, TGFB2, ACTR3, VEGFC, NOTCH1, BCL2, NUMB, FOXG1, RHOA, ARHGDIA	990	69	13528	3.96077	0.000558927
GOTERM_BP_FAT	GO:0046660~female sex differentiation	20	0.147504	3.02989e-07	FOXL2, TAF4, FGF7, FOXO3, SIRT1, KDR, INHBB, LEP, WNT4, PLA2G4A, CHD7, CCND2, BAX, BCL2, VEGFA, IDH1, ANGPT1, FOXC1, FSHB, LHX8	990	69	13528	3.96077	0.000558927
GOTERM_BP_FAT	GO:0006350~transcription	212	1.56354	3.0432e-07	MEF2A, REST, CITED2, EPC1, FLI1, RARB, TBPL1, ZNF644, YY1, RCOR1, EOMES, PPARGC1A, PROX1, PPARGC1B, SUV420H2, HNF4A, JUN, FOXG1, TGIF1, PRDM1, HOXA13, HOXA11, MYBL2, LHX5, LHX8, PLAGL2, KLF5, PLAG1, NKRF, AEBP2, ZBTB47, KLF13, ESRRB, MAML1, SMAD5, SMAD4, RYBP, SMAD3, SMAD2, SMAD1, NOTCH2, NOTCH1, ETS1, JAZF1, SUPT16H, RBPJ, ZNF385A, KLF4, COPS2, ELF2, BACH2, TBX21, MITF, ZEB1, KCNIP3, HIF1AN, ASH…	990	2101	13528	1.37882	0.000561382
GOTERM_BP_FAT	GO:0030198~extracellular matrix organization	25	0.184379	3.34778e-07	ELN, COL3A1, COL2A1, SERPINH1, APLP2, TGFB2, LOX, COL11A1, CYR61, COL4A2, TNXB, TGFBR1, OLFML2A, COL5A3, COL5A2, COL4A6, COL5A1, ANXA2, PDGFRA, COL1A2, FOXC1, COL1A1, LAMC1, APBB2, ADAMTS3	990	104	13528	3.28477	0.000617568
GOTERM_BP_FAT	GO:0012501~programmed cell death	80	0.590014	3.80646e-07	DLC1, E2F2, MEF2A, SGPP1, PREX1, ZMAT3, GJA1, PAWR, PAX3, SGMS1, FOXO3, ITSN1, PDCD4, PTEN, KCNIP3, BAK1, ATG5, GATA6, CXCR4, CASP7, RHOB, SEMA3A, CASP2, FGF2, LUC7L3, NET1, SGK1, DFFA, ARHGEF17, STK3, BCL2L11, ELMO1, DDIT4, SLTM, TNFRSF10B, PSEN1, JUN, EIF2AK2, NEK6, KALRN, UBE2Z, MCL1, RTKN, BCL2L2, ARF6, RFFL, KIT, GREM1, TNFRSF1A, KRAS, HAND2, SQSTM1, BCL2, SHISA5, DIABLO, ZC3H12A, THBS1, BMF…	990	611	13528	1.78915	0.00070218
GOTERM_BP_FAT	GO:0008585~female gonad development	19	0.140128	4.38005e-07	TAF4, FOXL2, FGF7, FOXO3, SIRT1, KDR, INHBB, LEP, WNT4, PLA2G4A, CCND2, BAX, BCL2, VEGFA, IDH1, ANGPT1, FOXC1, FSHB, LHX8	990	64	13528	4.05669	0.000807992
GOTERM_BP_FAT	GO:0042692~muscle cell differentiation	27	0.19913	4.89115e-07	CAV2, UTRN, FGF10, CACNB2, JAG1, TCF7L2, ITGB1, SHH, ACTG1, GPHN, WNT4, KRAS, ATG5, GATA6, QKI, PPP3CA, RARB, ACTC1, NTF3, IGF1, MBNL1, PROX1, FOXP1, NRAS, DYRK1B, SORT1, ADAM12	990	121	13528	3.04914	0.000902274
GOTERM_BP_FAT	GO:0015031~protein transport	94	0.693266	4.92024e-07	CLTA, SEC24A, RAB5B, AP4E1, AP1G1, VPS54, ZMAT3, UNC50, FGF10, PEX5, CLTC, RAB1A, HOOK3, TGFB2, DNAJC14, SRPR, VPS4B, RHOB, TLK1, STAM, RAB6B, RANBP2, FGF2, RAB20, JAKMIP1, AP3B1, RAB27A, SCAMP5, STX1A, MYO6, STX2, LYN, MAPK1, ZDHHC17, SEC61B, RAB18, PSEN1, TNFSF13B, JUN, ARCN1, SORT1, COL1A1, EIF5A2, SEC23B, SERP1, AFTPH, YWHAZ, SNX15, SNX7, SNX16, SNX2, SNX1, SNX4, ARF6, RFFL, LMAN1, SEC62, NXT…	990	762	13528	1.68567	0.00090764
GOTERM_BP_FAT	GO:0050678~regulation of epithelial cell proliferation	20	0.147504	4.93536e-07	EGFR, FGF7, SMAD3, IGF1, FGF10, CDK6, FOXP1, TGFB2, KDR, FOXP2, CDKN1C, VEGFC, NOTCH1, CDKN1B, CCND2, BAX, VEGFA, LAMC1, FGF2, RUNX3	990	71	13528	3.8492	0.000910429
GOTERM_BP_FAT	GO:0043010~camera-type eye development	25	0.184379	5.85172e-07	IRX5, MITF, ZEB1, NHS, SHH, BAK1, CHD7, BCL11B, POU2F1, COL8A1, FRS2, FOXL2, YY1, PROX1, FOXP2, SP1, SP3, BAX, VEGFA, TGIF1, PYGO2, NEUROD1, FOXC1, MAB21L1, KLF4	990	107	13528	3.19267	0.00107947
GOTERM_BP_FAT	GO:0000122~negative regulation of transcription from RNA polymerase II promoter	44	0.324508	6.46736e-07	MTDH, GLIS1, NR6A1, PAWR, PAX3, ZEB1, PRDM16, CITED2, KCNIP3, EPC1, MEIS2, RARB, NR2F2, SIK1, MDFI, CEBPA, DNMT3A, SATB1, SATB2, STRN3, GABPA, RYBP, SMAD3, LEF1, PROX1, FOXP4, FOXP1, STAT3, FOXP2, MXD4, GZF1, CTNNBIP1, CDKN1C, HDAC4, HHEX, HOXB4, HDAC1, ID1, NEDD4, DR1, JAZF1, TGIF1, PRDM1, NFIC	990	266	13528	2.26032	0.00119304
GOTERM_BP_FAT	GO:0001889~liver development	17	0.125378	6.64484e-07	CEBPA, ONECUT1, RELA, ONECUT2, ARF6, ICMT, PROX1, ADA, CITED2, HHEX, NOTCH1, SP1, CCND2, GATA6, RB1CC1, SP3, HLX	990	53	13528	4.383	0.00122578
GOTERM_BP_FAT	GO:0060348~bone development	27	0.19913	6.84239e-07	FGF18, HOXA11, PTH1R, COL2A1, SOX9, SHH, CBFB, AHSG, TNFRSF11A, CTGF, BCL2, RUNX2, EGFR, BMP2, SATB2, SMAD5, SMAD3, IGF1, SMAD1, SPARC, COL5A2, HOXB4, SP1, SP3, SORT1, FOXC1, COL1A1	990	123	13528	2.99956	0.00126222
GOTERM_BP_FAT	GO:0045184~establishment of protein localization	94	0.693266	7.38065e-07	CLTA, SEC24A, RAB5B, AP4E1, AP1G1, VPS54, ZMAT3, UNC50, FGF10, PEX5, CLTC, RAB1A, HOOK3, TGFB2, DNAJC14, SRPR, VPS4B, RHOB, TLK1, STAM, RAB6B, RANBP2, FGF2, RAB20, JAKMIP1, AP3B1, RAB27A, SCAMP5, STX1A, MYO6, STX2, LYN, MAPK1, ZDHHC17, SEC61B, RAB18, PSEN1, TNFSF13B, JUN, ARCN1, SORT1, COL1A1, EIF5A2, SEC23B, SERP1, AFTPH, YWHAZ, SNX15, SNX7, SNX16, SNX2, SNX1, SNX4, ARF6, RFFL, LMAN1, SEC62, NXT…	990	769	13528	1.67032	0.00136151
GOTERM_BP_FAT	GO:0006916~anti-apoptosis	37	0.272881	7.97577e-07	CSF2, TMX1, YWHAZ, GCLC, MCL1, FOXO1, BCL2L2, TCF7L2, GDNF, CITED2, BDNF, SQSTM1, BCL2, PAX7, THBS1, CASP2, ARHGDIA, PGAP2, SOCS2, BECN1, TGFBR1, RELA, ESR1, IGF1, ANXA4, NOTCH2, HSP90B1, TNFSF13B, HDAC1, SFRP1, PSEN1, GSK3B, TXNDC5, BAX, VEGFA, FOXC1, IKBKB	990	206	13528	2.45433	0.00147129
GOTERM_BP_FAT	GO:0043193~positive regulation of gene-specific transcription	22	0.162254	8.17925e-07	CEBPA, CREB1, SMAD3, IGF1, SMAD2, PPARGC1A, GDNF, PROX1, TCF7L2, ARNT, CITED2, HDAC4, HHEX, NOTCH1, HIF1A, MYOCD, HDAC1, HNF4A, GATA6, ETS1, NR5A2, NR2F2	990	87	13528	3.45543	0.00150883
GOTERM_BP_FAT	GO:0006915~apoptosis	78	0.575264	8.35553e-07	DLC1, E2F2, MEF2A, SGPP1, PREX1, ZMAT3, GJA1, PAWR, SGMS1, FOXO3, PAX3, ITSN1, PDCD4, PTEN, KCNIP3, BAK1, ATG5, GATA6, CXCR4, CASP7, RHOB, SEMA3A, CASP2, FGF2, LUC7L3, NET1, SGK1, DFFA, ARHGEF17, STK3, BCL2L11, ELMO1, DDIT4, SLTM, TNFRSF10B, PSEN1, JUN, EIF2AK2, NEK6, KALRN, UBE2Z, MCL1, RTKN, BCL2L2, ARF6, RFFL, GREM1, TNFRSF1A, KRAS, HAND2, SQSTM1, BCL2, SHISA5, DIABLO, ZC3H12A, THBS1, BMF, TRA…	990	602	13528	1.7705	0.00154135
GOTERM_BP_FAT	GO:0051130~positive regulation of cellular component organization	34	0.250756	8.5519e-07	CAV2, HOXA13, FGF10, ARF6, KIT, TGFB2, AHSG, ACTR3, CDC42, NUMB, RHOA, NEDD4L, DNMT3B, ARHGDIA, PIK3R1, ROCK2, TGFBR1, SMAD4, SMAD3, IGF1, SMAD2, SMAD1, RICTOR, PROX1, PPARGC1A, LDLRAP1, TNKS2, UBE2N, PLA2G4A, CDKN1B, GSK3B, TPPP, AMOT, EIF5A2	990	181	13528	2.56684	0.00157757
GOTERM_BP_FAT	GO:0060537~muscle tissue development	27	0.19913	9.49002e-07	CAV2, ELN, UTRN, CACNB2, PTEN, ITGB1, TGFB2, GPHN, ATG5, GATA6, PAX7, HLX, RHOA, RARB, PPP3CA, NR2F2, COL11A1, FOXL2, ACTC1, MBNL1, PROX1, FOXP1, FOXP2, MAPK14, SIX1, PDGFRB, FOXC1	990	125	13528	2.95156	0.00175062
GOTERM_BP_FAT	GO:0048562~embryonic organ morphogenesis	28	0.206505	9.76237e-07	WNT3A, FGF10, COL2A1, ZEB1, TCF7L2, SPRY2, CHD7, HLX, PRKRA, RARB, COL11A1, FRS2, FOXL2, SATB2, MYO6, TGFBR1, TGFBR2, TBX1, FZD3, PROX1, FZD6, HOXB4, SP1, HOXB8, SP3, SIX1, FOXG1, NEUROD1	990	133	13528	2.87677	0.00180086
GOTERM_BP_FAT	GO:0040007~growth	34	0.250756	1.10567e-06	FGFR1, VPS54, HOXA11, FGF10, FOXO3, SGMS1, TIMP3, SHH, TGFB2, SLC1A2, BCL2, PAX7, SERPINE1, APBA2, DCX, INA, BMP2, ESRRB, IGF1, MSTN, ICMT, SMAD2, SOCS5, DDX5, FOXP2, INHBB, NOTCH2, ACVR2B, NOTCH1, PSEN1, PYGO2, FOXC1, EMP1, PLEKHA1	990	183	13528	2.53879	0.00203962
GOTERM_BP_FAT	GO:0032268~regulation of cellular protein metabolic process	65	0.479386	1.15892e-06	DLC1, CPEB2, IL6ST, PDGFA, EIF5, CPEB1, PDCD4, SHH, BAK1, ATG5, MDFIC, GAB1, QKI, PDGFC, PSMD7, FGF2, EGFR, DBNL, LYN, SOCS1, IL6R, PRKCE, PPARGC1A, UBE2N, MAPK1, VEGFC, ACVR2A, MAP4K5, G6PD, HNF4A, PSEN1, CCND2, JUN, PDGFRB, EIF5A2, CSF2, GCLC, CSF1, IGF2BP2, IGF2BP3, IL34, TIMP3, ZFP36L1, BCL2, PPP2CA, RB1CC1, THBS1, TNRC6A, DNMT3B, MDFI, BMP2, PAIP2, TGFBR1, IREB2, YWHAB, SMAD4, IGF1, CASC3, R…	990	474	13528	1.87384	0.00213785
GOTERM_BP_FAT	GO:0048545~response to steroid hormone stimulus	35	0.258131	1.17551e-06	CALCR, CAV2, SLC6A1, PDGFA, TIMP3, PTEN, SHH, TGFB2, FOS, KRAS, GOT1, BCL2, GATA3, IDH1, ANGPT1, LOX, THBS1, FOSL1, SOCS2, STRN3, TGFBR1, RELA, SOCS1, TGFBR2, ESR1, MSTN, IL6R, PTPRU, PPARGC1B, STAT3, MAPK1, PLA2G4A, CCND2, PDGFRA, COL1A1	990	192	13528	2.49095	0.00216846
GOTERM_BP_FAT	GO:0014706~striated muscle tissue development	26	0.191755	1.25951e-06	CAV2, ELN, UTRN, CACNB2, PTEN, ITGB1, TGFB2, GPHN, ATG5, GATA6, PAX7, HLX, RHOA, RARB, PPP3CA, NR2F2, COL11A1, FOXL2, ACTC1, MBNL1, PROX1, FOXP1, FOXP2, MAPK14, SIX1, FOXC1	990	119	13528	2.98555	0.00232341
GOTERM_BP_FAT	GO:0001701~in utero embryonic development	33	0.243381	1.33035e-06	GNA13, TAPT1, FUT8, WNT3A, ITGB1, ADA, CITED2, ARNT, DAB2, CHD7, GATA6, HAND2, APBA2, CEBPA, ESRRB, NASP, TGFBR1, GABPA, EOMES, ICMT, SMAD2, MBNL1, MECOM, BCL2L11, HIF1A, SP1, SP3, PDGFRA, AMOT, PDGFRB, PYGO2, FOXC1, PRDM1	990	176	13528	2.56212	0.00245408
GOTERM_BP_FAT	GO:0022602~ovulation cycle process	18	0.132753	1.35289e-06	TAF4, FOXL2, FGF7, MSTN, FOXO3, SIRT1, TGFB2, KDR, INHBB, LEP, PLA2G4A, CCND2, BAX, BCL2, VEGFA, ANGPT1, FOXC1, FSHB	990	62	13528	3.96716	0.00249567
GOTERM_BP_FAT	GO:0031175~neuron projection development	42	0.309757	1.50256e-06	FGFR1, NRP1, WNT3A, GJA1, GDNF, PTEN, SHH, ALCAM, BDNF, CXCR4, ATXN10, BCL2, BCL11B, NUMB, POU4F1, SEMA3A, DCX, SNAP25, ETV4, RUNX3, SS18L1, EGFR, ACTB, MYO6, NTF3, CREB1, OTX2, LIFR, NR4A2, LMX1A, ISL1, SLITRK1, SEMA6A, EPHA7, NOTCH1, NEDD4, FOXG1, RELN, VCAN, CNTN4, APBB2, KALRN	990	256	13528	2.24186	0.00277176
GOTERM_BP_FAT	GO:0045859~regulation of protein kinase activity	51	0.376134	2.3232e-06	ADORA2B, GNAI2, HMGCR, EFNA1, CSF1, ADCY6, KIT, SDC4, PDCD4, PTEN, APLP2, TGFB2, CCNE2, MAP3K7, SPRY2, KRAS, MDFIC, CXCR4, PPP2CA, GAB1, PDGFC, SHC1, PRKACB, SPRED1, THBS1, FGF2, FRS2, MAP2K6, MDFI, EGFR, DBNL, CCNK, FLT1, TGFBR1, TGFBR2, MET, PIM1, DGKH, CDC25A, CDKN1C, MAP4K5, ACVR2B, ADRB2, PLCE1, CDKN1B, DUSP2, TNFRSF10B, PSEN1, CCND2, RELN, DUSP6	990	345	13528	2.01999	0.00428556
GOTERM_BP_FAT	GO:0043549~regulation of kinase activity	52	0.383509	2.82463e-06	EFNA1, HMGCR, ADCY6, SDC4, PTEN, PDCD4, TGFB2, MAP3K7, CCNE2, CDC42, SPRY2, CXCR4, MDFIC, GAB1, SHC1, PDGFC, SPRED1, PRKACB, FRS2, FGF2, MAP2K6, EGFR, DBNL, CCNK, PIM1, PLCE1, ADRB2, ACVR2B, MAP4K5, TNFRSF10B, PSEN1, CCND2, RELN, GNAI2, ADORA2B, CSF1, KIT, APLP2, KRAS, PPP2CA, THBS1, MDFI, FLT1, TGFBR1, MET, TGFBR2, DGKH, CDC25A, CDKN1C, DUSP2, CDKN1B, DUSP6	990	357	13528	1.99037	0.00521051
GOTERM_BP_FAT	GO:0030030~cell projection organization	53	0.390884	3.1348e-06	NRP1, PDGFA, WNT3A, GJA1, PTEN, GDNF, SHH, CDC42, BDNF, CXCR4, ATXN10, POU4F1, SEMA3A, SS18L1, EGFR, MYO6, STX2, OTX2, LIFR, PCM1, SLITRK1, FOXG1, RELN, VCAN, CNTN4, KALRN, FGFR1, ONECUT1, ONECUT2, ITGB4, ARF6, ALCAM, BCL2, BCL11B, NUMB, DCX, SNAP25, ETV4, RUNX3, KLF5, ACTB, NTF3, CREB1, NR4A2, ARFIP2, LMX1A, ISL1, SEMA6A, NOTCH1, EPHA7, ITGA6, NEDD4, APBB2	990	368	13528	1.96801	0.00578264
GOTERM_BP_FAT	GO:0000165~MAPKKK cascade	33	0.243381	3.59419e-06	FGFR1, ADORA2B, GNAI2, EFNA1, MAP3K7, CXCR4, MDFIC, RB1CC1, PPP2CA, GAB1, SHC1, SPRED1, THBS1, MAP2K7, FRS2, FGF2, MAP2K6, MDFI, EGFR, DBNL, FLT1, TGFBR1, MET, SMAD1, MAPK1, SH2D3C, PLCE1, MAP4K5, CRKL, DUSP2, PSEN1, MAP3K12, DUSP6	990	184	13528	2.45072	0.00663005
GOTERM_BP_FAT	GO:0043583~ear development	22	0.162254	3.7606e-06	MYO6, PDGFA, WNT3A, FGF10, DLL1, COL2A1, FZD3, TBX1, JAG1, PROX1, BCL2L11, FZD6, SPRY2, BDNF, CDKN1B, CHD7, BCL2, PRKRA, SIX1, FOXG1, PDGFRA, COL11A1	990	95	13528	3.16444	0.006937
GOTERM_BP_FAT	GO:0016265~death	87	0.64164	4.10538e-06	DLC1, E2F2, MEF2A, SGPP1, PREX1, ZMAT3, GJA1, PAWR, PAX3, SGMS1, FOXO3, ITSN1, PDCD4, PTEN, KCNIP3, TGFB2, BAK1, ATG5, ATXN10, GATA6, CXCR4, CASP7, RHOB, MMD2, SEMA3A, CASP2, FGF2, LUC7L3, NET1, SGK1, DFFA, ARHGEF17, STK3, BCL2L11, ELMO1, DDIT4, SLTM, TNFRSF10B, PSEN1, JUN, EIF2AK2, NEK6, KALRN, UBE2Z, MCL1, MMD, RTKN, BCL2L2, ARF6, RFFL, KIT, GREM1, TNFRSF1A, KRAS, HAND2, SQSTM1, BCL2, SHISA5, Z…	990	724	13528	1.64202	0.00757298
GOTERM_BP_FAT	GO:0016192~vesicle-mediated transport	73	0.538388	4.39365e-06	CLTA, SEC24A, AP4E1, AP1G1, VPS54, ITSN1, CLTC, RAB1A, HOOK3, DAB2, ACTR1A, VPS4B, RHOB, RAB6B, CAP1, SCAMP5, RAB27A, AP3B1, DBNL, STX1A, MYO6, STX2, LYN, ATP6V1H, LDLRAP1, ERGIC2, ELMO1, ADRB2, PSEN1, RAB18, IGF2R, TXNDC5, PI4K2A, ARCN1, VAMP4, SORT1, VAMP3, VAMP2, SEC23B, KALRN, CAV2, TMX1, YWHAZ, GNAI3, SNX2, SNX1, SNX4, ARF6, LMAN1, PEX5L, RIMS4, AHSG, RIMS3, KRAS, STX12, SQSTM1, THBS1, SNAP2…	990	576	13528	1.7318	0.00810472
GOTERM_BP_FAT	GO:0031399~regulation of protein modification process	45	0.331883	4.40219e-06	DLC1, CSF2, GCLC, IL6ST, PDGFA, IL34, PDCD4, BAK1, ATG5, MDFIC, BCL2, RB1CC1, PPP2CA, GAB1, PDGFC, PSMD7, FGF2, DNMT3B, MDFI, EGFR, DBNL, BMP2, LYN, TGFBR1, SOCS1, YWHAB, SMAD4, IGF1, IL6R, RICTOR, PRKCE, PPARGC1A, YWHAE, UBE2N, HDAC4, VEGFC, ACVR2A, MAP4K5, G6PD, HNF4A, PSEN1, CCND2, JUN, BAX, PDGFRB	990	295	13528	2.08444	0.00812047
GOTERM_BP_FAT	GO:0010627~regulation of protein kinase cascade	40	0.295007	4.68935e-06	CSF2, TMEM189-UBE2V1, IL6ST, ATP6AP2, UBE2V1, GJA1, TIMP2, ITSN1, PDCD4, PTEN, TGFB2, MAP3K7, TNFRSF1A, MDFIC, SQSTM1, PPP2CA, GAB1, SHISA5, OTUD7B, RHOA, MDFI, DBNL, LYN, TGFBR1, RELA, SOCS1, IGF1, IL6R, RICTOR, LEP, UBE2N, ZDHHC17, ADRB2, TNFSF10, MAP4K5, TNFRSF10B, PLK2, HNF4A, NEDD4, IKBKB, NEK6	990	249	13528	2.19512	0.00865016
GOTERM_BP_FAT	GO:0033674~positive regulation of kinase activity	38	0.280257	4.82163e-06	ADORA2B, GNAI2, EFNA1, CSF1, ADCY6, KIT, SDC4, TGFB2, MAP3K7, CDC42, KRAS, CXCR4, MDFIC, GAB1, PDGFC, SHC1, PRKACB, THBS1, FRS2, FGF2, MAP2K6, MDFI, EGFR, DBNL, FLT1, TGFBR1, MET, TGFBR2, PIM1, DGKH, ACVR2B, ADRB2, PLCE1, MAP4K5, TNFRSF10B, PSEN1, CCND2, RELN	990	231	13528	2.24786	0.00889415
GOTERM_BP_FAT	GO:0048730~epidermis morphogenesis	11	0.0811269	4.93991e-06	FOXQ1, NOTCH1, FGF7, BCL2, COL1A2, COL1A1, SNAI1, SHH, KLF4, RUNX3, TGFB2	990	25	13528	6.01244	0.00911232
GOTERM_BP_FAT	GO:0048511~rhythmic process	26	0.191755	5.06888e-06	FGF7, FOXO3, ADA, TGFB2, BCL2, PER2, ANGPT1, PER3, EGFR, FOXL2, BMP2, TAF4, MSTN, SIRT1, KDR, INHBB, LEP, PLA2G4A, CCND2, BAX, JUN, VEGFA, NHLH2, FOXC1, FSHB, CLOCK	990	128	13528	2.77563	0.00935023
GOTERM_BP_FAT	GO:0045860~positive regulation of protein kinase activity	37	0.272881	5.38047e-06	ADORA2B, GNAI2, EFNA1, CSF1, ADCY6, KIT, SDC4, TGFB2, MAP3K7, KRAS, CXCR4, MDFIC, GAB1, PDGFC, SHC1, PRKACB, THBS1, FRS2, FGF2, MAP2K6, MDFI, EGFR, DBNL, FLT1, TGFBR1, MET, TGFBR2, PIM1, DGKH, ACVR2B, ADRB2, PLCE1, MAP4K5, TNFRSF10B, PSEN1, CCND2, RELN	990	223	13528	2.26723	0.00992495
GOTERM_BP_FAT	GO:0009719~response to endogenous stimulus	56	0.41301	5.54089e-06	SLC6A1, PDGFA, ADCY6, FOXO1, PTEN, SHH, TGFB2, FOS, SLC1A2, GOT1, GATA3, GAB1, ANGPT1, SHC1, PRKACB, LOX, FOSL1, LYN, SOCS2, RELA, STRN3, SOCS1, ESR1, IL6R, PTPRU, PPARGC1B, MAPK1, BTG2, CCND2, PDGFRA, SORT1, COL1A1, CALCR, CAV2, GCLC, GNG12, TIMP3, AHSG, KRAS, BCL2, IDH1, KDM3A, PPP3CA, PIK3R3, THBS1, NUDC, PIK3R1, TGFBR1, TGFBR2, NR4A2, MSTN, SMAD1, STAT1, STAT3, LEP, PLA2G4A	990	405	13528	1.88943	0.0102209
GOTERM_BP_FAT	GO:0008219~cell death	86	0.634265	5.6258e-06	DLC1, E2F2, MEF2A, SGPP1, PREX1, ZMAT3, GJA1, PAWR, PAX3, SGMS1, FOXO3, ITSN1, PDCD4, PTEN, KCNIP3, TGFB2, BAK1, ATG5, ATXN10, GATA6, CXCR4, CASP7, RHOB, MMD2, SEMA3A, CASP2, FGF2, LUC7L3, NET1, SGK1, DFFA, ARHGEF17, STK3, BCL2L11, ELMO1, DDIT4, SLTM, TNFRSF10B, PSEN1, JUN, EIF2AK2, NEK6, KALRN, UBE2Z, MCL1, MMD, RTKN, BCL2L2, ARF6, RFFL, KIT, GREM1, TNFRSF1A, KRAS, HAND2, SQSTM1, BCL2, SHISA5, Z…	990	719	13528	1.63444	0.0103775
GOTERM_BP_FAT	GO:0009725~response to hormone stimulus	52	0.383509	6.25172e-06	CALCR, CAV2, GCLC, SLC6A1, PDGFA, ADCY6, FOXO1, GNG12, TIMP3, PTEN, SHH, AHSG, TGFB2, FOS, KRAS, GOT1, GATA3, BCL2, GAB1, IDH1, KDM3A, SHC1, ANGPT1, LOX, PRKACB, THBS1, PIK3R3, FOSL1, PIK3R1, NUDC, LYN, SOCS2, STRN3, RELA, TGFBR1, SOCS1, TGFBR2, ESR1, MSTN, PTPRU, IL6R, STAT1, PPARGC1B, STAT3, LEP, MAPK1, PLA2G4A, BTG2, CCND2, PDGFRA, SORT1, COL1A1	990	367	13528	1.93614	0.011532
GOTERM_BP_FAT	GO:0043062~extracellular structure organization	30	0.221255	6.43137e-06	ELN, UTRN, COL3A1, CACNB2, COL2A1, SERPINH1, APLP2, TGFB2, GPHN, POU4F1, LOX, COL11A1, CYR61, COL4A2, MYO6, TNXB, TGFBR1, OLFML2A, COL5A3, COL5A2, COL5A1, COL4A6, ANXA2, COL1A2, PDGFRA, FOXC1, COL1A1, LAMC1, ADAMTS3, APBB2	990	163	13528	2.51497	0.0118634
GOTERM_BP_FAT	GO:0001503~ossification	24	0.177004	7.94565e-06	EGFR, FGF18, SATB2, BMP2, PTH1R, SMAD5, SMAD3, IGF1, COL2A1, SPARC, SMAD1, COL5A2, CBFB, SHH, AHSG, TNFRSF11A, SP1, CTGF, SP3, BCL2, SORT1, FOXC1, COL1A1, RUNX2	990	115	13528	2.85175	0.0146564
GOTERM_BP_FAT	GO:0048706~embryonic skeletal system development	19	0.140128	8.01941e-06	TAPT1, SATB2, TGFBR1, TGFBR2, TBX1, COL2A1, ZEB1, SHH, HOXB4, ACVR2A, SP1, HOXB8, PAX7, SP3, SIX1, HOXA9, KIAA1217, COL1A1, COL11A1	990	77	13528	3.3718	0.0147925
GOTERM_BP_FAT	GO:0051726~regulation of cell cycle	48	0.354008	8.13382e-06	E2F2, CAV2, HOXA13, ITGB1, PDCD4, PTEN, CCNG2, ADCYAP1, CITED2, TGFB2, CCNE2, CDC42, BAK1, BCL2, CAMK2D, RHOB, CABLES2, SIK1, FOSL1, RUNX3, CDK13, CDC7, EGFR, PTPRK, BMP2, CCNK, ROCK2, PIM1, SMAD3, IGF1, CDK6, PDE3A, PROX1, CDC25A, FOXN3, CDKN1C, CDKN1B, HNF4A, HDAC1, CCND2, ETS1, MAPK14, JUN, BAX, FOXG1, FOXC1, APBB2, NEK6	990	331	13528	1.98158	0.0150035
GOTERM_BP_FAT	GO:0051338~regulation of transferase activity	52	0.383509	9.19194e-06	EFNA1, HMGCR, ADCY6, SDC4, PTEN, PDCD4, TGFB2, MAP3K7, CCNE2, CDC42, SPRY2, CXCR4, MDFIC, GAB1, SHC1, PDGFC, SPRED1, PRKACB, FRS2, FGF2, MAP2K6, EGFR, DBNL, CCNK, PIM1, PLCE1, ADRB2, ACVR2B, MAP4K5, TNFRSF10B, PSEN1, CCND2, RELN, GNAI2, ADORA2B, CSF1, KIT, APLP2, KRAS, PPP2CA, THBS1, MDFI, FLT1, TGFBR1, MET, TGFBR2, DGKH, CDC25A, CDKN1C, DUSP2, CDKN1B, DUSP6	990	372	13528	1.91011	0.0169551
GOTERM_BP_FAT	GO:0032990~cell part morphogenesis	40	0.295007	9.20271e-06	NRP1, ONECUT1, WNT3A, ONECUT2, GJA1, SHH, ALCAM, BAK1, BDNF, CXCR4, BCL11B, BCL2, NUMB, POU4F1, SEMA3A, DCX, SNAP25, ETV4, RUNX3, EGFR, ACTB, NTF3, CREB1, OTX2, LIFR, NR4A2, LMX1A, ISL1, PCM1, SLITRK1, SEMA6A, EPHA7, NOTCH1, BAX, FOXG1, RELN, VCAN, CNTN4, APBB2, KALRN	990	256	13528	2.1351	0.016975
GOTERM_BP_FAT	GO:0034330~cell junction organization	16	0.118003	9.78506e-06	DLC1, PTPRK, TLN1, SMAD3, GJA1, CTNNA1, TGFB2, CDC42, HNF4A, ITGA6, BCL2, NUMB, AMOT, TESK2, LAMC1, FN1	990	57	13528	3.83569	0.0180491
GOTERM_BP_FAT	GO:0070482~response to oxygen levels	27	0.19913	9.86061e-06	PDGFA, KCNA5, SHH, ADA, CITED2, TGFB2, ARNT, PLOD1, CXCR4, BCL2, CAMK2D, ANGPT1, THBS1, SLC8A1, FLT1, PDPN, TGFBR1, SMAD4, NR4A2, SMAD3, DDIT4, HSP90B1, HIF1A, TFRC, VEGFA, PDGFRA, HIF3A	990	141	13528	2.61663	0.0181884
GOTERM_BP_FAT	GO:0009991~response to extracellular stimulus	36	0.265506	1.00708e-05	ADORA2B, GNAI2, IL6ST, PDGFA, TIMP3, PTEN, SHH, FOS, SLC1A2, ATG5, MYOCD, BCL2, ANGPT1, TNRC6A, FOSL1, BMP2, SLC8A1, LYN, STC2, BECN1, RELA, TGFBR2, AXL, NR4A2, STAT1, SIRT1, SLC10A3, PPARGC1A, LEP, PLA2G4A, TFRC, ITGA6, PSEN1, JUN, COL1A1, KLF4	990	220	13528	2.23603	0.0185761
GOTERM_BP_FAT	GO:0002009~morphogenesis of an epithelium	22	0.162254	1.04111e-05	DLC1, DVL2, BMP2, HOXA11, SMAD4, FZD3, PAX3, JAG1, GREM1, PROX1, SHH, FZD6, GZF1, MAP3K7, NOTCH2, VEGFC, HOXB4, WNT4, FREM2, BCL2, SIX1, TGIF1	990	101	13528	2.97646	0.0192037
GOTERM_BP_FAT	GO:0030947~regulation of vascular endothelial growth factor receptor signaling pathway	7	0.0516262	1.04287e-05	HHEX, FGF18, FLT1, HIF1A, VEGFA, FGF10, ARNT	990	9	13528	10.6281	0.0192362
GOTERM_BP_FAT	GO:0007264~small GTPase mediated signal transduction	45	0.331883	1.05088e-05	RHOJ, GNA13, RAB5B, RTKN, RRAD, ARF6, ITSN1, RAB1A, CDC42, KRAS, ARHGAP1, RHOA, RHOBTB1, RHOB, RAB6B, SHC1, RAB20, FGF2, ARHGDIA, RHEBL1, RAB27A, DBNL, GDI2, RAP2C, ABR, YWHAB, ARFIP2, IGF1, ELMO1, MAPK1, SH2D3C, NRAS, PLCE1, CRKL, RAB18, MAPK14, ARF3, ARF4, RAB34, COL1A2, RHEB, RAP1B, RAB38, RASD1, NKIRAS2	990	305	13528	2.0161	0.019384
GOTERM_BP_FAT	GO:0014031~mesenchymal cell development	15	0.110628	1.13647e-05	BMP2, EOMES, LEF1, TBX1, PAX3, ISL1, SOX9, GDNF, SHH, TGFB2, NOTCH1, HIF1A, HAND2, BCL2, FOXC1	990	51	13528	4.01901	0.0209625
GOTERM_BP_FAT	GO:0048762~mesenchymal cell differentiation	15	0.110628	1.13647e-05	BMP2, EOMES, LEF1, TBX1, PAX3, ISL1, SOX9, GDNF, SHH, TGFB2, NOTCH1, HIF1A, HAND2, BCL2, FOXC1	990	51	13528	4.01901	0.0209625
GOTERM_BP_FAT	GO:0048839~inner ear development	19	0.140128	1.17441e-05	MYO6, PDGFA, WNT3A, FGF10, DLL1, COL2A1, FZD3, TBX1, JAG1, PROX1, FZD6, SPRY2, BDNF, CHD7, CDKN1B, SIX1, FOXG1, PDGFRA, COL11A1	990	79	13528	3.28643	0.0216622
GOTERM_BP_FAT	GO:0032583~regulation of gene-specific transcription	26	0.191755	1.17698e-05	GDNF, TCF7L2, CITED2, ARNT, MYOCD, GATA6, NR2F2, CEBPA, BMP2, CREB1, SMAD3, IGF1, SMAD2, PPARGC1A, PROX1, SIRT1, CDKN1C, HDAC4, HHEX, NOTCH1, CDKN1B, HIF1A, HNF4A, HDAC1, ETS1, NR5A2	990	134	13528	2.65135	0.0217096
GOTERM_BP_FAT	GO:0051347~positive regulation of transferase activity	38	0.280257	1.18054e-05	ADORA2B, GNAI2, EFNA1, CSF1, ADCY6, KIT, SDC4, TGFB2, MAP3K7, CDC42, KRAS, CXCR4, MDFIC, GAB1, PDGFC, SHC1, PRKACB, THBS1, FRS2, FGF2, MAP2K6, MDFI, EGFR, DBNL, FLT1, TGFBR1, MET, TGFBR2, PIM1, DGKH, ACVR2B, ADRB2, PLCE1, MAP4K5, TNFRSF10B, PSEN1, CCND2, RELN	990	240	13528	2.16357	0.0217754
GOTERM_BP_FAT	GO:0048812~neuron projection morphogenesis	35	0.258131	1.24839e-05	NRP1, WNT3A, GJA1, SHH, ALCAM, BDNF, CXCR4, BCL11B, BCL2, NUMB, POU4F1, SEMA3A, DCX, SNAP25, ETV4, RUNX3, EGFR, ACTB, NTF3, CREB1, OTX2, NR4A2, LIFR, LMX1A, ISL1, SLITRK1, SEMA6A, NOTCH1, EPHA7, FOXG1, RELN, CNTN4, VCAN, APBB2, KALRN	990	213	13528	2.24536	0.0230266
GOTERM_BP_FAT	GO:0060485~mesenchyme development	15	0.110628	1.45164e-05	BMP2, EOMES, LEF1, TBX1, PAX3, ISL1, SOX9, GDNF, SHH, TGFB2, NOTCH1, HIF1A, HAND2, BCL2, FOXC1	990	52	13528	3.94172	0.0267751
GOTERM_BP_FAT	GO:0009791~post-embryonic development	18	0.132753	1.5032e-05	TAPT1, TGFBR1, IREB2, NR4A2, SMAD2, MECOM, BCL2L11, FOXP2, BAK1, ACVR2B, PSEN1, BAX, BCL2, BCL11B, PYGO2, KLF4, SERP1, PLEKHA1	990	73	13528	3.36936	0.0277261
GOTERM_BP_FAT	GO:0044093~positive regulation of molecular function	72	0.531013	1.50797e-05	DLC1, GNA13, TMEM189-UBE2V1, EFNA1, ADCY6, SDC4, GDNF, SHH, TGFB2, MAP3K7, CDC42, BAK1, MDFIC, CXCR4, GAB1, SHC1, PDGFC, PRKACB, CAP1, FGF2, PSMD7, FRS2, MAP2K6, EGFR, IRAK2, DBNL, RELA, PIM1, STIM2, UBE2N, MAP4K5, PLCE1, ADRB2, ACVR2B, TNFRSF10B, HIF1A, PSEN1, CCND2, RELN, CALCR, MTDH, GNAI2, ADORA2B, CSF1, PTH1R, ABHD5, UBE2V1, KIT, ADCYAP1, GCH1, KRAS, BCL2, DIABLO, THBS1, RHEBL1, MDFI, COL4A3…	990	586	13528	1.67893	0.0278141
GOTERM_BP_FAT	GO:0051146~striated muscle cell differentiation	20	0.147504	1.54439e-05	CAV2, ACTC1, UTRN, IGF1, CACNB2, ITGB1, PROX1, SHH, FOXP1, ACTG1, NRAS, GPHN, KRAS, ATG5, GATA6, DYRK1B, SORT1, RARB, PPP3CA, ADAM12	990	88	13528	3.1056	0.0284857
GOTERM_BP_FAT	GO:0010810~regulation of cell-substrate adhesion	14	0.103252	1.65182e-05	ONECUT1, FBLN2, BCL2, CSF1, ONECUT2, SMAD3, CDK6, COL1A1, COL8A1, THBS1, PTEN, RASA1, PIK3R1, CYR61	990	46	13528	4.15881	0.030467
GOTERM_BP_FAT	GO:0048858~cell projection morphogenesis	38	0.280257	1.8904e-05	NRP1, ONECUT1, WNT3A, ONECUT2, GJA1, SHH, ALCAM, BDNF, CXCR4, BCL11B, BCL2, NUMB, POU4F1, SEMA3A, DCX, SNAP25, ETV4, RUNX3, EGFR, ACTB, NTF3, CREB1, OTX2, LIFR, NR4A2, LMX1A, ISL1, PCM1, SLITRK1, SEMA6A, NOTCH1, EPHA7, FOXG1, RELN, VCAN, CNTN4, APBB2, KALRN	990	245	13528	2.11941	0.0348668
GOTERM_BP_FAT	GO:0001541~ovarian follicle development	13	0.0958773	2.3626e-05	INHBB, FOXL2, TAF4, FGF7, CCND2, BCL2, BAX, VEGFA, FOXC1, ANGPT1, FOXO3, FSHB, KDR	990	41	13528	4.33269	0.0435743
GOTERM_BP_FAT	GO:0031016~pancreas development	12	0.0885021	2.45564e-05	ACVR2B, ONECUT1, ONECUT2, SOX4, NEUROD1, FGF10, SMAD2, IL6R, ISL1, PROX1, TCF7L2, SHH	990	35	13528	4.68502	0.0452898
GOTERM_BP_FAT	GO:0001657~ureteric bud development	12	0.0885021	2.45564e-05	BDNF, BMP2, BCL2, HOXA11, SIX1, SMAD4, FOXC1, RARB, GREM1, GDNF, SHH, GZF1	990	35	13528	4.68502	0.0452898
GOTERM_BP_FAT	GO:0010648~negative regulation of cell communication	38	0.280257	2.48583e-05	DLC1, GNAI3, GNAI2, SLC6A1, ONECUT1, IL6ST, ONECUT2, PAWR, PRDM16, GREM1, PTEN, ADA, AHSG, WNT4, PPP2CA, PPP2CB, OTUD7B, THBS1, RUNX2, MDFI, SOCS2, STRN3, RELA, SOCS1, SOCS6, SOCS4, SOCS5, SIRT1, DDIT4, ATXN1, CTNNBIP1, HHEX, DKK3, ADRB2, HNF4A, RGS6, TGIF1, TOB1	990	248	13528	2.09378	0.0458465
GOTERM_BP_FAT	GO:0007409~axonogenesis	32	0.236006	2.63127e-05	NRP1, WNT3A, SHH, ALCAM, BDNF, CXCR4, BCL11B, BCL2, NUMB, POU4F1, SEMA3A, DCX, SNAP25, ETV4, RUNX3, ACTB, NTF3, CREB1, OTX2, NR4A2, LMX1A, ISL1, SLITRK1, SEMA6A, NOTCH1, EPHA7, FOXG1, RELN, CNTN4, VCAN, APBB2, KALRN	990	193	13528	2.26564	0.0485282
