# Supplementary material for: Breed-dependent microRNA expression in the primary culture of skeletal muscle cells subjected to myogenic differentiation
Source: BMC Genomics. 2018 Jan 31;19:109. doi: 10.1186/s12864-018-4492-5 (PMC5793348; doi:10.1186/s12864-018-4492-5)
Supplement: Supplementary file 6 — miRNA target genes belonging to the muscle organ development process (PANTHER). (XLS 43 kb) [file 12864_2018_4492_MOESM6_ESM.xls]

## Sheet: PANTHER BP
Additional file 6: Table S6. miRNA target genes belonging to muscle organ development process (PANTHER)
1.	BOVIN|Ensembl=ENSBTAG00000011476|UniProtKB=A7Z086	HOXA9 protein	HOMEOBOX PROTEIN HMX3 (PTHR24326:SF315)	-	Bos taurus		HOXA9
		HOXA9
		ortholog
2.	BOVIN|Ensembl=ENSBTAG00000006844|UniProtKB=E1BJ93	Uncharacterized protein	LYMPHOID ENHANCER-BINDING FACTOR 1 (PTHR10373:SF43)	nucleic acid binding	Bos taurus		LEF1
		LEF1
		ortholog
3.	BOVIN|Ensembl=ENSBTAG00000014741|UniProtKB=E1BNP1	Uncharacterized protein	HOMEOBOX PROTEIN OTX2 (PTHR24329:SF402)	DNA binding protein	Bos taurus		OTX2
		OTX2		homeobox transcription factor
		ortholog
4.	BOVIN|Ensembl=ENSBTAG00000044001|UniProtKB=E1BMD6	Uncharacterized protein	LIPOMA-PREFERRED PARTNER (PTHR24207:SF5)	actin family cytoskeletal protein	Bos taurus		LPP
		LPP		cell junction protein
		ortholog		kinase modulator
5.	BOVIN|Ensembl=ENSBTAG00000014967|UniProtKB=E1BKL5	Uncharacterized protein	PAIRED BOX PROTEIN PAX-7 (PTHR24329:SF477)	DNA binding protein	Bos taurus		PAX7
		PAX7		homeobox transcription factor
		ortholog
6.	BOVIN|Gene=HOXB4|UniProtKB=Q08DG5	Homeobox protein Hox-B4	HOMEOBOX PROTEIN HOX-B4 (PTHR24326:SF403)	DNA binding protein	Bos taurus		HOXB4
		HOXB4		homeobox transcription factor
		ortholog
7.	BOVIN|Ensembl=ENSBTAG00000003107|UniProtKB=A6QQY6	LHX5 protein	LIM/HOMEOBOX PROTEIN LHX5 (PTHR24208:SF144)	RNA binding protein	Bos taurus		LHX5
		LHX5		actin family cytoskeletal protein
		ortholog		homeobox transcription factor
8.	BOVIN|Ensembl=ENSBTAG00000014738|UniProtKB=E1BNP2	Uncharacterized protein	HOMEOBOX PROTEIN HOX-A11 (PTHR24326:SF344)	DNA binding protein	Bos taurus		HOXA11
		HOXA11		homeobox transcription factor
		ortholog
9.	BOVIN|Ensembl=ENSBTAG00000017409|UniProtKB=A2VDN3	Distal-less homeobox 3	HOMEOBOX PROTEIN DLX-3 (PTHR24327:SF47)	DNA binding protein	Bos taurus		DLX3
		DLX3		homeobox transcription factor
		ortholog
10.	BOVIN|Ensembl=ENSBTAG00000001332|UniProtKB=Q27966	Unconventional myosin-Ic	UNCONVENTIONAL MYOSIN-IC (PTHR13140:SF514)	G-protein modulator	Bos taurus		MYO1C
		MYO1C		actin binding motor protein
		ortholog		cell junction protein
11.	BOVIN|Ensembl=ENSBTAG00000007369|UniProtKB=Q3T0C8	PDZ and LIM domain protein 2	PDZ AND LIM DOMAIN PROTEIN 2 (PTHR24214:SF49)	non-motor actin binding protein	Bos taurus		PDLIM2
		PDLIM2		transcription factor
		ortholog
12.	BOVIN|Ensembl=ENSBTAG00000006489|UniProtKB=F1MHT3	Uncharacterized protein (Fragment)	UNCONVENTIONAL MYOSIN-VA (PTHR13140:SF573)	G-protein modulator	Bos taurus		MYO5A
		MYO5A		actin binding motor protein
		ortholog		cell junction protein
13.	BOVIN|Gene=MYO10|UniProtKB=P79114	Unconventional myosin-X	UNCONVENTIONAL MYOSIN-X (PTHR13140:SF579)	G-protein modulator	Bos taurus		MYO10
		MYO10		actin binding motor protein
		ortholog		cell junction protein
14.	BOVIN|Ensembl=ENSBTAG00000022000|UniProtKB=Q9MZL5	Voltage-dependent L-type calcium channel subunit beta-2	VOLTAGE-DEPENDENT L-TYPE CALCIUM CHANNEL SUBUNIT BETA-2 (PTHR11824:SF17)	voltage-gated calcium channel	Bos taurus		CACNB2
		CACNB2
		ortholog
15.	BOVIN|Ensembl=ENSBTAG00000010649|UniProtKB=A2VDZ3	Myocyte-specific enhancer factor 2A	MYOCYTE-SPECIFIC ENHANCER FACTOR 2A (PTHR11945:SF275)	-	Bos taurus		MEF2A
		MEF2A
		ortholog
16.	BOVIN|Ensembl=ENSBTAG00000014735|UniProtKB=E1BI23	Uncharacterized protein	HOMEOBOX PROTEIN HOX-A13 (PTHR24326:SF352)	DNA binding protein	Bos taurus		HOXA13
		HOXA13		homeobox transcription factor
		ortholog
17.	BOVIN|Ensembl=ENSBTAG00000009950|UniProtKB=F1MTX0	Uncharacterized protein	PAIRED BOX PROTEIN PAX-3 (PTHR24329:SF476)	DNA binding protein	Bos taurus		PAX3
		PAX3		homeobox transcription factor
		ortholog
18.	BOVIN|Ensembl=ENSBTAG00000019192|UniProtKB=E1BBB7	Uncharacterized protein	LIM/HOMEOBOX PROTEIN LHX8 (PTHR24208:SF134)	RNA binding protein	Bos taurus		LHX8
		LHX8		actin family cytoskeletal protein
		ortholog		homeobox transcription factor
19.	BOVIN|Ensembl=ENSBTAG00000011349|UniProtKB=E1BQ10	Uncharacterized protein	CADHERIN-24 (PTHR24027:SF359)	cadherin	Bos taurus		CDH24
		CDH24
		ortholog
20.	BOVIN|Ensembl=ENSBTAG00000000923|UniProtKB=F6RL69	Uncharacterized protein (Fragment)	HOMEOBOX PROTEIN HOX-C13 (PTHR24326:SF420)	DNA binding protein	Bos taurus		HOXC13
		HOXC13		homeobox transcription factor
		ortholog
21.	BOVIN|Ensembl=ENSBTAG00000004564|UniProtKB=G3X6F9	Uncharacterized protein	MUSCLEBLIND-LIKE PROTEIN 1 (PTHR12675:SF13)	DNA binding protein	Bos taurus		MBNL1
		MBNL1
		ortholog
