# Supplementary material for: Breed-dependent microRNA expression in the primary culture of skeletal muscle cells subjected to myogenic differentiation
Source: BMC Genomics. 2018 Jan 31;19:109. doi: 10.1186/s12864-018-4492-5 (PMC5793348; doi:10.1186/s12864-018-4492-5)
Supplement: Supplementary file 7 — Functional analysis of miRNA target genes using KEGG (DAVID). (XLS 58 kb) [file 12864_2018_4492_MOESM7_ESM.xls]

## Sheet: DAVID KEGG
Additional file 7: Table S7. Functional analysis of miRNA target genes using KEGG (DAVID)
Category	Term	Count	%	PValue	Genes	List Total	Pop Hits	Pop Total	Fold Enrichment	Bonferroni	Benjamini	FDR
KEGG_PATHWAY	hsa05200:Pathways in cancer	79	0.582639	6.55243e-19	E2F2, FGF18, FGF5, E2F3, FGF7, PDGFA, WNT3A, MITF, FGF10, FOXO1, FGF12, PTEN, SHH, TGFB2, CCNE2, CDC42, FOS, WNT4, RHOA, RARB, FGF2, AKT3, EGFR, CTBP2, RELA, LEF1, CDK6, MECOM, CTNNA1, MAPK1, VEGFC, CRKL, HIF1A, JUN, VEGFA, PDGFRA, PDGFRB, LAMC1, FGFR1, KIT, TCF7L2, ITGB1, ARNT, RBX1, KRAS, BCL2, RUNX1, PIK3R3, PIK3R1, TRAF4, FN1, CEBPA, DVL2, BMP2, COL4A2, COL4A1, TGFBR1, TGFBR2, MET, SMAD4, SMA…	427	328	5085	2.86825	1.02873e-16	1.02873e-16	7.8864e-16
KEGG_PATHWAY	hsa04510:Focal adhesion	56	0.41301	3.67924e-16	TLN1, PDGFA, PTEN, ACTG1, CDC42, PAK4, RHOA, SHC1, PDGFC, COL11A1, AKT3, EGFR, ROCK2, PPP1CC, VEGFC, MAPK1, CRKL, CCND2, JUN, VEGFA, COL1A2, PDGFRA, PDGFRB, RELN, LAMC1, COL1A1, CAV2, COL3A1, ITGB4, COL2A1, ITGB1, ITGB8, BCL2, ITGB6, COL6A3, PIK3R3, THBS1, PIK3R1, FN1, ACTB, COL4A2, FLT1, TNXB, COL4A1, MET, IGF1, COL5A3, COL5A2, COL5A1, COL4A6, KDR, ITGA6, GSK3B, RAP1B, CRK, MYLK	427	201	5085	3.31784	5.22915e-14	2.62013e-14	3.9968e-13
KEGG_PATHWAY	hsa04722:Neurotrophin signaling pathway	36	0.265506	4.3736e-11	YWHAZ, FOXO3, CDC42, BDNF, KRAS, BCL2, GAB1, RHOA, CAMK2D, SH2B3, SHC1, PIK3R3, MAP2K7, FRS2, AKT3, ARHGDIA, PIK3R1, IRAK2, NTF3, RELA, YWHAB, YWHAE, MAPK1, NRAS, CRKL, RPS6KA4, PSEN1, MAPK14, GSK3B, JUN, BAX, SORT1, RAP1B, ABL1, IKBKB, CRK	427	124	5085	3.45735	6.86654e-09	2.28885e-09	5.26398e-08
KEGG_PATHWAY	hsa05218:Melanoma	25	0.184379	9.89393e-10	E2F2, FGFR1, FGF5, FGF18, E2F3, FGF7, PDGFA, MITF, FGF10, FGF12, PTEN, KRAS, PDGFC, PIK3R3, FGF2, AKT3, PIK3R1, EGFR, MET, IGF1, CDK6, NRAS, MAPK1, PDGFRA, PDGFRB	427	71	5085	4.19319	1.55335e-07	3.88337e-08	1.19082e-06
KEGG_PATHWAY	hsa05220:Chronic myeloid leukemia	25	0.184379	3.50201e-09	E2F2, E2F3, TGFB2, KRAS, SHC1, RUNX1, PIK3R3, PIK3R1, AKT3, CTBP2, RELA, TGFBR1, TGFBR2, SMAD4, SMAD3, CDK6, MECOM, NRAS, MAPK1, CRKL, CDKN1B, HDAC1, IKBKB, ABL1, CRK	427	75	5085	3.96956	5.49816e-07	1.09963e-07	4.21497e-06
KEGG_PATHWAY	hsa05215:Prostate cancer	27	0.19913	6.83203e-09	E2F2, FGFR1, E2F3, PDGFA, FOXO1, PTEN, TCF7L2, CCNE2, KRAS, BCL2, PDGFC, PIK3R3, AKT3, PIK3R1, EGFR, RELA, CREB1, IGF1, LEF1, NRAS, MAPK1, HSP90B1, CDKN1B, GSK3B, PDGFRA, PDGFRB, IKBKB	427	89	5085	3.61274	1.07263e-06	1.78771e-07	8.22291e-06
KEGG_PATHWAY	hsa04512:ECM-receptor interaction	26	0.191755	8.81884e-09	COL4A2, TNXB, COL4A1, COL3A1, ITGB4, COL2A1, SDC4, COL5A3, ITGB1, COL5A2, COL5A1, COL4A6, SDC2, CD47, ITGA6, ITGB8, COL6A3, ITGB6, COL1A2, RELN, LAMC1, SV2A, COL1A1, THBS1, COL11A1, FN1	427	84	5085	3.68602	1.38456e-06	1.97794e-07	1.06142e-05
KEGG_PATHWAY	hsa05210:Colorectal cancer	25	0.184379	4.2659e-08	TCF7L2, TGFB2, FOS, KRAS, BCL2, PIK3R3, AKT3, PIK3R1, EGFR, DVL2, TGFBR1, TGFBR2, MET, SMAD4, SMAD3, LEF1, SMAD2, FZD3, FZD6, MAPK1, BAX, GSK3B, JUN, PDGFRA, PDGFRB	427	84	5085	3.54425	6.69745e-06	8.37183e-07	5.13437e-05
KEGG_PATHWAY	hsa04350:TGF-beta signaling pathway	25	0.184379	8.97169e-08	PPP2R1B, BMP2, E2F5, ROCK2, TGFBR1, SMAD5, TGFBR2, SMAD4, SMAD3, SMAD2, SMAD1, RBX1, TGFB2, INHBB, MAPK1, ACVR2A, ACVR2B, SP1, ID1, PPP2CA, PPP2CB, RHOA, ID4, SMURF2, THBS1	427	87	5085	3.42203	1.40854e-05	1.56506e-06	0.000107982
KEGG_PATHWAY	hsa05212:Pancreatic cancer	22	0.162254	2.06642e-07	EGFR, E2F2, E2F3, RELA, TGFBR1, TGFBR2, SMAD4, SMAD3, CDK6, SMAD2, STAT1, STAT3, TGFB2, CDC42, MAPK1, VEGFC, KRAS, VEGFA, IKBKB, PIK3R3, PIK3R1, AKT3	427	72	5085	3.63876	3.24423e-05	3.24427e-06	0.00024871
KEGG_PATHWAY	hsa04010:MAPK signaling pathway	48	0.354008	4.60364e-07	FGFR1, FGF5, FGF18, FGF7, PDGFA, CACNB2, FGF10, FGF12, GNG12, TGFB2, MAP3K7, CDC42, TNFRSF1A, FOS, BDNF, KRAS, PPP3CA, PRKACB, MAP2K7, FGF2, RASA1, AKT3, MAP2K6, RASA2, EGFR, NTF3, TGFBR1, RELA, TGFBR2, MECOM, STK3, DUSP5, MAPK1, NRAS, PLA2G4A, CRKL, DUSP2, RPS6KA4, MAPK14, JUN, PDGFRA, PDGFRB, RAP1B, STMN1, IKBKB, CRK, MAP3K12, DUSP6	427	267	5085	2.14088	7.22745e-05	6.57063e-06	0.000554085
KEGG_PATHWAY	hsa05211:Renal cell carcinoma	21	0.154879	5.85906e-07	MET, ARNT, RBX1, TGFB2, CDC42, VEGFC, NRAS, MAPK1, CRKL, HIF1A, KRAS, ETS1, JUN, PAK4, VEGFA, GAB1, RAP1B, PIK3R3, CRK, PIK3R1, AKT3	427	70	5085	3.5726	9.19831e-05	7.66558e-06	0.000705184
KEGG_PATHWAY	hsa04310:Wnt signaling pathway	31	0.22863	5.20429e-06	WNT3A, TCF7L2, RBX1, MAP3K7, WNT4, PPP2CA, PPP2CB, NFAT5, RHOA, CAMK2D, PPP3CA, PRKACB, FOSL1, DVL2, PPP2R1B, CSNK1A1, CTBP2, VANGL1, ROCK2, SMAD4, SMAD3, LEF1, SMAD2, FZD3, FZD6, CTNNBIP1, PSEN1, SFRP1, CCND2, GSK3B, JUN	427	151	5085	2.44483	0.000816741	6.28499e-05	0.00626361
KEGG_PATHWAY	hsa04810:Regulation of actin cytoskeleton	39	0.287632	5.63872e-06	GNA13, FGFR1, FGF5, FGF18, FGF7, PDGFA, ITGB4, FGF10, FGF12, GNG12, ARPC5, ITGB1, ACTG1, CDC42, PFN2, KRAS, ARPC3, ITGB8, PAK4, ITGB6, RHOA, PDGFC, MSN, PIK3R3, FGF2, PIK3R1, FN1, EGFR, ACTB, ROCK2, PPP1CC, MAPK1, NRAS, CRKL, ITGA6, PDGFRA, PDGFRB, CRK, MYLK	427	215	5085	2.16018	0.000884889	6.32324e-05	0.00678645
KEGG_PATHWAY	hsa04520:Adherens junction	20	0.147504	1.21923e-05	EGFR, ACTB, FGFR1, TGFBR1, MET, TGFBR2, SMAD4, SMAD3, LEF1, SMAD2, CTNNA1, SNAI1, TCF7L2, MAP3K7, ACTG1, CDC42, MAPK1, RHOA, SSX2IP, YES1	427	77	5085	3.09316	0.00191236	0.000127605	0.0146734
KEGG_PATHWAY	hsa05222:Small cell lung cancer	21	0.154879	1.28236e-05	E2F2, E2F3, COL4A2, COL4A1, RELA, CDK6, ITGB1, PTEN, COL4A6, CCNE2, CDKN1B, ITGA6, BCL2, RARB, LAMC1, IKBKB, PIK3R3, PIK3R1, TRAF4, AKT3, FN1	427	84	5085	2.97717	0.00201129	0.000125824	0.0154332
KEGG_PATHWAY	hsa05214:Glioma	17	0.125378	4.07056e-05	EGFR, E2F2, E2F3, PDGFA, IGF1, CDK6, PTEN, NRAS, MAPK1, KRAS, PDGFRA, CAMK2D, PDGFRB, SHC1, PIK3R3, PIK3R1, AKT3	427	63	5085	3.21345	0.00637053	0.000375865	0.0489816
KEGG_PATHWAY	hsa04360:Axon guidance	25	0.184379	0.000138408	NRP1, GNAI3, GNAI2, EFNA1, ITGB1, CDC42, KRAS, CXCR4, PAK4, NFAT5, RHOA, SEMA3A, PPP3CA, RASA1, ROCK2, MET, NRAS, SEMA6A, MAPK1, EPHA7, SEMA6D, GSK3B, ABL1, SRGAP1, SRGAP2	427	129	5085	2.30788	0.0214971	0.00120658	0.166458
KEGG_PATHWAY	hsa05221:Acute myeloid leukemia	15	0.110628	0.000221312	CEBPA, RELA, PIM1, LEF1, KIT, TCF7L2, STAT3, MAPK1, NRAS, KRAS, RUNX1, IKBKB, PIK3R3, PIK3R1, AKT3	427	58	5085	3.07983	0.034153	0.00182727	0.266043
KEGG_PATHWAY	hsa04012:ErbB signaling pathway	19	0.140128	0.000242831	EGFR, NRAS, MAPK1, CRKL, CDKN1B, KRAS, GSK3B, JUN, PAK4, GAB1, CAMK2D, HBEGF, SHC1, ABL1, PIK3R3, MAP2K7, CRK, PIK3R1, AKT3	427	87	5085	2.60074	0.0374113	0.00190464	0.291876
KEGG_PATHWAY	hsa04660:T cell receptor signaling pathway	21	0.154879	0.000526896	CSF2, RELA, MAP3K7, CDC42, FOS, NRAS, MAPK1, KRAS, MAPK14, GSK3B, JUN, PAK4, ICOS, NFAT5, RHOA, PPP3CA, IKBKB, PIK3R3, MAP2K7, PIK3R1, AKT3	427	108	5085	2.31557	0.0794136	0.00393246	0.632323
KEGG_PATHWAY	hsa04910:Insulin signaling pathway	24	0.177004	0.000712513	SOCS2, FLOT2, SOCS1, FOXO1, PDE3A, SOCS4, PPP1CC, PPARGC1A, MAPK1, PPP1R3D, NRAS, CRKL, KRAS, EIF4E, GSK3B, RHEB, SHC1, PRKACB, PRKAA2, IKBKB, PIK3R3, CRK, PIK3R1, AKT3	427	135	5085	2.1171	0.10587	0.00507365	0.854205
KEGG_PATHWAY	hsa05213:Endometrial cancer	13	0.0958773	0.000954388	EGFR, MAPK1, NRAS, KRAS, GSK3B, LEF1, FOXO3, PIK3R3, CTNNA1, TCF7L2, PTEN, AKT3, PIK3R1	427	52	5085	2.97717	0.139215	0.00649665	1.14266
KEGG_PATHWAY	hsa04150:mTOR signaling pathway	13	0.0958773	0.000954388	MAPK1, VEGFC, HIF1A, EIF4E, VEGFA, RHEB, IGF1, RICTOR, PRKAA2, PIK3R3, AKT3, PIK3R1, DDIT4	427	52	5085	2.97717	0.139215	0.00649665	1.14266
KEGG_PATHWAY	hsa04115:p53 signaling pathway	15	0.110628	0.00123611	ZMAT3, IGF1, CDK6, PTEN, SESN1, CCNG2, CCNE2, PPM1D, TNFRSF10B, CCND2, BBC3, BAX, SHISA5, SERPINE1, THBS1	427	68	5085	2.62691	0.176498	0.00805859	1.47766
KEGG_PATHWAY	hsa04916:Melanogenesis	19	0.140128	0.00123705	DVL2, GNAI3, GNAI2, WNT3A, CREB1, ADCY6, MITF, LEF1, FZD3, KIT, TCF7L2, FZD6, MAPK1, NRAS, WNT4, KRAS, GSK3B, CAMK2D, PRKACB	427	99	5085	2.2855	0.176619	0.00774334	1.47877
KEGG_PATHWAY	hsa04144:Endocytosis	29	0.21388	0.00125734	CLTA, RAB5B, ARF6, KIT, CLTC, CHMP2B, CDC42, DAB2, CXCR4, VPS4B, STAM, ITCH, NEDD4L, AP2M1, EGFR, FLT1, TGFBR1, TGFBR2, MET, LDLRAP1, KDR, ADRB2, TFRC, NEDD4, AP2A1, ACAP2, PDGFRA, GRK6, SMURF2	427	184	5085	1.87691	0.179241	0.00756836	1.50285
KEGG_PATHWAY	hsa04330:Notch signaling pathway	12	0.0885021	0.00136574	DVL2, NOTCH2, NOTCH1, CTBP2, PSEN1, HDAC1, DTX1, MAML1, NUMB, DLL1, JAG1, RBPJ	427	47	5085	3.04051	0.19311	0.00791548	1.63145
KEGG_PATHWAY	hsa04110:Cell cycle	22	0.162254	0.00144605	CDC7, E2F2, E2F3, YWHAZ, E2F5, YWHAB, SMAD4, SMAD3, CDK6, SMAD2, YWHAE, WEE1, CDC25A, RBX1, TGFB2, CDKN1C, CCNE2, CDKN1B, HDAC1, CCND2, GSK3B, ABL1	427	125	5085	2.09593	0.203234	0.00808125	1.72662
KEGG_PATHWAY	hsa04062:Chemokine signaling pathway	29	0.21388	0.00161698	GNAI3, GNAI2, PREX1, ADCY6, GNG12, FOXO3, CDC42, KRAS, CXCR4, RHOA, SHC1, PRKACB, PIK3R3, PIK3R1, AKT3, LYN, ROCK2, RELA, STAT1, STAT3, ELMO1, NRAS, MAPK1, CRKL, GSK3B, GRK6, RAP1B, IKBKB, CRK	427	187	5085	1.8468	0.224363	0.0087228	1.9289
KEGG_PATHWAY	hsa05130:Pathogenic Escherichia coli infection	13	0.0958773	0.00222738	ACTB, YWHAZ, ROCK2, TUBB2A, ARPC5, ITGB1, NCL, ACTG1, CDC42, ARPC3, CLDN1, RHOA, ABL1	427	57	5085	2.71601	0.295375	0.0116018	2.64814
KEGG_PATHWAY	hsa04320:Dorso-ventral axis formation	8	0.0590014	0.00350078	EGFR, MAPK1, NOTCH2, NOTCH1, KRAS, ETS1, ETS2, CPEB1	427	25	5085	3.81077	0.423388	0.0176041	4.13303
KEGG_PATHWAY	hsa05223:Non-small cell lung cancer	12	0.0885021	0.00440147	EGFR, E2F2, MAPK1, NRAS, E2F3, KRAS, CDK6, RARB, FOXO3, PIK3R3, AKT3, PIK3R1	427	54	5085	2.64637	0.499704	0.0214098	5.17075
KEGG_PATHWAY	hsa04210:Apoptosis	16	0.118003	0.00521011	IRAK2, DFFA, RELA, CASP10, TNFRSF1A, TNFSF10, TNFRSF10B, BAX, CASP7, BCL2, PPP3CA, PRKACB, IKBKB, PIK3R3, PIK3R1, AKT3	427	87	5085	2.1901	0.559623	0.024546	6.09362
KEGG_PATHWAY	hsa04662:B cell receptor signaling pathway	14	0.103252	0.00861553	LYN, RELA, FOS, NRAS, MAPK1, KRAS, GSK3B, JUN, NFAT5, PPP3CA, IKBKB, PIK3R3, PIK3R1, AKT3	427	75	5085	2.22295	0.742954	0.0391681	9.89048
KEGG_PATHWAY	hsa04530:Tight junction	20	0.147504	0.0153083	ACTB, PPP2R1B, GNAI3, GNAI2, MYH1, PRKCE, CTNNA1, PTEN, CLDN14, ACTG1, CDC42, NRAS, KRAS, PPP2CA, PPP2CB, RHOA, CLDN1, YES1, AKT3, PPP2R2A	427	134	5085	1.77741	0.911255	0.0668596	16.9455
KEGG_PATHWAY	hsa04370:VEGF signaling pathway	13	0.0958773	0.0208609	CDC42, MAPK1, NRAS, PLA2G4A, KRAS, MAPK14, VEGFA, NFAT5, PPP3CA, PIK3R3, AKT3, PIK3R1, KDR	427	75	5085	2.06417	0.963477	0.0878393	22.4102
KEGG_PATHWAY	hsa05219:Bladder cancer	9	0.0663766	0.0212334	EGFR, E2F2, MAPK1, NRAS, VEGFC, E2F3, KRAS, VEGFA, THBS1	427	42	5085	2.55186	0.965595	0.0870452	22.7647
KEGG_PATHWAY	hsa05412:Arrhythmogenic right ventricular cardiomyopathy (ARVC)	13	0.0958773	0.0229672	ACTB, SLC8A1, ITGB4, LEF1, GJA1, CACNB2, CTNNA1, TCF7L2, ITGB1, ACTG1, ITGA6, ITGB8, ITGB6	427	76	5085	2.03701	0.973954	0.0915337	24.3954
KEGG_PATHWAY	hsa04914:Progesterone-mediated oocyte maturation	14	0.103252	0.0255952	MAPK1, GNAI3, KRAS, GNAI2, MAPK14, ADCY6, IGF1, PDE3A, PRKACB, CPEB1, PIK3R3, CDC25A, AKT3, PIK3R1	427	86	5085	1.93862	0.982936	0.099116	26.807
KEGG_PATHWAY	hsa04666:Fc gamma R-mediated phagocytosis	15	0.110628	0.0256609	LYN, ARF6, ARPC5, PRKCE, CDC42, MAPK1, PLA2G4A, MYO10, CRKL, ARPC3, MARCKS, PIK3R3, CRK, PIK3R1, AKT3	427	95	5085	1.88032	0.983115	0.0970009	26.8663
KEGG_PATHWAY	hsa04730:Long-term depression	12	0.0885021	0.0269982	GNA13, PPP2R1B, MAPK1, NRAS, PLA2G4A, GNAI3, KRAS, GNAI2, LYN, PPP2CA, PPP2CB, IGF1	427	69	5085	2.07107	0.98639	0.0994993	28.0654
KEGG_PATHWAY	hsa04664:Fc epsilon RI signaling pathway	13	0.0958773	0.0276442	CSF2, MAPK1, NRAS, PLA2G4A, KRAS, LYN, MAPK14, PRKCE, PIK3R3, MAP2K7, AKT3, MAP2K6, PIK3R1	427	78	5085	1.98478	0.987738	0.0994881	28.6381
KEGG_PATHWAY	hsa04912:GnRH signaling pathway	15	0.110628	0.0325871	EGFR, ADCY6, NRAS, MAPK1, CDC42, PLA2G4A, KRAS, MAPK14, JUN, CAMK2D, HBEGF, PRKACB, FSHB, MAP2K7, MAP2K6	427	98	5085	1.82275	0.994491	0.113933	32.8838
KEGG_PATHWAY	hsa04540:Gap junction	14	0.103252	0.0329302	EGFR, MAPK1, NRAS, GNAI3, KRAS, GNAI2, TUBB2A, PDGFA, ADCY6, PDGFRA, PDGFRB, GJA1, PDGFC, PRKACB	427	89	5085	1.87327	0.99479	0.112618	33.1698
KEGG_PATHWAY	hsa04670:Leukocyte transendothelial migration	17	0.125378	0.0359834	ACTB, GNAI3, GNAI2, ROCK2, CTNNA1, ITGB1, CLDN14, ACTG1, CDC42, CXCR4, MAPK14, RHOA, CLDN1, RAP1B, MSN, PIK3R3, PIK3R1	427	118	5085	1.71566	0.996828	0.12002	35.6655
KEGG_PATHWAY	hsa05217:Basal cell carcinoma	10	0.0737518	0.0373114	DVL2, WNT4, BMP2, GSK3B, WNT3A, LEF1, FZD3, TCF7L2, SHH, FZD6	427	55	5085	2.16521	0.997446	0.121713	36.7241
KEGG_PATHWAY	hsa04114:Oocyte meiosis	16	0.118003	0.0397065	PPP2R1B, YWHAZ, ADCY6, YWHAB, IGF1, CPEB1, PPP1CC, YWHAE, RBX1, CCNE2, MAPK1, PPP2CA, PPP2CB, CAMK2D, PRKACB, PPP3CA	427	110	5085	1.73217	0.998272	0.126583	38.593
KEGG_PATHWAY	hsa05414:Dilated cardiomyopathy	14	0.103252	0.0416726	ACTB, ACTC1, SLC8A1, ADCY6, ITGB4, IGF1, CACNB2, ITGB1, TGFB2, ACTG1, ITGA6, ITGB8, ITGB6, PRKACB	427	92	5085	1.81219	0.998748	0.129968	40.0893
KEGG_PATHWAY	hsa05410:Hypertrophic cardiomyopathy (HCM)	13	0.0958773	0.0494523	ACTB, ACTC1, SLC8A1, ITGB4, CACNB2, IGF1, ITGB1, TGFB2, ACTG1, ITGA6, ITGB8, ITGB6, PRKAA2	427	85	5085	1.82133	0.999652	0.149985	45.6878
KEGG_PATHWAY	hsa04120:Ubiquitin mediated proteolysis	18	0.132753	0.0639346	UBE2Z, UBE4A, SOCS1, UBA6, UBE2F, UBE2H, UBE2Q1, RBX1, UBE2N, FBXW7, NEDD4, UBE2K, UBR5, UBE2W, SMURF2, NEDD4L, ITCH, UBE2E2	427	137	5085	1.56464	0.999969	0.187354	54.8512
KEGG_PATHWAY	hsa04060:Cytokine-cytokine receptor interaction	30	0.221255	0.0709987	CSF2, PDGFA, IL6ST, CSF1, KIT, TGFB2, TNFRSF1A, TNFRSF11A, CXCR4, PDGFC, EGFR, BMP2, FLT1, TGFBR1, TGFBR2, MET, LIFR, IL6R, KDR, INHBB, LEP, ACVR2A, VEGFC, ACVR2B, TNFSF10, TNFRSF10B, TNFSF13B, VEGFA, PDGFRA, PDGFRB	427	262	5085	1.36359	0.99999	0.202849	58.7855
KEGG_PATHWAY	hsa04340:Hedgehog signaling pathway	9	0.0663766	0.0927422	CSNK1A1, WNT4, BMP2, CSNK1G1, GSK3B, WNT3A, CSNK1G3, PRKACB, SHH	427	56	5085	1.91389	1	0.254617	69.0077
KEGG_PATHWAY	hsa04130:SNARE interactions in vesicular transport	7	0.0516262	0.0936449	STX1A, STX12, STX2, VAMP4, VAMP3, VAMP2, SNAP25	427	38	5085	2.1937	1	0.25268	69.3768
KEGG_PATHWAY	hsa04930:Type II diabetes mellitus	8	0.0590014	0.0940712	MAPK1, SOCS2, SOCS1, SOCS4, PIK3R3, IKBKB, PRKCE, PIK3R1	427	47	5085	2.02701	1	0.249665	69.5497
KEGG_PATHWAY	hsa04630:Jak-STAT signaling pathway	19	0.140128	0.0957367	CSF2, SOCS2, IL6ST, SOCS1, PIM1, LIFR, SOCS4, IL6R, SOCS5, STAT1, STAT3, LEP, SPRY2, CCND2, STAM, SPRED1, PIK3R3, PIK3R1, AKT3	427	155	5085	1.45977	1	0.249688	70.2167
